# Supplementary material for: SSR42 is a novel regulator of cytolytic activity in Staphylococcus aureus
Source: mBio. 2025 May 9;16(6):e00772-25. doi: 10.1128/mbio.00772-25 (PMC12153306; doi:10.1128/mbio.00772-25)
Supplement: Table S1 — Complete transcriptomic and proteomic data. [file mbio.00772-25-s0002.xlsx]

## Sheet: RNAseq
RNAseq data comparing ΔSSR42 to WT
Locus Tag	Gene Name	Fold change from WT
Proteases
SAUSA300_2572	aur	4.49
SAUSA300_0951	sspA	2.81
SAUSA300_1758	splA	-3.99
SAUSA300_1757	splB	-3.5
SAUSA300_1756	splC	-2.77
SAUSA300_1755	splD	-2.41
SAUSA300_1754	splE	-2.69
SAUSA300_1753	splF	-2.98
Lytic Factors
SAUSA300_1067	psmB1	2.06
SAUSA300_0424.1	PSMa4	-2.97
SAUSA300_1058	hla	-3.44
SAUSA300_1382	lukS-PV	-3.62
SAUSA300_1381	lukF-PV	-3.87
SAUSA300_1975	lukA	-5.51
SAUSA300_1974	lukB	-4.3
SAUSA300_2365	hlgA	-5.4
SAUSA300_2367	hlgB	-4.78
Surface Associated
SAUSA300_2589	sraP	4.12
SAUSA300_2573	isaB	2.91
SAUSA300_0136	sasD	-2.12
SAUSA300_1052	ehb/ecb	-2.43
SAUSA300_1055	efb	-2.86
SAUSA300_0992		-3.05
Other Virulence Factors
SAUSA300_1922	sak	-2.49
SAUSA300_1918		-3.12
SAUSA300_1919	scinA	-3.19
SAUSA300_0370	selX	-3.6
SAUSA300_1056	scb/scc	-4.01
SAUSA300_2364	sbi	-5.36
SAUSA300_0774	emp/empbp	-34.76
T7SS
SAUSA300_0285	esxB	2.78
SAUSA300_0278	esxA	2.92
Regulators
SAUSA300_2326	rsp	4.31
SAUSA300_1448	fur	3.14
SAUSA300_0605	sarA	-2
SAUSA300_0621	mntR	-2.13
SAUSA300_1722	sigS	-2.75
SAUSA300_1461	prli42	-2.79
SAUSA300_2310	lytTR	-3.65
SAUSA300_2331	sarZ	-9.6
SAUSA300_2245	sarR	-62.26
Urease
SAUSA300_2238	ureA	15.11
SAUSA300_2239	ureB	7.2
SAUSA300_2240	ureC	3.72
SAUSA300_2243	ureG	3.51
SAUSA300_2241	ureE	3.21
SAUSA300_2242	ureF	2.89
SAUSA300_2244	ureD	2.45
SAUSA300_2237		2.39
Secondary Secretion System
SAUSA300_2586	asp2	3.95
SAUSA300_2585	asp3	2.9
SAUSA300_2587	asp1	2.67
SAUSA300_1277		-2.59
Translation
SAUSA300_0366	rpsD	2.68
SAUSA300_1629	thrS	2.39
SAUSA300_2200	rpsS	2.37
SAUSA300_2197	rplP	2.29
SAUSA300_0531		2.29
SAUSA300_2188	rplR	2.27
SAUSA300_0009	serS	2.15
SAUSA300_2179	rpsK	2
Tandem Hypothetical Proteins
SAUSA300_0300		6.67
SAUSA300_0298		5.72
SAUSA300_0299		5.6
SAUSA300_0302		5.08
SAUSA300_0301		3.82
SAUSA300_2485	ada	4.87
SAUSA300_0055		3.96
SAUSA300_2555		3.88
SAUSA300_0232		3.59
SAUSA300_2010	leuA	3.52
SAUSA300_0108		3.51
SAUSA300_2342	narH	3.48
SAUSA300_0446	gltD	3.47
SAUSA300_2011	leuB	3.4
SAUSA300_2545	betA	3.3
SAUSA300_2472		3.24
SAUSA300_2538		3.21
SAUSA300_2009	ilvC	3.07
SAUSA300_0929		3.05
SAUSA300_0129		2.96
SAUSA300_2495	copZ	2.88
SAUSA300_2076		2.83
SAUSA300_2606	hisF	2.71
SAUSA300_1244	mscL	2.7
SAUSA300_0437		2.7
SAUSA300_2103		2.67
SAUSA300_0445	gltB	2.66
SAUSA300_0374		2.66
SAUSA300_2466		2.65
SAUSA300_0453		2.64
SAUSA300_0358	metF/H	2.63
SAUSA300_0948	menB	2.61
SAUSA300_2345	nirD	2.58
SAUSA300_2447		2.56
SAUSA300_2391	opuCC	2.55
SAUSA300_1246	acnA	2.53
SAUSA300_2286		2.52
SAUSA300_2482		2.48
SAUSA300_1679	acsA	2.46
SAUSA300_2057	atpC	2.4
SAUSA300_0393		2.4
SAUSA300_2008	ilvN	2.39
SAUSA300_1289	dapB	2.38
SAUSA300_2002	gcp	2.38
SAUSA300_0274		2.35
SAUSA300_2462	frp	2.33
SAUSA300_2222	moaE	2.31
SAUSA300_0271		2.31
SAUSA300_2147		2.29
SAUSA300_2465		2.29
SAUSA300_1297	acyP	2.26
SAUSA300_2383		2.26
SAUSA300_2288		2.25
SAUSA300_2416		2.25
SAUSA300_1146	clpQ	2.23
SAUSA300_2630	hoxN/nixA/nicO	2.23
SAUSA300_2574		2.22
SAUSA300_2063	atpE	2.19
SAUSA300_2013	leuD	2.17
SAUSA300_1258		2.17
SAUSA300_2463	ddh	2.16
SAUSA300_2417	abgT	2.16
SAUSA300_0381	nfrA	2.15
SAUSA300_2547		2.15
SAUSA300_0394		2.14
SAUSA300_0567		2.13
SAUSA300_2226	moaB	2.12
SAUSA300_0193	murQ	2.12
SAUSA300_0089		2.12
SAUSA300_2272		2.11
SAUSA300_2486	clpL	2.11
SAUSA300_2224	moeA	2.1
SAUSA300_2628	rarD	2.09
SAUSA300_0107		2.09
SAUSA300_2422		2.09
SAUSA300_0820	sufS	2.08
SAUSA300_0173		2.07
SAUSA300_1767	epiA	2.06
SAUSA300_0006	gyrA	2.06
SAUSA300_2551	nrdD	2.06
SAUSA300_0105		2.06
SAUSA300_0960	qoxD	2.05
SAUSA300_0504	pdxS	2.05
SAUSA300_0771		2.05
SAUSA300_2510		2.05
SAUSA300_1735	menC	2.04
SAUSA300_1495		2.04
SAUSA300_1580		2.04
SAUSA300_0379	ahpF	2.02
SAUSA300_2086		2.02
SAUSA300_2523		2.01
SAUSA300_0758	tpiA	2.01
SAUSA300_0961	qoxC	2
SAUSA300_0316	nanK	2
SAUSA300_1793	mre11	-2
SAUSA300_1971		-2
SAUSA300_1604	mreD	-2.02
SAUSA300_0862	glpQ	-2.05
SAUSA300_1000	potB	-2.06
SAUSA300_1004		-2.06
SAUSA300_1965		-2.06
SAUSA300_0471		-2.11
SAUSA300_1724	spdA	-2.13
SAUSA300_1749		-2.13
SAUSA300_1351		-2.15
SAUSA300_2562		-2.15
SAUSA300_1215		-2.16
SAUSA300_1980		-2.18
SAUSA300_1620	engB	-2.19
SAUSA300_2401	axe2/yefM(sa2)	-2.2
SAUSA300_1212		-2.23
SAUSA300_1802		-2.23
SAUSA300_1236		-2.25
SAUSA300_0790		-2.26
SAUSA300_0669	uppP	-2.27
SAUSA300_0792		-2.27
SAUSA300_0795		-2.27
SAUSA300_1745		-2.29
SAUSA300_2402	txe2/yoeB(sa2)	-2.3
SAUSA300_2330		-2.31
SAUSA300_1478		-2.34
SAUSA300_1492		-2.34
SAUSA300_1213		-2.36
SAUSA300_0815	ear	-2.37
SAUSA300_0150		-2.37
SAUSA300_2544		-2.4
SAUSA300_1221		-2.46
SAUSA300_0781		-2.49
SAUSA300_0392		-2.52
SAUSA300_1203		-2.6
SAUSA300_1211		-2.6
SAUSA300_1210		-2.62
SAUSA300_0256	lrgA	-2.64
SAUSA300_1566		-2.64
SAUSA300_2505		-2.66
SAUSA300_0292		-2.72
SAUSA300_1759		-2.84
SAUSA300_2170		-2.84
SAUSA300_0390		-2.86
SAUSA300_2332		-2.93
SAUSA300_2354	dsbA	-2.93
SAUSA300_0701		-3.15
SAUSA300_0323		-3.2
SAUSA300_0487	tilS/yacA/mesJ	-3.23
SAUSA300_0769		-3.24
SAUSA300_2168		-3.26
SAUSA300_2355		-3.29
SAUSA300_1432		-3.34
SAUSA300_0788	ntrA	-3.41
SAUSA300_2167		-3.41
SAUSA300_1054		-3.51
SAUSA300_0033	mecR1	-3.64
SAUSA300_0767		-4.03
SAUSA300_0068		-4.5
SAUSA300_0488	hpt	-4.75
SAUSA300_0761		-4.81
SAUSA300_1917	map_2	-5.44
SAUSA300_0939	tarM	-6.08
SAUSA300_1613	abrB	-10.67
Confirmation of SSR42 deletion
SAUSA300s084	SSR42	-2955.02

## Sheet: Proteomics Secreted
Proteomics comparing ΔSSR42 to WT, secreted fraction
Fasta headers	RATIO: SSR42 vs WT	Fold Change	Welch's T-test	Z-score
tr|A0A0H2XFC3|A0A0H2XFC3_STAA3 Serine protease OS=Staphylococcus aureus (strain USA300) OX=367830 GN=sspA PE=3 SV=1;	1.79621	1.79621	0.204727	1.0477
sp|A0A0H2XDF9|ESXD_STAA3 Type VII secretion system extracellular protein D OS=Staphylococcus aureus (strain USA300) OX=367830 GN=esxD PE=1 SV=1	3.40487	3.40487	0.00298681	1.85581
sp|A0A0H2XFP1|ESAA_STAA3 Type VII secretion system accessory factor EsaA OS=Staphylococcus aureus (strain USA300) OX=367830 GN=esaA PE=1 SV=1	1.25639	1.25639	0.218895	0.247336
sp|A0A0H2XI99|ESXA_STAA3 Type VII secretion system extracellular protein A OS=Staphylococcus aureus (strain USA300) OX=367830 GN=esxA PE=1 SV=1	0.224239	-4.45953	0.251612	2.03468
sp|A0A0H2XIE9|ESXB_STAA3 Type VII secretion system extracellular protein B OS=Staphylococcus aureus (strain USA300) OX=367830 GN=esxB PE=1 SV=1	3.33079	3.33079	0.00513872	1.81386
sp|A0A0H2XIK2|ESXC_STAA3 Type VII secretion system extracellular protein C OS=Staphylococcus aureus (strain USA300) OX=367830 GN=esxC PE=1 SV=1	2.13755	2.13755	0.0244487	1.07605
sp|A0A0H2XIV9|ESSD_STAA3 Type VII secretion system protein EssD OS=Staphylococcus aureus (strain USA300) OX=367830 GN=essD PE=1 SV=1	2.44207	2.44207	0.00304513	1.32188
sp|A0A0H2XKG3|FNBB_STAA3 Fibronectin-binding protein B OS=Staphylococcus aureus (strain USA300) OX=367830 GN=fnbB PE=1 SV=1	2.06489	2.06489	0.28443	1.65771
sp|P0C7Y0|PSMA1_STAA3 Phenol-soluble modulin alpha 1 peptide OS=Staphylococcus aureus (strain USA300) OX=367830 GN=psmA1 PE=1 SV=1;sp|P0C7Z2|PSMA2_STAA3 Phenol-soluble modulin alpha 2 peptide OS=Staphylococcus aureus (strain USA300) OX=367830 GN=psmA2 PE=1	0.186883	-5.35095	0.00169442	2.91792
sp|P0C817|PSMA4_STAA3 Phenol-soluble modulin alpha 4 peptide OS=Staphylococcus aureus (strain USA300) OX=367830 GN=psmA4 PE=1 SV=1	0.527519	-1.89567	0.0885485	1.164
sp|Q2FDM1|ISAB_STAA3 Immunodominant staphylococcal antigen B OS=Staphylococcus aureus (strain USA300) OX=367830 GN=isaB PE=3 SV=1	3.91078	3.91078	0.00237209	2.11666
sp|Q2FDQ4|ALF1_STAA3 Fructose-bisphosphate aldolase class 1 OS=Staphylococcus aureus (strain USA300) OX=367830 GN=fda PE=3 SV=1	1.13074	1.13074	0.279975	0.0548176
sp|Q2FDQ7|LDH2_STAA3 L-lactate dehydrogenase 2 OS=Staphylococcus aureus (strain USA300) OX=367830 GN=ldh2 PE=3 SV=1	1.12961	1.12961	0.441126	0.0699338
sp|Q2FDR0|PANB_STAA3 3-methyl-2-oxobutanoate hydroxymethyltransferase OS=Staphylococcus aureus (strain USA300) OX=367830 GN=panB PE=3 SV=2	1.19289	1.19289	0.384464	0.1205
sp|Q2FDS6|Y2518_STAA3 Uncharacterized hydrolase SAUSA300_2518 OS=Staphylococcus aureus (strain USA300) OX=367830 GN=SAUSA300_2518 PE=3 SV=1	1.03006	1.03006	0.807473	0.0778867
sp|Q2FDT8|ISAA_STAA3 Probable transglycosylase IsaA OS=Staphylococcus aureus (strain USA300) OX=367830 GN=isaA PE=3 SV=1	0.389414	-2.56796	0.215117	1.40487
sp|Q2FDV3|ROCA_STAA3 1-pyrroline-5-carboxylate dehydrogenase OS=Staphylococcus aureus (strain USA300) OX=367830 GN=rocA PE=3 SV=1	2.13128	2.13128	0.0354284	1.14074
sp|Q2FDV8|CLPL_STAA3 ATP-dependent Clp protease ATP-binding subunit ClpL OS=Staphylococcus aureus (strain USA300) OX=367830 GN=clpL PE=3 SV=1	1.33312	1.33312	0.255035	0.387919
sp|Q2FDY2|Y2462_STAA3 Putative NAD(P)H nitroreductase SAUSA300_2462 OS=Staphylococcus aureus (strain USA300) OX=367830 GN=SAUSA300_2462 PE=3 SV=1	0.919013	-1.08812	0.880692	0.0185582
sp|Q2FE03|FNBA_STAA3 Fibronectin-binding protein A OS=Staphylococcus aureus (strain USA300) OX=367830 GN=fnbA PE=3 SV=1	1.39106	1.39106	0.209276	0.43107
sp|Q2FE21|Y2422_STAA3 Uncharacterized oxidoreductase SAUSA300_2422 OS=Staphylococcus aureus (strain USA300) OX=367830 GN=SAUSA300_2422 PE=3 SV=1	1.20024	1.20024	0.588966	0.41568
sp|Q2FE79|SBI_STAA3 Immunoglobulin-binding protein Sbi OS=Staphylococcus aureus (strain USA300) OX=367830 GN=sbi PE=3 SV=1	0.342444	-2.92018	0.0112911	1.9451
sp|Q2FE81|GPMA_STAA3 2,3-bisphosphoglycerate-dependent phosphoglycerate mutase OS=Staphylococcus aureus (strain USA300) OX=367830 GN=gpmA PE=3 SV=1	1.06162	1.06162	0.451346	0.0475795
sp|Q2FEC8|Y2315_STAA3 Uncharacterized lipoprotein SAUSA300_2315 OS=Staphylococcus aureus (strain USA300) OX=367830 GN=SAUSA300_2315 PE=3 SV=1	0.834559	-1.19824	0.413129	0.438461
sp|Q2FEG2|HUTG_STAA3 Formimidoylglutamase OS=Staphylococcus aureus (strain USA300) OX=367830 GN=hutG PE=3 SV=1	1.11862	1.11862	0.365496	0.0314611
sp|Q2FEG6|HUTI_STAA3 Imidazolonepropionase OS=Staphylococcus aureus (strain USA300) OX=367830 GN=hutI PE=3 SV=1	3.16355	3.16355	0.12612	1.70777
sp|Q2FEI9|Y2254_STAA3 Putative 2-hydroxyacid dehydrogenase SAUSA300_2254 OS=Staphylococcus aureus (strain USA300) OX=367830 GN=SAUSA300_2254 PE=3 SV=1	1.52008	1.52008	0.449445	0.354938
sp|Q2FEN8|RS10_STAA3 30S ribosomal protein S10 OS=Staphylococcus aureus (strain USA300) OX=367830 GN=rpsJ PE=3 SV=1	0.541232	-1.84764	0.303784	1.01193
sp|Q2FEN9|RL3_STAA3 50S ribosomal protein L3 OS=Staphylococcus aureus (strain USA300) OX=367830 GN=rplC PE=3 SV=1	1.01119	1.01119	0.902204	0.110322
sp|Q2FEP0|RL4_STAA3 50S ribosomal protein L4 OS=Staphylococcus aureus (strain USA300) OX=367830 GN=rplD PE=3 SV=1	1.39183	1.39183	0.533825	0.299647
sp|Q2FEP2|RL2_STAA3 50S ribosomal protein L2 OS=Staphylococcus aureus (strain USA300) OX=367830 GN=rplB PE=3 SV=1	0.962336	-1.03914	0.916278	0.180764
sp|Q2FEP4|RL22_STAA3 50S ribosomal protein L22 OS=Staphylococcus aureus (strain USA300) OX=367830 GN=rplV PE=3 SV=1	0.504389	-1.9826	0.0104034	1.28479
sp|Q2FEP5|RS3_STAA3 30S ribosomal protein S3 OS=Staphylococcus aureus (strain USA300) OX=367830 GN=rpsC PE=3 SV=1	0.802614	-1.24593	0.31531	0.486915
sp|Q2FEP9|RL14_STAA3 50S ribosomal protein L14 OS=Staphylococcus aureus (strain USA300) OX=367830 GN=rplN PE=3 SV=1	1.05775	1.05775	0.548108	1.27508
sp|Q2FEQ1|RL5_STAA3 50S ribosomal protein L5 OS=Staphylococcus aureus (strain USA300) OX=367830 GN=rplE PE=3 SV=1	0.475889	-2.10133	0.355091	1.05969
sp|Q2FEQ3|RS8_STAA3 30S ribosomal protein S8 OS=Staphylococcus aureus (strain USA300) OX=367830 GN=rpsH PE=3 SV=1	1.00736	1.00736	0.966591	0.161072
sp|Q2FEQ6|RS5_STAA3 30S ribosomal protein S5 OS=Staphylococcus aureus (strain USA300) OX=367830 GN=rpsE PE=3 SV=1	1.07925	1.07925	0.597388	0.58184
sp|Q2FEQ7|RL30_STAA3 50S ribosomal protein L30 OS=Staphylococcus aureus (strain USA300) OX=367830 GN=rpmD PE=3 SV=1	0.504668	-1.9815	0.227034	1.10082
sp|Q2FER2|RL36_STAA3 50S ribosomal protein L36 OS=Staphylococcus aureus (strain USA300) OX=367830 GN=rpmJ PE=3 SV=1	0.77194	-1.29544	0.237399	0.61561
sp|Q2FER3|RS13_STAA3 30S ribosomal protein S13 OS=Staphylococcus aureus (strain USA300) OX=367830 GN=rpsM PE=3 SV=1	0.914743	-1.0932	0.479413	0.31053
sp|Q2FER5|RPOA_STAA3 DNA-directed RNA polymerase subunit alpha OS=Staphylococcus aureus (strain USA300) OX=367830 GN=rpoA PE=3 SV=1	3.22675	3.22675	0.201377	2.79471
sp|Q2FER6|RL17_STAA3 50S ribosomal protein L17 OS=Staphylococcus aureus (strain USA300) OX=367830 GN=rplQ PE=3 SV=1	1.10103	1.10103	0.525368	0.0216939
sp|Q2FES1|RL13_STAA3 50S ribosomal protein L13 OS=Staphylococcus aureus (strain USA300) OX=367830 GN=rplM PE=3 SV=1	0.472276	-2.11741	0.230918	1.18181
sp|Q2FES2|RS9_STAA3 30S ribosomal protein S9 OS=Staphylococcus aureus (strain USA300) OX=367830 GN=rpsI PE=3 SV=1	0.521152	-1.91883	0.138972	1.19705
sp|Q2FEV0|ASP23_STAA3 Alkaline shock protein 23 OS=Staphylococcus aureus (strain USA300) OX=367830 GN=asp23 PE=3 SV=1	0.520262	-1.92211	0.354759	1.19069
sp|Q2FEV9|Y2132_STAA3 UPF0457 protein SAUSA300_2132 OS=Staphylococcus aureus (strain USA300) OX=367830 GN=SAUSA300_2132 PE=3 SV=1	0.519578	-1.92464	0.317457	1.00852
sp|Q2FEW1|URTF_STAA3 Probable uridylyltransferase SAUSA300_2130 OS=Staphylococcus aureus (strain USA300) OX=367830 GN=SAUSA300_2130 PE=3 SV=1	1.7774	1.7774	0.187208	0.923926
sp|Q2FEX1|GLMM_STAA3 Phosphoglucosamine mutase OS=Staphylococcus aureus (strain USA300) OX=367830 GN=glmM PE=3 SV=1	2.36395	2.36395	0.258352	2.08752
sp|Q2FEX4|MTLD_STAA3 Mannitol-1-phosphate 5-dehydrogenase OS=Staphylococcus aureus (strain USA300) OX=367830 GN=mtlD PE=3 SV=1	1.57345	1.57345	0.0474131	0.618665
sp|Q2FEZ3|PDP_STAA3 Pyrimidine-nucleoside phosphorylase OS=Staphylococcus aureus (strain USA300) OX=367830 GN=pdp PE=3 SV=2	0.832186	-1.20165	0.605423	0.596556
sp|Q2FF00|RPOE_STAA3 Probable DNA-directed RNA polymerase subunit delta OS=Staphylococcus aureus (strain USA300) OX=367830 GN=rpoE PE=3 SV=1	1.00328	1.00328	0.939075	0.168652
sp|Q2FF01|PYRG_STAA3 CTP synthase OS=Staphylococcus aureus (strain USA300) OX=367830 GN=pyrG PE=3 SV=1	1.49486	1.49486	0.371221	0.875234
sp|Q2FF06|ALDH_STAA3 Putative aldehyde dehydrogenase OS=Staphylococcus aureus (strain USA300) OX=367830 GN=SAUSA300_2076 PE=3 SV=1	1.01135	1.01135	0.670611	0.59043
sp|Q2FF08|RL31B_STAA3 50S ribosomal protein L31 type B OS=Staphylococcus aureus (strain USA300) OX=367830 GN=rpmE2 PE=3 SV=1	0.247395	-4.04211	0.138742	2.24713
sp|Q2FF10|RF1_STAA3 Peptide chain release factor 1 OS=Staphylococcus aureus (strain USA300) OX=367830 GN=prfA PE=3 SV=1	0.847155	-1.18042	0.592528	0.425704
sp|Q2FF15|GLYA_STAA3 Serine hydroxymethyltransferase OS=Staphylococcus aureus (strain USA300) OX=367830 GN=glyA PE=3 SV=1	0.75274	-1.32848	0.102592	0.627494
sp|Q2FF16|UPP_STAA3 Uracil phosphoribosyltransferase OS=Staphylococcus aureus (strain USA300) OX=367830 GN=upp PE=3 SV=1	1.09503	1.09503	0.656289	0.0296991
sp|Q2FF24|ATPB_STAA3 ATP synthase subunit beta OS=Staphylococcus aureus (strain USA300) OX=367830 GN=atpD PE=3 SV=1	3.21096	3.21096	0.107208	2.06185
sp|Q2FF28|FABZ_STAA3 3-hydroxyacyl-[acyl-carrier-protein] dehydratase FabZ OS=Staphylococcus aureus (strain USA300) OX=367830 GN=fabZ PE=3 SV=1	1.12011	1.12011	0.622249	0.457438
sp|Q2FF31|SCED_STAA3 Probable transglycosylase SceD OS=Staphylococcus aureus (strain USA300) OX=367830 GN=sceD PE=3 SV=1	0.781608	-1.27941	0.944038	0.0660245
sp|Q2FF32|TENA_STAA3 Aminopyrimidine aminohydrolase OS=Staphylococcus aureus (strain USA300) OX=367830 GN=tenA PE=3 SV=1	2.01182	2.01182	0.22501	1.3809
sp|Q2FF34|THIM_STAA3 Hydroxyethylthiazole kinase OS=Staphylococcus aureus (strain USA300) OX=367830 GN=thiM PE=3 SV=1	2.23503	2.23503	0.20615	1.58632
sp|Q2FF59|RSBW_STAA3 Serine-protein kinase RsbW OS=Staphylococcus aureus (strain USA300) OX=367830 GN=rsbW PE=3 SV=1	1.33426	1.33426	0.209672	0.308923
sp|Q2FF95|CH60_STAA3 60 kDa chaperonin OS=Staphylococcus aureus (strain USA300) OX=367830 GN=groL PE=3 SV=1	0.949401	-1.0533	0.889152	0.196362
sp|Q2FFA2|LUKL2_STAA3 Uncharacterized leukocidin-like protein 2 OS=Staphylococcus aureus (strain USA300) OX=367830 GN=SAUSA300_1975 PE=3 SV=1	0.127124	-7.86635	0.00177843	3.51399
sp|Q2FFA3|LUKL1_STAA3 Uncharacterized leukocidin-like protein 1 OS=Staphylococcus aureus (strain USA300) OX=367830 GN=SAUSA300_1974 PE=3 SV=1	0.101279	-9.87372	0.00330066	3.87328
sp|Q2FFF7|CHIPS_STAA3 Chemotaxis inhibitory protein OS=Staphylococcus aureus (strain USA300) OX=367830 GN=chp PE=3 SV=1	0.189029	-5.29019	0.00550002	2.84054
sp|Q2FFH6|PPAC_STAA3 Probable manganese-dependent inorganic pyrophosphatase OS=Staphylococcus aureus (strain USA300) OX=367830 GN=ppaC PE=3 SV=1	0.842915	-1.18636	0.928128	0.215569
sp|Q2FFI7|PUR8_STAA3 Adenylosuccinate lyase OS=Staphylococcus aureus (strain USA300) OX=367830 GN=purB PE=3 SV=1	1.26236	1.26236	0.344707	0.249903
sp|Q2FFJ5|GATA_STAA3 Glutamyl-tRNA(Gln) amidotransferase subunit A OS=Staphylococcus aureus (strain USA300) OX=367830 GN=gatA PE=3 SV=1	1.55999	1.55999	0.278283	0.512521
sp|Q2FFJ6|GATB_STAA3 Aspartyl/glutamyl-tRNA(Asn/Gln) amidotransferase subunit B OS=Staphylococcus aureus (strain USA300) OX=367830 GN=gatB PE=3 SV=1	0.741368	-1.34886	0.724915	0.415171
sp|Q2FFK2|FTN_STAA3 Bacterial non-heme ferritin OS=Staphylococcus aureus (strain USA300) OX=367830 GN=ftnA PE=3 SV=1	1.76505	1.76505	0.00148135	0.790462
sp|Q2FFQ0|Y1795_STAA3 UPF0342 protein SAUSA300_1795 OS=Staphylococcus aureus (strain USA300) OX=367830 GN=SAUSA300_1795 PE=3 SV=1	1.04876	1.04876	0.826665	0.095106
sp|Q2FFQ5|PRSA_STAA3 Foldase protein PrsA OS=Staphylococcus aureus (strain USA300) OX=367830 GN=prsA PE=3 SV=1	1.19814	1.19814	0.175755	0.141258
sp|Q2FFR1|TRAP_STAA3 Signal transduction protein TRAP OS=Staphylococcus aureus (strain USA300) OX=367830 GN=traP PE=3 SV=1	1.04123	1.04123	0.789212	0.0801915
sp|Q2FFS9|SPLA_STAA3 Serine protease SplA OS=Staphylococcus aureus (strain USA300) OX=367830 GN=splA PE=3 SV=1	0.219176	-4.56253	0.128197	2.24776
sp|Q2FFT0|SPLB_STAA3 Serine protease SplB OS=Staphylococcus aureus (strain USA300) OX=367830 GN=splB PE=3 SV=1	0.15943	-6.27233	0.094676	2.72604
sp|Q2FFT1|SPLC_STAA3 Serine protease SplC OS=Staphylococcus aureus (strain USA300) OX=367830 GN=splC PE=3 SV=1	0.217352	-4.60082	0.186741	2.10071
sp|Q2FFT2|SPLD_STAA3 Serine protease SplD OS=Staphylococcus aureus (strain USA300) OX=367830 GN=splD PE=3 SV=1	0.110952	-9.01294	0.0619447	3.33201
sp|Q2FFT3|SPLE_STAA3 Serine protease SplE OS=Staphylococcus aureus (strain USA300) OX=367830 GN=splE PE=3 SV=1	0.226562	-4.41381	0.00838763	2.63496
sp|Q2FFT4|SPLF_STAA3 Serine protease SplF OS=Staphylococcus aureus (strain USA300) OX=367830 GN=splF PE=3 SV=1	0.0979737	-10.2068	0.0350434	3.64697
sp|Q2FFV5|PCKA_STAA3 Phosphoenolpyruvate carboxykinase (ATP) OS=Staphylococcus aureus (strain USA300) OX=367830 GN=pckA PE=3 SV=1	1.96001	1.96001	0.253218	1.48849
sp|Q2FFX3|RISB_STAA3 6,7-dimethyl-8-ribityllumazine synthase OS=Staphylococcus aureus (strain USA300) OX=367830 GN=ribH PE=3 SV=1	1.4259	1.4259	0.228199	0.48164
sp|Q2FFY0|SYL_STAA3 Leucine--tRNA ligase OS=Staphylococcus aureus (strain USA300) OX=367830 GN=leuS PE=3 SV=1	1.65696	1.65696	0.170167	0.820824
sp|Q2FFY7|PEPVL_STAA3 Putative dipeptidase SAUSA300_1697 OS=Staphylococcus aureus (strain USA300) OX=367830 GN=SAUSA300_1697 PE=3 SV=1	1.18455	1.18455	0.465417	0.0914601
sp|Q2FFZ9|Y1685_STAA3 UPF0478 protein SAUSA300_1685 OS=Staphylococcus aureus (strain USA300) OX=367830 GN=SAUSA300_1685 PE=3 SV=1	1.78622	1.78622	0.130495	0.857326
sp|Q2FG06|FTHS_STAA3 Formate--tetrahydrofolate ligase OS=Staphylococcus aureus (strain USA300) OX=367830 GN=fhs PE=3 SV=1	1.19196	1.19196	0.212918	0.152531
sp|Q2FG18|RS4_STAA3 30S ribosomal protein S4 OS=Staphylococcus aureus (strain USA300) OX=367830 GN=rpsD PE=3 SV=1	1.08606	1.08606	0.204668	0.012151
sp|Q2FG20|EZRA_STAA3 Septation ring formation regulator EzrA OS=Staphylococcus aureus (strain USA300) OX=367830 GN=ezrA PE=3 SV=1	1.33346	1.33346	0.100121	0.321812
sp|Q2FG27|ACKA_STAA3 Acetate kinase OS=Staphylococcus aureus (strain USA300) OX=367830 GN=ackA PE=3 SV=1	0.926526	-1.0793	0.88156	0.0345845
sp|Q2FG28|Y1656_STAA3 Putative universal stress protein SAUSA300_1656 OS=Staphylococcus aureus (strain USA300) OX=367830 GN=SAUSA300_1656 PE=3 SV=1	0.520958	-1.91954	0.291604	1.0315
sp|Q2FG30|Y1654_STAA3 Uncharacterized peptidase SAUSA300_1654 OS=Staphylococcus aureus (strain USA300) OX=367830 GN=SAUSA300_1654 PE=3 SV=1	1.47181	1.47181	0.227665	0.431004
sp|Q2FG31|Y1653_STAA3 UPF0173 metal-dependent hydrolase SAUSA300_1653 OS=Staphylococcus aureus (strain USA300) OX=367830 GN=SAUSA300_1653 PE=3 SV=1	1.51801	1.51801	0.192089	0.629294
sp|Q2FG40|KPYK_STAA3 Pyruvate kinase OS=Staphylococcus aureus (strain USA300) OX=367830 GN=pyk PE=3 SV=1	0.96839	-1.03264	0.934325	0.112566
sp|Q2FG54|SYT_STAA3 Threonine--tRNA ligase OS=Staphylococcus aureus (strain USA300) OX=367830 GN=thrS PE=3 SV=1	1.09448	1.09448	0.608702	0.00879906
sp|Q2FG56|IF3_STAA3 Translation initiation factor IF-3 OS=Staphylococcus aureus (strain USA300) OX=367830 GN=infC PE=3 SV=1	1.14833	1.14833	0.158627	0.0748852
sp|Q2FG58|RL20_STAA3 50S ribosomal protein L20 OS=Staphylococcus aureus (strain USA300) OX=367830 GN=rplT PE=3 SV=1	1.01664	1.01664	0.843189	0.094069
sp|Q2FG61|TIG_STAA3 Trigger factor OS=Staphylococcus aureus (strain USA300) OX=367830 GN=tig PE=3 SV=1	0.562942	-1.77638	0.0316552	1.0843
sp|Q2FG66|HEM3_STAA3 Porphobilinogen deaminase OS=Staphylococcus aureus (strain USA300) OX=367830 GN=hemC PE=3 SV=1	1.30648	1.30648	0.453618	0.258873
sp|Q2FG72|SYV_STAA3 Valine--tRNA ligase OS=Staphylococcus aureus (strain USA300) OX=367830 GN=valS PE=3 SV=1	1.24068	1.24068	0.451638	0.259202
sp|Q2FG80|RL21_STAA3 50S ribosomal protein L21 OS=Staphylococcus aureus (strain USA300) OX=367830 GN=rplU PE=3 SV=1	0.756443	-1.32198	0.449679	0.527585
sp|Q2FGB6|GREA_STAA3 Transcription elongation factor GreA OS=Staphylococcus aureus (strain USA300) OX=367830 GN=greA PE=3 SV=1	0.689472	-1.45039	0.168113	0.818425
sp|Q2FGE2|GRPE_STAA3 Protein GrpE OS=Staphylococcus aureus (strain USA300) OX=367830 GN=grpE PE=3 SV=1	0.672437	-1.48713	0.27059	0.92615
sp|Q2FGE3|DNAK_STAA3 Chaperone protein DnaK OS=Staphylococcus aureus (strain USA300) OX=367830 GN=dnaK PE=3 SV=1	0.860993	-1.16145	0.548251	0.35544
sp|Q2FGE4|DNAJ_STAA3 Chaperone protein DnaJ OS=Staphylococcus aureus (strain USA300) OX=367830 GN=dnaJ PE=3 SV=1	0.656427	-1.5234	0.110809	0.807789
sp|Q2FGF8|SYG_STAA3 Glycine--tRNA ligase OS=Staphylococcus aureus (strain USA300) OX=367830 GN=glyQS PE=3 SV=1	1.44574	1.44574	0.150235	0.488116
sp|Q2FGG6|END4_STAA3 Probable endonuclease 4 OS=Staphylococcus aureus (strain USA300) OX=367830 GN=nfo PE=3 SV=1	0.774955	-1.2904	0.238879	0.600617
sp|Q2FGH0|SODM1_STAA3 Superoxide dismutase [Mn/Fe] 1 OS=Staphylococcus aureus (strain USA300) OX=367830 GN=sodA PE=3 SV=1	1.02642	1.02642	0.863297	0.11688
sp|Q2FGJ3|EFP_STAA3 Elongation factor P OS=Staphylococcus aureus (strain USA300) OX=367830 GN=efp PE=3 SV=1	1.42947	1.42947	0.221404	0.514394
sp|Q2FGW1|EBPS_STAA3 Elastin-binding protein EbpS OS=Staphylococcus aureus (strain USA300) OX=367830 GN=ebpS PE=3 SV=3	0.398306	-2.51063	0.00989055	1.65815
sp|Q2FGX3|NDK_STAA3 Nucleoside diphosphate kinase OS=Staphylococcus aureus (strain USA300) OX=367830 GN=ndk PE=3 SV=2	1.29761	1.29761	0.254621	0.247781
sp|Q2FGY6|SYN_STAA3 Asparagine--tRNA ligase OS=Staphylococcus aureus (strain USA300) OX=367830 GN=asnS PE=3 SV=1	1.96114	1.96114	0.0214795	0.969147
sp|Q2FGZ4|GPSB_STAA3 Cell cycle protein GpsB OS=Staphylococcus aureus (strain USA300) OX=367830 GN=gpsB PE=3 SV=1	0.747038	-1.33862	0.423684	0.627395
sp|Q2FH04|EBH_STAA3 Extracellular matrix-binding protein ebh OS=Staphylococcus aureus (strain USA300) OX=367830 GN=ebh PE=3 SV=1	0.818768	-1.22135	0.447996	0.558379
sp|Q2FH25|ODO1_STAA3 2-oxoglutarate dehydrogenase E1 component OS=Staphylococcus aureus (strain USA300) OX=367830 GN=odhA PE=3 SV=1	1.46555	1.46555	0.0500548	0.471179
sp|Q2FH26|ODO2_STAA3 Dihydrolipoyllysine-residue succinyltransferase component of 2-oxoglutarate dehydrogenase complex OS=Staphylococcus aureus (strain USA300) OX=367830 GN=odhB PE=3 SV=1	1.05919	1.05919	0.732362	0.0356266
sp|Q2FH36|CSPA_STAA3 Cold shock protein CspA OS=Staphylococcus aureus (strain USA300) OX=367830 GN=cspA PE=3 SV=1	1.02499	1.02499	0.977643	0.167055
sp|Q2FH87|MSCL_STAA3 Large-conductance mechanosensitive channel OS=Staphylococcus aureus (strain USA300) OX=367830 GN=mscL PE=3 SV=2	2.57051	2.57051	0.119837	1.37856
sp|Q2FH99|CATA_STAA3 Catalase OS=Staphylococcus aureus (strain USA300) OX=367830 GN=katA PE=3 SV=1	1.20463	1.20463	0.411522	0.232056
sp|Q2FHG4|PNP_STAA3 Polyribonucleotide nucleotidyltransferase OS=Staphylococcus aureus (strain USA300) OX=367830 GN=pnp PE=3 SV=1	1.6881	1.6881	0.138598	0.819187
sp|Q2FHG5|RS15_STAA3 30S ribosomal protein S15 OS=Staphylococcus aureus (strain USA300) OX=367830 GN=rpsO PE=3 SV=1	0.841307	-1.18863	0.365617	0.471032
sp|Q2FHG7|TRUB_STAA3 tRNA pseudouridine synthase B OS=Staphylococcus aureus (strain USA300) OX=367830 GN=truB PE=3 SV=1	0.988905	-1.01122	0.81229	0.0221584
sp|Q2FHG8|RBFA_STAA3 Ribosome-binding factor A OS=Staphylococcus aureus (strain USA300) OX=367830 GN=rbfA PE=3 SV=1	0.991183	-1.0089	0.88773	0.189363
sp|Q2FHH9|RRF_STAA3 Ribosome-recycling factor OS=Staphylococcus aureus (strain USA300) OX=367830 GN=frr PE=3 SV=1	0.543627	-1.8395	0.00455869	1.15621
sp|Q2FHI1|EFTS_STAA3 Elongation factor Ts OS=Staphylococcus aureus (strain USA300) OX=367830 GN=tsf PE=3 SV=1	1.19936	1.19936	0.291149	0.132791
sp|Q2FHI2|RS2_STAA3 30S ribosomal protein S2 OS=Staphylococcus aureus (strain USA300) OX=367830 GN=rpsB PE=3 SV=1	0.886192	-1.12842	0.294737	0.358644
sp|Q2FHI3|CODY_STAA3 GTP-sensing transcriptional pleiotropic repressor CodY OS=Staphylococcus aureus (strain USA300) OX=367830 GN=codY PE=3 SV=1	1.13107	1.13107	0.251916	0.0460374
sp|Q2FHJ3|SUCC_STAA3 Succinate--CoA ligase [ADP-forming] subunit beta OS=Staphylococcus aureus (strain USA300) OX=367830 GN=sucC PE=3 SV=1	1.44107	1.44107	0.369856	0.533324
sp|Q2FHK6|ACP_STAA3 Acyl carrier protein OS=Staphylococcus aureus (strain USA300) OX=367830 GN=acpP PE=3 SV=1	1.09301	1.09301	0.606748	1.26579
sp|Q2FHN8|PYRB_STAA3 Aspartate carbamoyltransferase OS=Staphylococcus aureus (strain USA300) OX=367830 GN=pyrB PE=3 SV=1	1.54099	1.54099	0.292443	0.687969
sp|Q2FHS7|FLIPR_STAA3 FPRL1 inhibitory protein OS=Staphylococcus aureus (strain USA300) OX=367830 GN=flr PE=3 SV=1	0.886989	-1.12741	0.678968	0.345886
sp|Q2FHT6|THIO_STAA3 Thioredoxin OS=Staphylococcus aureus (strain USA300) OX=367830 GN=trxA PE=3 SV=1	1.73637	1.73637	0.312122	0.60185
sp|Q2FHV0|ISDC_STAA3 Iron-regulated surface determinant protein C OS=Staphylococcus aureus (strain USA300) OX=367830 GN=isdC PE=3 SV=1	0.77445	-1.29124	0.187767	0.60171
sp|Q2FHV1|ISDA_STAA3 Iron-regulated surface determinant protein A OS=Staphylococcus aureus (strain USA300) OX=367830 GN=isdA PE=3 SV=1	0.548289	-1.82385	0.00677951	1.14135
sp|Q2FI07|PUR5_STAA3 Phosphoribosylformylglycinamidine cyclo-ligase OS=Staphylococcus aureus (strain USA300) OX=367830 GN=purM PE=3 SV=1	1.46946	1.46946	0.156968	0.465808
sp|Q2FI10|PURQ_STAA3 Phosphoribosylformylglycinamidine synthase subunit PurQ OS=Staphylococcus aureus (strain USA300) OX=367830 GN=purQ PE=3 SV=1	1.00919	1.00919	0.929351	0.174835
sp|Q2FI12|PUR7_STAA3 Phosphoribosylaminoimidazole-succinocarboxamide synthase OS=Staphylococcus aureus (strain USA300) OX=367830 GN=purC PE=3 SV=1	1.18437	1.18437	0.213067	0.146376
sp|Q2FI15|FOLD_STAA3 Bifunctional protein FolD OS=Staphylococcus aureus (strain USA300) OX=367830 GN=folD PE=3 SV=1	0.86355	-1.15801	0.353885	0.389045
sp|Q2FI62|Y916_STAA3 Putative phosphoesterase SAUSA300_0916 OS=Staphylococcus aureus (strain USA300) OX=367830 GN=SAUSA300_0916 PE=3 SV=1	1.3756	1.3756	0.09762	0.359772
sp|Q2FI93|FABH_STAA3 3-oxoacyl-[acyl-carrier-protein] synthase 3 OS=Staphylococcus aureus (strain USA300) OX=367830 GN=fabH PE=3 SV=1	1.68341	1.68341	0.323676	1.14142
sp|Q2FIA7|Y871_STAA3 Uncharacterized protein SAUSA300_0871 OS=Staphylococcus aureus (strain USA300) OX=367830 GN=SAUSA300_0871 PE=3 SV=1	1.31008	1.31008	0.646624	0.483724
sp|Q2FIB3|G6PI_STAA3 Glucose-6-phosphate isomerase OS=Staphylococcus aureus (strain USA300) OX=367830 GN=pgi PE=3 SV=1	1.00933	1.00933	0.851452	0.133391
sp|Q2FIC1|PPI1_STAA3 Putative peptidyl-prolyl cis-trans isomerase OS=Staphylococcus aureus (strain USA300) OX=367830 GN=SAUSA300_0857 PE=3 SV=1	1.08031	1.08031	0.558285	0.0339778
sp|Q2FID4|Y844_STAA3 NADH dehydrogenase-like protein SAUSA300_0844 OS=Staphylococcus aureus (strain USA300) OX=367830 GN=SAUSA300_0844 PE=3 SV=1	1.32907	1.32907	0.211	0.337367
sp|Q2FIF6|Y822_STAA3 UPF0051 protein SAUSA300_0822 OS=Staphylococcus aureus (strain USA300) OX=367830 GN=SAUSA300_0822 PE=3 SV=1	0.833906	-1.19918	0.690956	0.601112
sp|Q2FIG2|Y816_STAA3 UPF0337 protein SAUSA300_0816 OS=Staphylococcus aureus (strain USA300) OX=367830 GN=SAUSA300_0816 PE=3 SV=1	0.586536	-1.70492	0.0513784	1.05465
sp|Q2FII7|GCSH_STAA3 Glycine cleavage system H protein OS=Staphylococcus aureus (strain USA300) OX=367830 GN=gcvH PE=3 SV=1	1.17264	1.17264	0.319376	0.143833
sp|Q2FIL7|ENO_STAA3 Enolase OS=Staphylococcus aureus (strain USA300) OX=367830 GN=eno PE=3 SV=1	1.3638	1.3638	0.0889968	0.347824
sp|Q2FIL9|TPIS_STAA3 Triosephosphate isomerase OS=Staphylococcus aureus (strain USA300) OX=367830 GN=tpiA PE=3 SV=1	1.0922	1.0922	0.206316	0
sp|Q2FIM0|PGK_STAA3 Phosphoglycerate kinase OS=Staphylococcus aureus (strain USA300) OX=367830 GN=pgk PE=3 SV=1	1.30866	1.30866	0.0598844	0.287003
sp|Q2FIM5|CLPP_STAA3 ATP-dependent Clp protease proteolytic subunit OS=Staphylococcus aureus (strain USA300) OX=367830 GN=clpP PE=3 SV=1	1.08409	1.08409	0.581887	0.0234958
sp|Q2FIN9|HPF_STAA3 Ribosome hibernation promotion factor OS=Staphylococcus aureus (strain USA300) OX=367830 GN=hpf PE=1 SV=1	1.34094	1.34094	0.160917	0.31732
sp|Q2FIP8|PEPT_STAA3 Peptidase T OS=Staphylococcus aureus (strain USA300) OX=367830 GN=pepT PE=3 SV=1	1.08038	1.08038	0.834321	0.070539
sp|Q2FIS2|LTAS_STAA3 Lipoteichoic acid synthase OS=Staphylococcus aureus (strain USA300) OX=367830 GN=ltaS PE=3 SV=1	1.27127	1.27127	0.0699752	0.24018
sp|Q2FIX0|Y655_STAA3 Probable transcriptional regulatory protein SAUSA300_0655 OS=Staphylococcus aureus (strain USA300) OX=367830 GN=SAUSA300_0655 PE=3 SV=1	1.11558	1.11558	0.528753	0.0525621
sp|Q2FJ20|SARA_STAA3 Transcriptional regulator SarA OS=Staphylococcus aureus (strain USA300) OX=367830 GN=sarA PE=3 SV=1	1.41789	1.41789	0.0604882	0.425783
sp|Q2FJ29|SYR_STAA3 Arginine--tRNA ligase OS=Staphylococcus aureus (strain USA300) OX=367830 GN=argS PE=3 SV=1	1.3594	1.3594	0.279181	0.450791
sp|Q2FJ31|ADH_STAA3 Alcohol dehydrogenase OS=Staphylococcus aureus (strain USA300) OX=367830 GN=adh PE=3 SV=1	1.05029	1.05029	0.751333	0.0194835
sp|Q2FJ70|HPS_STAA3 3-hexulose-6-phosphate synthase OS=Staphylococcus aureus (strain USA300) OX=367830 GN=SAUSA300_0555 PE=3 SV=1	1.10021	1.10021	0.891248	0.0849005
sp|Q2FJ74|GCH4_STAA3 GTP cyclohydrolase FolE2 OS=Staphylococcus aureus (strain USA300) OX=367830 GN=folE2 PE=3 SV=1	1.53348	1.53348	0.191347	0.516085
sp|Q2FJ77|SDRE_STAA3 Serine-aspartate repeat-containing protein E OS=Staphylococcus aureus (strain USA300) OX=367830 GN=sdrE PE=3 SV=1	1.52056	1.52056	0.0654775	0.522178
sp|Q2FJ78|SDRD_STAA3 Serine-aspartate repeat-containing protein D OS=Staphylococcus aureus (strain USA300) OX=367830 GN=sdrD PE=3 SV=1	0.925613	-1.08036	0.605203	0.317676
sp|Q2FJ89|HCHA_STAA3 Protein/nucleic acid deglycase HchA OS=Staphylococcus aureus (strain USA300) OX=367830 GN=hchA PE=3 SV=1	1.10794	1.10794	0.178141	0.0222193
sp|Q2FJ92|EFTU_STAA3 Elongation factor Tu OS=Staphylococcus aureus (strain USA300) OX=367830 GN=tuf PE=3 SV=1	1.12324	1.12324	0.707355	0.0151997
sp|Q2FJ93|EFG_STAA3 Elongation factor G OS=Staphylococcus aureus (strain USA300) OX=367830 GN=fusA PE=3 SV=3	1.66726	1.66726	0.240565	0.92536
sp|Q2FJ94|RS7_STAA3 30S ribosomal protein S7 OS=Staphylococcus aureus (strain USA300) OX=367830 GN=rpsG PE=3 SV=2	0.767874	-1.3023	0.0930263	0.59581
sp|Q2FJ97|RPOC_STAA3 DNA-directed RNA polymerase subunit beta OS=Staphylococcus aureus (strain USA300) OX=367830 GN=rpoC PE=3 SV=2	2.16641	2.16641	0.247619	1.71082
sp|Q2FJA0|RL7_STAA3 50S ribosomal protein L7/L12 OS=Staphylococcus aureus (strain USA300) OX=367830 GN=rplL PE=3 SV=1	0.304319	-3.28603	0.0236751	2.05379
sp|Q2FJA1|RL10_STAA3 50S ribosomal protein L10 OS=Staphylococcus aureus (strain USA300) OX=367830 GN=rplJ PE=3 SV=1	0.426944	-2.34223	0.346675	1.34658
sp|Q2FJA2|RL1_STAA3 50S ribosomal protein L1 OS=Staphylococcus aureus (strain USA300) OX=367830 GN=rplA PE=3 SV=1	0.861324	-1.161	0.710964	0.335173
sp|Q2FJA3|RL11_STAA3 50S ribosomal protein L11 OS=Staphylococcus aureus (strain USA300) OX=367830 GN=rplK PE=3 SV=3	0.449798	-2.22322	0.11909	1.50627
sp|Q2FJB0|SYC_STAA3 Cysteine--tRNA ligase OS=Staphylococcus aureus (strain USA300) OX=367830 GN=cysS PE=3 SV=1	1.16372	1.16372	0.226911	0.0906306
sp|Q2FJB2|SYE_STAA3 Glutamate--tRNA ligase OS=Staphylococcus aureus (strain USA300) OX=367830 GN=gltX PE=3 SV=1	1.50698	1.50698	0.0205417	0.52453
sp|Q2FJB5|CLPC_STAA3 ATP-dependent Clp protease ATP-binding subunit ClpC OS=Staphylococcus aureus (strain USA300) OX=367830 GN=clpC PE=3 SV=1	0.920242	-1.08667	0.615096	0.272113
sp|Q2FJC0|PDXT_STAA3 Pyridoxal 5-phosphate synthase subunit PdxT OS=Staphylococcus aureus (strain USA300) OX=367830 GN=pdxT PE=3 SV=1	0.890972	-1.12237	0.639412	0.356799
sp|Q2FJC1|PDXS_STAA3 Pyridoxal 5-phosphate synthase subunit PdxS OS=Staphylococcus aureus (strain USA300) OX=367830 GN=pdxS PE=3 SV=1	0.411816	-2.42827	0.000734891	1.6116
sp|Q2FJC3|SYK_STAA3 Lysine--tRNA ligase OS=Staphylococcus aureus (strain USA300) OX=367830 GN=lysS PE=3 SV=1	1.53507	1.53507	0.408962	1.582
sp|Q2FJE0|RL25_STAA3 50S ribosomal protein L25 OS=Staphylococcus aureus (strain USA300) OX=367830 GN=rplY PE=1 SV=1	1.60097	1.60097	0.413559	0.925166
sp|Q2FJE2|GLMU_STAA3 Bifunctional protein GlmU OS=Staphylococcus aureus (strain USA300) OX=367830 GN=glmU PE=3 SV=1	1.46164	1.46164	0.168135	0.490383
sp|Q2FJE4|SP5G_STAA3 Putative septation protein SpoVG OS=Staphylococcus aureus (strain USA300) OX=367830 GN=spoVG PE=3 SV=1	0.492649	-2.02984	0.0156863	1.2974
sp|Q2FJG3|Y453_STAA3 Nucleoid-associated protein SAUSA300_0453 OS=Staphylococcus aureus (strain USA300) OX=367830 GN=SAUSA300_0453 PE=3 SV=1	0.826746	-1.20956	0.982925	0.172081
sp|Q2FJH7|SLE1_STAA3 N-acetylmuramoyl-L-alanine amidase sle1 OS=Staphylococcus aureus (strain USA300) OX=367830 GN=sle1 PE=3 SV=1	0.524092	-1.90806	0.0308489	1.19044
sp|Q2FJJ6|Y419_STAA3 Uncharacterized lipoprotein SAUSA300_0419 OS=Staphylococcus aureus (strain USA300) OX=367830 GN=SAUSA300_0419 PE=3 SV=1	0.999248	-1.00075	0.925808	0.167815
sp|Q2FJM5|GUAA_STAA3 GMP synthase [glutamine-hydrolyzing] OS=Staphylococcus aureus (strain USA300) OX=367830 GN=guaA PE=3 SV=1	1.81603	1.81603	0.343017	1.85012
sp|Q2FJM6|IMDH_STAA3 Inosine-5-monophosphate dehydrogenase OS=Staphylococcus aureus (strain USA300) OX=367830 GN=guaB PE=3 SV=1	1.57102	1.57102	0.172021	0.667852
sp|Q2FJN4|AHPC_STAA3 Alkyl hydroperoxide reductase C OS=Staphylococcus aureus (strain USA300) OX=367830 GN=ahpC PE=3 SV=1	1.25314	1.25314	0.143397	0.241072
sp|Q2FJP8|RS6_STAA3 30S ribosomal protein S6 OS=Staphylococcus aureus (strain USA300) OX=367830 GN=rpsF PE=3 SV=1	0.910053	-1.09884	0.461761	0.310026
sp|Q2FJQ9|THLA_STAA3 Probable acetyl-CoA acyltransferase OS=Staphylococcus aureus (strain USA300) OX=367830 GN=SAUSA300_0355 PE=3 SV=1	1.40203	1.40203	0.0862297	0.415197
sp|Q2FK15|TARI1_STAA3 Ribitol-5-phosphate cytidylyltransferase 1 OS=Staphylococcus aureus (strain USA300) OX=367830 GN=tarI1 PE=3 SV=1	0.815237	-1.22664	0.308854	0.532943
sp|Q2FK29|LDH1_STAA3 L-lactate dehydrogenase 1 OS=Staphylococcus aureus (strain USA300) OX=367830 GN=ldh1 PE=3 SV=2	1.21632	1.21632	0.499995	0.331784
sp|Q2FK44|PFLB_STAA3 Formate acetyltransferase OS=Staphylococcus aureus (strain USA300) OX=367830 GN=pflB PE=3 SV=1	1.91029	1.91029	0.149488	1.0444
sp|Q2FK58|AZOR_STAA3 FMN-dependent NADH-azoreductase OS=Staphylococcus aureus (strain USA300) OX=367830 GN=azoR PE=3 SV=1	1.43405	1.43405	0.527732	0.435925
sp|Q2FK94|ALDA_STAA3 Putative aldehyde dehydrogenase AldA OS=Staphylococcus aureus (strain USA300) OX=367830 GN=aldA PE=3 SV=1	0.941702	-1.06191	0.842631	0.274896
sp|Q2FKC0|DEOB_STAA3 Phosphopentomutase OS=Staphylococcus aureus (strain USA300) OX=367830 GN=deoB PE=3 SV=1	0.928805	-1.07665	0.474478	0.265517
sp|Q2FKC6|SODM2_STAA3 Superoxide dismutase [Mn/Fe] 2 OS=Staphylococcus aureus (strain USA300) OX=367830 GN=sodM PE=3 SV=1	0.653639	-1.5299	0.140621	0.875656
sp|Q2FKN8|WALR_STAA3 Transcriptional regulatory protein WalR OS=Staphylococcus aureus (strain USA300) OX=367830 GN=walR PE=3 SV=1	1.68649	1.68649	0.290127	1.01651
sp|Q2FKP1|RL9_STAA3 50S ribosomal protein L9 OS=Staphylococcus aureus (strain USA300) OX=367830 GN=rplI PE=3 SV=1	0.347151	-2.88059	0.0553597	1.7925
sp|Q2FKP7|SYS_STAA3 Serine--tRNA ligase OS=Staphylococcus aureus (strain USA300) OX=367830 GN=serS PE=3 SV=1	1.42087	1.42087	0.102146	0.40864
tr|A0A0H2XDE4|A0A0H2XDE4_STAA3 Transcriptional regulator, MarR family OS=Staphylococcus aureus (strain USA300) OX=367830 GN=SAUSA300_0672 PE=4 SV=1	0.67348	-1.48482	0.0156008	0.800561
tr|A0A0H2XDI1|A0A0H2XDI1_STAA3 Zn-binding lipoprotein adcA-like protein OS=Staphylococcus aureus (strain USA300) OX=367830 GN=SAUSA300_2351 PE=3 SV=1	1.89733	1.89733	0.267566	1.29054
tr|A0A0H2XDQ5|A0A0H2XDQ5_STAA3 Neutral metalloproteinase OS=Staphylococcus aureus (strain USA300) OX=367830 GN=aur PE=3 SV=1	1.95033	1.95033	0.176545	1.23547
tr|A0A0H2XDX3|A0A0H2XDX3_STAA3 Uncharacterized protein OS=Staphylococcus aureus (strain USA300) OX=367830 GN=SAUSA300_0274 PE=4 SV=1	3.18357	3.18357	0.116528	2.11947
tr|A0A0H2XDZ4|A0A0H2XDZ4_STAA3 Cytosol aminopeptidase OS=Staphylococcus aureus (strain USA300) OX=367830 GN=ampA PE=3 SV=1	0.826032	-1.21061	0.97196	0.114275
tr|A0A0H2XE09|A0A0H2XE09_STAA3 Uncharacterized protein OS=Staphylococcus aureus (strain USA300) OX=367830 GN=SAUSA300_2112 PE=4 SV=1	2.00744	2.00744	0.021812	1.00874
tr|A0A0H2XE52|A0A0H2XE52_STAA3 AP_endonuc_2 domain-containing protein OS=Staphylococcus aureus (strain USA300) OX=367830 GN=SAUSA300_0214 PE=4 SV=1	0.768639	-1.301	0.414815	0.525125
tr|A0A0H2XE56|A0A0H2XE56_STAA3 Uncharacterized protein OS=Staphylococcus aureus (strain USA300) OX=367830 GN=SAUSA300_2447 PE=4 SV=1	1.01954	1.01954	0.736826	0.225384
tr|A0A0H2XEA1|A0A0H2XEA1_STAA3 Lipoprotein OS=Staphylococcus aureus (strain USA300) OX=367830 GN=SAUSA300_0798 PE=3 SV=1	1.1788	1.1788	0.333673	0.109145
tr|A0A0H2XEA7|A0A0H2XEA7_STAA3 Signal peptidase I OS=Staphylococcus aureus (strain USA300) OX=367830 GN=spsB PE=3 SV=1	0.752728	-1.3285	0.673972	0.439679
tr|A0A0H2XEB0|A0A0H2XEB0_STAA3 Iron compound ABC transporter, iron compound-binding protein OS=Staphylococcus aureus (strain USA300) OX=367830 GN=SAUSA300_2136 PE=4 SV=1	1.16793	1.16793	0.288679	0.125327
tr|A0A0H2XEC3|A0A0H2XEC3_STAA3 Glutathione peroxidase OS=Staphylococcus aureus (strain USA300) OX=367830 GN=SAUSA300_1197 PE=3 SV=1	1.3639	1.3639	0.409585	0.663138
tr|A0A0H2XED4|A0A0H2XED4_STAA3 Chitinase-related protein OS=Staphylococcus aureus (strain USA300) OX=367830 GN=SAUSA300_0964 PE=4 SV=1	0.467132	-2.14072	0.0454328	1.3614
tr|A0A0H2XEF6|A0A0H2XEF6_STAA3 Purine nucleoside phosphorylase DeoD-type OS=Staphylococcus aureus (strain USA300) OX=367830 GN=deoD PE=3 SV=1	1.18191	1.18191	0.777723	0.0174254
tr|A0A0H2XEH7|A0A0H2XEH7_STAA3 Staphopain A OS=Staphylococcus aureus (strain USA300) OX=367830 GN=SAUSA300_1890 PE=3 SV=1	0.317403	-3.15057	0.044748	1.93383
tr|A0A0H2XEI1|A0A0H2XEI1_STAA3 Uncharacterized protein OS=Staphylococcus aureus (strain USA300) OX=367830 GN=SAUSA300_1236 PE=4 SV=1	1.57021	1.57021	0.191984	0.702373
tr|A0A0H2XEI4|A0A0H2XEI4_STAA3 Transcription termination/antitermination protein NusG OS=Staphylococcus aureus (strain USA300) OX=367830 GN=nusG PE=3 SV=1	2.03129	2.03129	0.273827	1.16587
tr|A0A0H2XEK9|A0A0H2XEK9_STAA3 Fumarate hydratase class II OS=Staphylococcus aureus (strain USA300) OX=367830 GN=fumC PE=3 SV=1	1.19971	1.19971	0.384949	0.18877
tr|A0A0H2XEL4|A0A0H2XEL4_STAA3 Phi77 ORF006-like protein, putative capsid protein OS=Staphylococcus aureus (strain USA300) OX=367830 GN=SAUSA300_1938 PE=4 SV=1	1.00061	1.00061	0.877411	0.211557
tr|A0A0H2XEL7|A0A0H2XEL7_STAA3 Secretory antigen SsaA OS=Staphylococcus aureus (strain USA300) OX=367830 GN=ssaA PE=4 SV=1	1.58039	1.58039	0.413467	1.27532
tr|A0A0H2XEQ2|A0A0H2XEQ2_STAA3 Glucose-6-phosphate 1-dehydrogenase OS=Staphylococcus aureus (strain USA300) OX=367830 GN=zwf PE=3 SV=1	1.25948	1.25948	0.215715	0.213864
tr|A0A0H2XER6|A0A0H2XER6_STAA3 Putative cell-division initiation protein OS=Staphylococcus aureus (strain USA300) OX=367830 GN=SAUSA300_1086 PE=4 SV=1	0.82731	-1.20874	0.124322	0.459094
tr|A0A0H2XET3|A0A0H2XET3_STAA3 Uncharacterized protein OS=Staphylococcus aureus (strain USA300) OX=367830 GN=SAUSA300_1440 PE=4 SV=1;tr|A0A0H2XK53|A0A0H2XK53_STAA3 Putative lipoprotein OS=Staphylococcus aureus (strain USA300) OX=367830 GN=SAUSA300_1379 PE=	0.695366	-1.43809	0.0227399	0.749038
tr|A0A0H2XET4|A0A0H2XET4_STAA3 Transaldolase OS=Staphylococcus aureus (strain USA300) OX=367830 GN=SAUSA300_1725 PE=4 SV=1	0.793977	-1.25948	0.0756456	0.535911
tr|A0A0H2XEW5|A0A0H2XEW5_STAA3 Alpha-hemolysin OS=Staphylococcus aureus (strain USA300) OX=367830 GN=SAUSA300_1058 PE=3 SV=1	0.356197	-2.80744	0.110148	1.6649
tr|A0A0H2XEX3|A0A0H2XEX3_STAA3 Uncharacterized protein OS=Staphylococcus aureus (strain USA300) OX=367830 GN=SAUSA300_0982 PE=4 SV=1	0.413818	-2.41652	0.0285498	1.63189
tr|A0A0H2XEX6|A0A0H2XEX6_STAA3 Transcription termination/antitermination protein NusA OS=Staphylococcus aureus (strain USA300) OX=367830 GN=nusA PE=3 SV=1	1.1646	1.1646	0.546053	0.702607
tr|A0A0H2XEX9|A0A0H2XEX9_STAA3 N5-carboxyaminoimidazole ribonucleotide synthase OS=Staphylococcus aureus (strain USA300) OX=367830 GN=purK PE=3 SV=1	0.419229	-2.38533	0.161169	1.92013
tr|A0A0H2XEY2|A0A0H2XEY2_STAA3 Uncharacterized protein OS=Staphylococcus aureus (strain USA300) OX=367830 GN=SAUSA300_1909 PE=4 SV=1	1.10314	1.10314	0.484338	0.00115168
tr|A0A0H2XF17|A0A0H2XF17_STAA3 Putative lipoprotein OS=Staphylococcus aureus (strain USA300) OX=367830 GN=SAUSA300_1106 PE=4 SV=1	2.76001	2.76001	0.00636105	1.51796
tr|A0A0H2XF37|A0A0H2XF37_STAA3 Lysostaphin OS=Staphylococcus aureus (strain USA300) OX=367830 GN=lytM PE=3 SV=1	1.28346	1.28346	0.0987161	0.251773
tr|A0A0H2XF50|A0A0H2XF50_STAA3 DNA-binding protein HU OS=Staphylococcus aureus (strain USA300) OX=367830 GN=hup PE=3 SV=1	0.736417	-1.35793	0.641949	1.07343
tr|A0A0H2XF70|A0A0H2XF70_STAA3 Putative surface anchored protein OS=Staphylococcus aureus (strain USA300) OX=367830 GN=SAUSA300_2581 PE=4 SV=1	1.21927	1.21927	0.155458	0.179907
tr|A0A0H2XF74|A0A0H2XF74_STAA3 Putative phage infection protein OS=Staphylococcus aureus (strain USA300) OX=367830 GN=SAUSA300_2578 PE=4 SV=1	0.845136	-1.18324	0.416005	0.424145
tr|A0A0H2XFD1|A0A0H2XFD1_STAA3 Hydroxymethylglutaryl-CoA synthase OS=Staphylococcus aureus (strain USA300) OX=367830 GN=SAUSA300_2484 PE=3 SV=1	1.62896	1.62896	0.0818203	0.622992
tr|A0A0H2XFE4|A0A0H2XFE4_STAA3 Acyltransferase OS=Staphylococcus aureus (strain USA300) OX=367830 GN=SAUSA300_2504 PE=3 SV=1	1.56703	1.56703	0.0707777	0.565873
tr|A0A0H2XFG0|A0A0H2XFG0_STAA3 Iron compound ABC transporter, iron compound-binding protein OS=Staphylococcus aureus (strain USA300) OX=367830 GN=SAUSA300_2235 PE=4 SV=1	1.4177	1.4177	0.225597	0.373578
tr|A0A0H2XFG6|A0A0H2XFG6_STAA3 Uncharacterized protein OS=Staphylococcus aureus (strain USA300) OX=367830 GN=SAUSA300_1698 PE=4 SV=1	0.714808	-1.39898	0.38131	0.62302
tr|A0A0H2XFH8|A0A0H2XFH8_STAA3 Pyruvate dehydrogenase E1 component, beta subunit OS=Staphylococcus aureus (strain USA300) OX=367830 GN=pdhB PE=4 SV=1	0.430022	-2.32546	0.650362	0.788774
tr|A0A0H2XFI7|A0A0H2XFI7_STAA3 Secretory antigen SsaA OS=Staphylococcus aureus (strain USA300) OX=367830 GN=ssaA PE=4 SV=1	1.32519	1.32519	0.437506	0.238832
tr|A0A0H2XFJ9|A0A0H2XFJ9_STAA3 Peptidase, M20/M25/M40 family OS=Staphylococcus aureus (strain USA300) OX=367830 GN=SAUSA300_1460 PE=3 SV=1	1.62401	1.62401	0.317076	0.550523
tr|A0A0H2XFK0|A0A0H2XFK0_STAA3 Panton-Valentine leukocidin, LukF-PV OS=Staphylococcus aureus (strain USA300) OX=367830 GN=lukF-PV PE=3 SV=1	0.613621	-1.62967	0.0647975	0.933183
tr|A0A0H2XFN4|A0A0H2XFN4_STAA3 Leukotoxin LukD OS=Staphylococcus aureus (strain USA300) OX=367830 GN=lukD PE=3 SV=1	0.666934	-1.4994	0.122624	0.854277
tr|A0A0H2XFQ3|A0A0H2XFQ3_STAA3 Cysteine synthase OS=Staphylococcus aureus (strain USA300) OX=367830 GN=cysK PE=3 SV=1	0.828965	-1.20632	0.41991	0.422668
tr|A0A0H2XFS1|A0A0H2XFS1_STAA3 Putative lipoprotein OS=Staphylococcus aureus (strain USA300) OX=367830 GN=SAUSA300_0079 PE=4 SV=1	1.52616	1.52616	0.0638568	0.535853
tr|A0A0H2XFS3|A0A0H2XFS3_STAA3 Putative lipoprotein OS=Staphylococcus aureus (strain USA300) OX=367830 GN=SAUSA300_2354 PE=4 SV=1	0.858558	-1.16474	0.465469	0.422326
tr|A0A0H2XFS4|A0A0H2XFS4_STAA3 Phosphoribosylamine--glycine ligase OS=Staphylococcus aureus (strain USA300) OX=367830 GN=purD PE=3 SV=1	1.41321	1.41321	0.463269	0.666614
tr|A0A0H2XFS8|A0A0H2XFS8_STAA3 Staphylokinase OS=Staphylococcus aureus (strain USA300) OX=367830 GN=sak PE=3 SV=1	0.898461	-1.11301	0.57271	0.317191
tr|A0A0H2XFT9|A0A0H2XFT9_STAA3 Lipoprotein OS=Staphylococcus aureus (strain USA300) OX=367830 GN=SAUSA300_0437 PE=3 SV=1	1.08457	1.08457	0.548913	0.0103716
tr|A0A0H2XFV8|A0A0H2XFV8_STAA3 Staphylococcal enterotoxin Q OS=Staphylococcus aureus (strain USA300) OX=367830 GN=seq PE=3 SV=1	1.47148	1.47148	0.181631	0.554919
tr|A0A0H2XFW2|A0A0H2XFW2_STAA3 Usp domain-containing protein OS=Staphylococcus aureus (strain USA300) OX=367830 GN=SAUSA300_1652 PE=3 SV=1	0.573642	-1.74325	0.0851909	1.02298
tr|A0A0H2XFW9|A0A0H2XFW9_STAA3 Protein RecA OS=Staphylococcus aureus (strain USA300) OX=367830 GN=recA PE=3 SV=1	1.01262	1.01262	0.99617	0.152203
tr|A0A0H2XFX2|A0A0H2XFX2_STAA3 Putative staphyloxanthin biosynthesis protein OS=Staphylococcus aureus (strain USA300) OX=367830 GN=SAUSA300_0277 PE=4 SV=1	0.973377	-1.02735	0.833234	0.212263
tr|A0A0H2XFY4|A0A0H2XFY4_STAA3 Amidophosphoribosyltransferase OS=Staphylococcus aureus (strain USA300) OX=367830 GN=purF PE=3 SV=1	2.70167	2.70167	0.00202178	1.48313
tr|A0A0H2XFZ6|A0A0H2XFZ6_STAA3 Transcriptional regulator OS=Staphylococcus aureus (strain USA300) OX=367830 GN=SAUSA300_0958 PE=3 SV=1	1.14291	1.14291	0.28864	0.0668808
tr|A0A0H2XG07|A0A0H2XG07_STAA3 Adenylosuccinate synthetase OS=Staphylococcus aureus (strain USA300) OX=367830 GN=purA PE=3 SV=1	1.53324	1.53324	0.0299302	0.5452
tr|A0A0H2XG16|A0A0H2XG16_STAA3 Clumping factor A OS=Staphylococcus aureus (strain USA300) OX=367830 GN=clfA PE=4 SV=1	1.63794	1.63794	0.0301007	0.651231
tr|A0A0H2XG24|A0A0H2XG24_STAA3 Uncharacterized protein OS=Staphylococcus aureus (strain USA300) OX=367830 GN=SAUSA300_0602 PE=4 SV=1	0.757608	-1.31994	0.104839	0.607229
tr|A0A0H2XG41|A0A0H2XG41_STAA3 Triacylglycerol lipase OS=Staphylococcus aureus (strain USA300) OX=367830 GN=lip PE=4 SV=1	0.403254	-2.47982	0.00146071	1.64906
tr|A0A0H2XG47|A0A0H2XG47_STAA3 Cell wall surface anchor family protein OS=Staphylococcus aureus (strain USA300) OX=367830 GN=SAUSA300_0136 PE=4 SV=1	0.452277	-2.21104	0.00484593	1.44922
tr|A0A0H2XG58|A0A0H2XG58_STAA3 Putative lipoprotein OS=Staphylococcus aureus (strain USA300) OX=367830 GN=SAUSA300_2403 PE=4 SV=1	1.4185	1.4185	0.0026574	0.42888
tr|A0A0H2XG74|A0A0H2XG74_STAA3 Oxidoreductase, aldo/keto reductase family OS=Staphylococcus aureus (strain USA300) OX=367830 GN=SAUSA300_0688 PE=4 SV=1	0.8467	-1.18106	0.546286	1.05466
tr|A0A0H2XG95|A0A0H2XG95_STAA3 CamS sex pheromone cAM373 OS=Staphylococcus aureus (strain USA300) OX=367830 GN=SAUSA300_1884 PE=4 SV=1	0.906467	-1.10318	0.519654	0.342947
tr|A0A0H2XG99|A0A0H2XG99_STAA3 Cell shape-determining protein MreC OS=Staphylococcus aureus (strain USA300) OX=367830 GN=mreC PE=3 SV=1	0.536235	-1.86485	0.400955	0.903285
tr|A0A0H2XGC1|A0A0H2XGC1_STAA3 Putative N-acetylmuramoyl-L-alanine amidase OS=Staphylococcus aureus (strain USA300) OX=367830 GN=SAUSA300_2256 PE=3 SV=1	0.537205	-1.86149	0.473098	1.12552
tr|A0A0H2XGD7|A0A0H2XGD7_STAA3 ATP-dependent 6-phosphofructokinase OS=Staphylococcus aureus (strain USA300) OX=367830 GN=pfkA PE=3 SV=1	0.815571	-1.22613	0.290025	0.46683
tr|A0A0H2XGD8|A0A0H2XGD8_STAA3 Aldo/keto reductase family protein OS=Staphylococcus aureus (strain USA300) OX=367830 GN=SAUSA300_0589 PE=4 SV=1	0.8928	-1.12007	0.737794	0.277482
tr|A0A0H2XGF3|A0A0H2XGF3_STAA3 Dihydroxyacetone kinase, DhaK subunit OS=Staphylococcus aureus (strain USA300) OX=367830 GN=SAUSA300_0636 PE=4 SV=1	1.31832	1.31832	0.227098	0.350033
tr|A0A0H2XGG1|A0A0H2XGG1_STAA3 6-phosphogluconate dehydrogenase, decarboxylating OS=Staphylococcus aureus (strain USA300) OX=367830 GN=gnd PE=3 SV=1	1.14004	1.14004	0.330712	0.057708
tr|A0A0H2XGH4|A0A0H2XGH4_STAA3 Amidohydrolase family protein OS=Staphylococcus aureus (strain USA300) OX=367830 GN=SAUSA300_2517 PE=4 SV=1	1.03181	1.03181	0.836622	0.0629439
tr|A0A0H2XGH9|A0A0H2XGH9_STAA3 Cysteine protease OS=Staphylococcus aureus (strain USA300) OX=367830 GN=sspB PE=3 SV=1	2.36371	2.36371	0.0914593	1.43064
tr|A0A0H2XGI5|A0A0H2XGI5_STAA3 NADH-dependent flavin oxidoreductase OS=Staphylococcus aureus (strain USA300) OX=367830 GN=SAUSA300_0859 PE=4 SV=1	1.49949	1.49949	0.155055	0.479259
tr|A0A0H2XGI6|A0A0H2XGI6_STAA3 Single-stranded DNA-binding protein OS=Staphylococcus aureus (strain USA300) OX=367830 GN=ssb PE=3 SV=1	0.504739	-1.98122	0.219062	1.61743
tr|A0A0H2XGK8|A0A0H2XGK8_STAA3 DUF4352 domain-containing protein OS=Staphylococcus aureus (strain USA300) OX=367830 GN=SAUSA300_1740 PE=4 SV=1	2.26032	2.26032	0.0231421	1.19644
tr|A0A0H2XGL1|A0A0H2XGL1_STAA3 Citrate synthase OS=Staphylococcus aureus (strain USA300) OX=367830 GN=gltA PE=3 SV=1	0.96252	-1.03894	0.88339	0.189679
tr|A0A0H2XGN7|A0A0H2XGN7_STAA3 Putative thioredoxin OS=Staphylococcus aureus (strain USA300) OX=367830 GN=SAUSA300_1690 PE=4 SV=1	0.710655	-1.40715	0.162785	0.676672
tr|A0A0H2XGR0|A0A0H2XGR0_STAA3 Uncharacterized protein OS=Staphylococcus aureus (strain USA300) OX=367830 GN=SAUSA300_0409 PE=4 SV=1	1.13229	1.13229	0.557911	0.0506426
tr|A0A0H2XGT0|A0A0H2XGT0_STAA3 SIS domain protein OS=Staphylococcus aureus (strain USA300) OX=367830 GN=SAUSA300_0556 PE=3 SV=1	0.70394	-1.42058	0.31494	0.889271
tr|A0A0H2XGT2|A0A0H2XGT2_STAA3 Transcriptional regulator, Fur family OS=Staphylococcus aureus (strain USA300) OX=367830 GN=SAUSA300_1448 PE=3 SV=1	0.879548	-1.13695	0.135536	0.358578
tr|A0A0H2XGT6|A0A0H2XGT6_STAA3 CMD domain-containing protein OS=Staphylococcus aureus (strain USA300) OX=367830 GN=SAUSA300_2418 PE=4 SV=1	0.790808	-1.26453	0.603302	0.464071
tr|A0A0H2XGV4|A0A0H2XGV4_STAA3 Serine protease HtrA-like OS=Staphylococcus aureus (strain USA300) OX=367830 GN=SAUSA300_1674 PE=3 SV=1	1.09041	1.09041	0.795318	0.0342942
tr|A0A0H2XGW3|A0A0H2XGW3_STAA3 Probable CtpA-like serine protease OS=Staphylococcus aureus (strain USA300) OX=367830 GN=ctpA PE=3 SV=1	1.36826	1.36826	0.225874	0.349457
tr|A0A0H2XGW7|A0A0H2XGW7_STAA3 Putative lipoprotein OS=Staphylococcus aureus (strain USA300) OX=367830 GN=SAUSA300_1492 PE=4 SV=1	0.563036	-1.77609	0.320724	1.7009
tr|A0A0H2XGX6|A0A0H2XGX6_STAA3 Tryptophan--tRNA ligase OS=Staphylococcus aureus (strain USA300) OX=367830 GN=trpS PE=3 SV=1	0.974775	-1.02588	0.956525	0.164078
tr|A0A0H2XGY1|A0A0H2XGY1_STAA3 Staphylococcal complement inhibitor OS=Staphylococcus aureus (strain USA300) OX=367830 GN=SAUSA300_1056 PE=3 SV=1	0.599926	-1.66687	0.121608	0.933697
tr|A0A0H2XGY9|A0A0H2XGY9_STAA3 Molybdenum ABC transporter, molybdenum-binding protein ModA OS=Staphylococcus aureus (strain USA300) OX=367830 GN=modA PE=3 SV=1	0.604425	-1.65447	0.344038	0.846923
tr|A0A0H2XGZ9|A0A0H2XGZ9_STAA3 Phosphoribosylformylglycinamidine synthase subunit PurS OS=Staphylococcus aureus (strain USA300) OX=367830 GN=purS PE=3 SV=1	0.709672	-1.4091	0.408396	0.652344
tr|A0A0H2XH00|A0A0H2XH00_STAA3 Fibrinogen-binding protein OS=Staphylococcus aureus (strain USA300) OX=367830 GN=SAUSA300_1052 PE=4 SV=1	0.427662	-2.33829	0.00934857	1.53456
tr|A0A0H2XH03|A0A0H2XH03_STAA3 Uncharacterized protein OS=Staphylococcus aureus (strain USA300) OX=367830 GN=SAUSA300_1303 PE=4 SV=1	0.872288	-1.14641	0.534532	0.356898
tr|A0A0H2XH09|A0A0H2XH09_STAA3 Adenylate kinase OS=Staphylococcus aureus (strain USA300) OX=367830 GN=adk PE=3 SV=1	1.21605	1.21605	0.162975	0.169123
tr|A0A0H2XH16|A0A0H2XH16_STAA3 Delta-hemolysin OS=Staphylococcus aureus (strain USA300) OX=367830 GN=SAUSA300_1988 PE=3 SV=1	0.706362	-1.4157	0.437918	3.43249
tr|A0A0H2XH21|A0A0H2XH21_STAA3 Malate dehydrogenase (oxaloacetate-decarboxylating) OS=Staphylococcus aureus (strain USA300) OX=367830 GN=SAUSA300_1648 PE=3 SV=1	1.41657	1.41657	0.304881	0.348311
tr|A0A0H2XH24|A0A0H2XH24_STAA3 Threonine synthase OS=Staphylococcus aureus (strain USA300) OX=367830 GN=thrC PE=3 SV=1	0.914785	-1.09315	0.730322	0.348896
tr|A0A0H2XH25|A0A0H2XH25_STAA3 Uncharacterized protein OS=Staphylococcus aureus (strain USA300) OX=367830 GN=SAUSA300_0289 PE=4 SV=1;tr|A0A0H2XIA5|A0A0H2XIA5_STAA3 Uncharacterized protein OS=Staphylococcus aureus (strain USA300) OX=367830 GN=SAUSA300_0295	1.45212	1.45212	0.0726825	0.452619
tr|A0A0H2XH33|A0A0H2XH33_STAA3 3-dmu-9_3-mt domain-containing protein OS=Staphylococcus aureus (strain USA300) OX=367830 GN=SAUSA300_2529 PE=1 SV=1	2.5035	2.5035	0.26548	2.40144
tr|A0A0H2XH39|A0A0H2XH39_STAA3 Cell division protein FtsL OS=Staphylococcus aureus (strain USA300) OX=367830 GN=ftsL PE=3 SV=1	0.208206	-4.80294	0.00188957	2.71462
tr|A0A0H2XH40|A0A0H2XH40_STAA3 VOC domain-containing protein OS=Staphylococcus aureus (strain USA300) OX=367830 GN=SAUSA300_1304 PE=4 SV=1	1.07221	1.07221	0.668485	0.187046
tr|A0A0H2XH43|A0A0H2XH43_STAA3 Catabolite control protein A OS=Staphylococcus aureus (strain USA300) OX=367830 GN=ccpA PE=4 SV=1	0.452712	-2.20891	0.340642	1.82641
tr|A0A0H2XH45|A0A0H2XH45_STAA3 Putative lipoprotein OS=Staphylococcus aureus (strain USA300) OX=367830 GN=SAUSA300_0693 PE=4 SV=1	2.05103	2.05103	0.0114872	1.02037
tr|A0A0H2XH48|A0A0H2XH48_STAA3 Gamma-hemolysin component B OS=Staphylococcus aureus (strain USA300) OX=367830 GN=hlgB PE=3 SV=1	0.574126	-1.74178	0.16965	0.966043
tr|A0A0H2XH50|A0A0H2XH50_STAA3 1,4-dihydroxy-2-naphthoyl-CoA synthase OS=Staphylococcus aureus (strain USA300) OX=367830 GN=menB PE=3 SV=1	0.961138	-1.04043	0.732554	0.240257
tr|A0A0H2XH52|A0A0H2XH52_STAA3 Uncharacterized protein OS=Staphylococcus aureus (strain USA300) OX=367830 GN=SAUSA300_1804 PE=4 SV=1	0.916103	-1.09158	0.33274	0.298695
tr|A0A0H2XH53|A0A0H2XH53_STAA3 LXG domain-containing protein OS=Staphylococcus aureus (strain USA300) OX=367830 GN=SAUSA300_0579 PE=4 SV=1	2.78286	2.78286	0.0502598	1.58632
tr|A0A0H2XH57|A0A0H2XH57_STAA3 HIT family protein OS=Staphylococcus aureus (strain USA300) OX=367830 GN=SAUSA300_1787 PE=4 SV=1	0.886102	-1.12854	0.866711	0.180142
tr|A0A0H2XH59|A0A0H2XH59_STAA3 Peptidase C51 domain-containing protein OS=Staphylococcus aureus (strain USA300) OX=367830 GN=SAUSA300_2482 PE=4 SV=1	1.70411	1.70411	0.00393143	0.727897
tr|A0A0H2XH82|A0A0H2XH82_STAA3 Putative lipoprotein OS=Staphylococcus aureus (strain USA300) OX=367830 GN=SAUSA300_0372 PE=4 SV=1	0.575163	-1.73864	0.0298446	1.07376
tr|A0A0H2XHA3|A0A0H2XHA3_STAA3 CHAP domain family OS=Staphylococcus aureus (strain USA300) OX=367830 GN=SAUSA300_0651 PE=4 SV=1	0.896102	-1.11594	0.462202	0.341706
tr|A0A0H2XHB4|A0A0H2XHB4_STAA3 Ribose-phosphate pyrophosphokinase OS=Staphylococcus aureus (strain USA300) OX=367830 GN=prs PE=3 SV=1	4.41493	4.41493	0.198801	1.92484
tr|A0A0H2XHC2|A0A0H2XHC2_STAA3 Glutamate dehydrogenase OS=Staphylococcus aureus (strain USA300) OX=367830 GN=gudB PE=3 SV=1	1.81429	1.81429	0.00842689	0.83533
tr|A0A0H2XHC4|A0A0H2XHC4_STAA3 2,3-bisphosphoglycerate-independent phosphoglycerate mutase OS=Staphylococcus aureus (strain USA300) OX=367830 GN=gpmI PE=3 SV=1	0.935708	-1.06871	0.430191	0.264775
tr|A0A0H2XHC7|A0A0H2XHC7_STAA3 50S ribosomal protein L29 OS=Staphylococcus aureus (strain USA300) OX=367830 GN=rpmC PE=3 SV=1	0.351446	-2.84539	0.623367	1.17771
tr|A0A0H2XHD5|A0A0H2XHD5_STAA3 Pyruvate dehydrogenase E1 component subunit alpha OS=Staphylococcus aureus (strain USA300) OX=367830 GN=pdhA PE=4 SV=1	0.689022	-1.45133	0.118245	0.733272
tr|A0A0H2XHE2|A0A0H2XHE2_STAA3 Putative lipoprotein OS=Staphylococcus aureus (strain USA300) OX=367830 GN=SAUSA300_0377 PE=4 SV=1	1.21426	1.21426	0.940055	0.0647197
tr|A0A0H2XHE6|A0A0H2XHE6_STAA3 Succinate dehydrogenase, iron-sulfur protein OS=Staphylococcus aureus (strain USA300) OX=367830 GN=sdhB PE=3 SV=1	1.96301	1.96301	0.157513	0.855637
tr|A0A0H2XHF0|A0A0H2XHF0_STAA3 Carboxylic ester hydrolase OS=Staphylococcus aureus (strain USA300) OX=367830 GN=pnbA PE=3 SV=1	1.16143	1.16143	0.725886	0.0759825
tr|A0A0H2XHG3|A0A0H2XHG3_STAA3 Probable malate:quinone oxidoreductase OS=Staphylococcus aureus (strain USA300) OX=367830 GN=mqo PE=3 SV=1	1.38455	1.38455	0.691961	0.162274
tr|A0A0H2XHH4|A0A0H2XHH4_STAA3 Putative lipoprotein OS=Staphylococcus aureus (strain USA300) OX=367830 GN=SAUSA300_0769 PE=4 SV=1	1.50354	1.50354	0.0907953	0.556122
tr|A0A0H2XHH5|A0A0H2XHH5_STAA3 Putative lipoprotein OS=Staphylococcus aureus (strain USA300) OX=367830 GN=SAUSA300_1478 PE=4 SV=1	1.26529	1.26529	0.113072	0.235245
tr|A0A0H2XHI2|A0A0H2XHI2_STAA3 Micrococcal nuclease OS=Staphylococcus aureus (strain USA300) OX=367830 GN=nuc PE=4 SV=1	1.08592	1.08592	0.637905	0.0829013
tr|A0A0H2XHJ3|A0A0H2XHJ3_STAA3 Uncharacterized N-acetyltransferase SAUSA300_1070 OS=Staphylococcus aureus (strain USA300) OX=367830 GN=SAUSA300_1070 PE=3 SV=1	0.855547	-1.16884	0.505132	0.439186
tr|A0A0H2XHK2|A0A0H2XHK2_STAA3 Clumping factor B OS=Staphylococcus aureus (strain USA300) OX=367830 GN=clfB PE=4 SV=1	1.06881	1.06881	0.64388	0.0455533
tr|A0A0H2XHL4|A0A0H2XHL4_STAA3 Phosphate acetyltransferase OS=Staphylococcus aureus (strain USA300) OX=367830 GN=pta PE=3 SV=1	1.17833	1.17833	0.208902	0.113434
tr|A0A0H2XHL5|A0A0H2XHL5_STAA3 Thiol peroxidase OS=Staphylococcus aureus (strain USA300) OX=367830 GN=tpx PE=3 SV=1	1.25248	1.25248	0.382171	0.179494
tr|A0A0H2XHM1|A0A0H2XHM1_STAA3 Delta-aminolevulinic acid dehydratase OS=Staphylococcus aureus (strain USA300) OX=367830 GN=hemB PE=3 SV=1	1.06121	1.06121	0.847075	0.0867569
tr|A0A0H2XHM8|A0A0H2XHM8_STAA3 Glutamine synthetase OS=Staphylococcus aureus (strain USA300) OX=367830 GN=glnA PE=3 SV=1	1.57954	1.57954	0.0249442	0.616835
tr|A0A0H2XHP4|A0A0H2XHP4_STAA3 Glycerophosphoryl diester phosphodiesterase OS=Staphylococcus aureus (strain USA300) OX=367830 GN=glpQ PE=4 SV=1	1.19306	1.19306	0.334648	0.132835
tr|A0A0H2XHP9|A0A0H2XHP9_STAA3 Staphylocoagulase OS=Staphylococcus aureus (strain USA300) OX=367830 GN=coa PE=4 SV=1	1.04161	1.04161	0.893937	0.109244
tr|A0A0H2XHQ0|A0A0H2XHQ0_STAA3 Putative transcriptional regulator OS=Staphylococcus aureus (strain USA300) OX=367830 GN=SAUSA300_2259 PE=3 SV=1	0.82562	-1.21121	0.878176	0.504202
tr|A0A0H2XHQ1|A0A0H2XHQ1_STAA3 Cell division protein FtsA OS=Staphylococcus aureus (strain USA300) OX=367830 GN=ftsA PE=3 SV=1	1.81405	1.81405	0.108593	0.921587
tr|A0A0H2XHQ2|A0A0H2XHQ2_STAA3 Thioredoxin reductase OS=Staphylococcus aureus (strain USA300) OX=367830 GN=trxB PE=3 SV=1	1.17654	1.17654	0.50289	1.49662
tr|A0A0H2XHQ4|A0A0H2XHQ4_STAA3 Alkyl hydroperoxide reductase subunit F OS=Staphylococcus aureus (strain USA300) OX=367830 GN=ahpF PE=3 SV=1	0.85808	-1.16539	0.513437	0.359517
tr|A0A0H2XHR8|A0A0H2XHR8_STAA3 DJ-1_PfpI domain-containing protein OS=Staphylococcus aureus (strain USA300) OX=367830 GN=SAUSA300_1856 PE=3 SV=1	1.97219	1.97219	0.529917	1.29804
tr|A0A0H2XHS1|A0A0H2XHS1_STAA3 Truncated FmtB protein OS=Staphylococcus aureus (strain USA300) OX=367830 GN=fmtB PE=4 SV=1	0.302581	-3.3049	0.00714872	2.10716
tr|A0A0H2XHS2|A0A0H2XHS2_STAA3 Isocitrate dehydrogenase [NADP] OS=Staphylococcus aureus (strain USA300) OX=367830 GN=icd PE=3 SV=1	2.01927	2.01927	0.0591032	1.04005
tr|A0A0H2XHS5|A0A0H2XHS5_STAA3 Putative thioredoxin OS=Staphylococcus aureus (strain USA300) OX=367830 GN=SAUSA300_0789 PE=4 SV=1	0.698075	-1.43251	0.401887	1.15085
tr|A0A0H2XHS7|A0A0H2XHS7_STAA3 Bacterioferritin comigratory protein OS=Staphylococcus aureus (strain USA300) OX=367830 GN=SAUSA300_1844 PE=3 SV=1	1.21957	1.21957	0.256328	0.201397
tr|A0A0H2XHT7|A0A0H2XHT7_STAA3 Histidine-containing protein OS=Staphylococcus aureus (strain USA300) OX=367830 GN=ptsH PE=4 SV=1	0.979061	-1.02139	0.797159	0.178332
tr|A0A0H2XHU3|A0A0H2XHU3_STAA3 Beta sliding clamp OS=Staphylococcus aureus (strain USA300) OX=367830 GN=dnaN PE=3 SV=1	2.21544	2.21544	0.0578338	1.24865
tr|A0A0H2XHU6|A0A0H2XHU6_STAA3 D-alanine aminotransferase OS=Staphylococcus aureus (strain USA300) OX=367830 GN=dat PE=3 SV=1	0.518647	-1.92809	0.108058	1.1741
tr|A0A0H2XHX6|A0A0H2XHX6_STAA3 Glyceraldehyde-3-phosphate dehydrogenase OS=Staphylococcus aureus (strain USA300) OX=367830 GN=gap PE=3 SV=1	1.88465	1.88465	0.078398	0.936994
tr|A0A0H2XHY4|A0A0H2XHY4_STAA3 Penicillin-binding protein 2 OS=Staphylococcus aureus (strain USA300) OX=367830 GN=mecA PE=3 SV=1	0.730501	-1.36892	0.334909	0.62605
tr|A0A0H2XHZ1|A0A0H2XHZ1_STAA3 Putative lysophospholipase OS=Staphylococcus aureus (strain USA300) OX=367830 GN=SAUSA300_0070 PE=3 SV=1	0.99808	-1.00192	0.993837	0.145476
tr|A0A0H2XHZ5|A0A0H2XHZ5_STAA3 Fructose-1,6-bisphosphate aldolase OS=Staphylococcus aureus (strain USA300) OX=367830 GN=fba PE=3 SV=1	0.780029	-1.282	0.136051	0.540586
tr|A0A0H2XHZ7|A0A0H2XHZ7_STAA3 Antibacterial protein OS=Staphylococcus aureus (strain USA300) OX=367830 GN=SAUSA300_1067 PE=3 SV=1	0.210328	-4.75448	0.0515605	2.56671
tr|A0A0H2XI01|A0A0H2XI01_STAA3 N-acetylmuramoyl-L-alanine amidase domain protein OS=Staphylococcus aureus (strain USA300) OX=367830 GN=SAUSA300_2579 PE=3 SV=1	0.907299	-1.10217	0.464851	0.313
tr|A0A0H2XI02|A0A0H2XI02_STAA3 5-nucleotidase family protein OS=Staphylococcus aureus (strain USA300) OX=367830 GN=SAUSA300_0025 PE=3 SV=1	1.41705	1.41705	0.0201952	0.421271
tr|A0A0H2XI20|A0A0H2XI20_STAA3 Uncharacterized protein OS=Staphylococcus aureus (strain USA300) OX=367830 GN=SAUSA300_2143 PE=4 SV=1	0.650909	-1.53631	0.81424	0.453674
tr|A0A0H2XI24|A0A0H2XI24_STAA3 Aminopeptidase PepS OS=Staphylococcus aureus (strain USA300) OX=367830 GN=pepS PE=3 SV=1	1.39387	1.39387	0.10483	0.422696
tr|A0A0H2XI26|A0A0H2XI26_STAA3 Ribonucleoside-diphosphate reductase OS=Staphylococcus aureus (strain USA300) OX=367830 GN=SAUSA300_0717 PE=3 SV=1	1.55532	1.55532	0.0348468	0.579103
tr|A0A0H2XI32|A0A0H2XI32_STAA3 DD-transpeptidase OS=Staphylococcus aureus (strain USA300) OX=367830 GN=pbp2 PE=4 SV=1	1.25681	1.25681	0.271645	0.220962
tr|A0A0H2XI39|A0A0H2XI39_STAA3 Uncharacterized protein OS=Staphylococcus aureus (strain USA300) OX=367830 GN=SAUSA300_2144 PE=4 SV=1	0.341868	-2.92511	0.328179	1.40719
tr|A0A0H2XI46|A0A0H2XI46_STAA3 Panton-Valentine leukocidin, LukS-PV OS=Staphylococcus aureus (strain USA300) OX=367830 GN=lukS-PV PE=3 SV=1	0.576979	-1.73317	0.239641	0.93073
tr|A0A0H2XI48|A0A0H2XI48_STAA3 ABC transporter, substrate-binding protein OS=Staphylococcus aureus (strain USA300) OX=367830 GN=SAUSA300_0618 PE=3 SV=1	1.33743	1.33743	0.101385	0.316026
tr|A0A0H2XI52|A0A0H2XI52_STAA3 Uncharacterized protein OS=Staphylococcus aureus (strain USA300) OX=367830 GN=SAUSA300_1863 PE=4 SV=1	0.50991	-1.96113	0.251509	1.3978
tr|A0A0H2XI68|A0A0H2XI68_STAA3 Staphylococcal respiratory response protein, SrrA OS=Staphylococcus aureus (strain USA300) OX=367830 GN=srrA PE=4 SV=1	1.26892	1.26892	0.332279	0.333563
tr|A0A0H2XI72|A0A0H2XI72_STAA3 Triacylglycerol lipase OS=Staphylococcus aureus (strain USA300) OX=367830 GN=SAUSA300_0320 PE=4 SV=1	0.563657	-1.77413	0.0887036	1.04304
tr|A0A0H2XI81|A0A0H2XI81_STAA3 Nicotinate phosphoribosyltransferase OS=Staphylococcus aureus (strain USA300) OX=367830 GN=SAUSA300_1894 PE=3 SV=1	1.556	1.556	0.364475	0.969583
tr|A0A0H2XI85|A0A0H2XI85_STAA3 Chorismate mutase/phospho-2-dehydro-3-deoxyheptonate aldolase OS=Staphylococcus aureus (strain USA300) OX=367830 GN=SAUSA300_1683 PE=4 SV=1	0.975451	-1.02517	0.862227	0.19497
tr|A0A0H2XIA2|A0A0H2XIA2_STAA3 Deoxyribose-phosphate aldolase OS=Staphylococcus aureus (strain USA300) OX=367830 GN=deoC PE=3 SV=1	0.478121	-2.09152	0.0532044	1.34926
tr|A0A0H2XIA8|A0A0H2XIA8_STAA3 Dihydroorotase OS=Staphylococcus aureus (strain USA300) OX=367830 GN=pyrC PE=3 SV=1	1.79062	1.79062	0.329683	1.52986
tr|A0A0H2XIB2|A0A0H2XIB2_STAA3 Uncharacterized protein OS=Staphylococcus aureus (strain USA300) OX=367830 GN=SAUSA300_2378 PE=4 SV=1	1.09742	1.09742	0.668983	0.0233957
tr|A0A0H2XIB8|A0A0H2XIB8_STAA3 Uncharacterized protein OS=Staphylococcus aureus (strain USA300) OX=367830 GN=SAUSA300_0146 PE=4 SV=1	1.27432	1.27432	0.295431	0.237183
tr|A0A0H2XIC4|A0A0H2XIC4_STAA3 Uncharacterized protein OS=Staphylococcus aureus (strain USA300) OX=367830 GN=SAUSA300_0383 PE=4 SV=1	0.560083	-1.78545	0.0186491	1.11735
tr|A0A0H2XIC6|A0A0H2XIC6_STAA3 30S ribosomal protein S1 OS=Staphylococcus aureus (strain USA300) OX=367830 GN=rpsA PE=4 SV=1	1.15023	1.15023	0.418657	0.109801
tr|A0A0H2XID2|A0A0H2XID2_STAA3 Methionine--tRNA ligase OS=Staphylococcus aureus (strain USA300) OX=367830 GN=metS PE=3 SV=1	1.3946	1.3946	0.139453	0.394682
tr|A0A0H2XIE1|A0A0H2XIE1_STAA3 Succinate--CoA ligase [ADP-forming] subunit alpha OS=Staphylococcus aureus (strain USA300) OX=367830 GN=sucD PE=3 SV=1	1.12331	1.12331	0.488554	0.0864514
tr|A0A0H2XIF6|A0A0H2XIF6_STAA3 Putative lipoprotein OS=Staphylococcus aureus (strain USA300) OX=367830 GN=SAUSA300_0203 PE=4 SV=1	2.00362	2.00362	0.0937918	0.932932
tr|A0A0H2XIG9|A0A0H2XIG9_STAA3 Gamma-hemolysin component A OS=Staphylococcus aureus (strain USA300) OX=367830 GN=hlgA PE=3 SV=1	0.492467	-2.03059	0.000315795	1.31356
tr|A0A0H2XIH6|A0A0H2XIH6_STAA3 Transketolase OS=Staphylococcus aureus (strain USA300) OX=367830 GN=tkt PE=3 SV=1	0.643978	-1.55285	0.000723413	0.872685
tr|A0A0H2XIH7|A0A0H2XIH7_STAA3 Phenylalanyl-tRNA synthetase (Beta subunit) OS=Staphylococcus aureus (strain USA300) OX=367830 GN=SAUSA300_1688 PE=4 SV=1	0.789233	-1.26705	0.239589	0.535249
tr|A0A0H2XIH9|A0A0H2XIH9_STAA3 Fibrinogen-binding protein OS=Staphylococcus aureus (strain USA300) OX=367830 GN=efb PE=4 SV=1	0.582295	-1.71734	0.00067735	1.037
tr|A0A0H2XIJ3|A0A0H2XIJ3_STAA3 Bifunctional autolysin OS=Staphylococcus aureus (strain USA300) OX=367830 GN=atl PE=3 SV=1	1.31088	1.31088	0.105311	0.296167
tr|A0A0H2XIK0|A0A0H2XIK0_STAA3 Peptide deformylase OS=Staphylococcus aureus (strain USA300) OX=367830 GN=def PE=3 SV=1	1.01879	1.01879	0.927673	0.185877
tr|A0A0H2XIK4|A0A0H2XIK4_STAA3 Ornithine aminotransferase OS=Staphylococcus aureus (strain USA300) OX=367830 GN=rocD PE=3 SV=1	1.47874	1.47874	0.103363	0.531069
tr|A0A0H2XIL0|A0A0H2XIL0_STAA3 MAP domain-containing protein OS=Staphylococcus aureus (strain USA300) OX=367830 GN=SAUSA300_2164 PE=3 SV=1	0.948934	-1.05381	0.611861	0.239425
tr|A0A0H2XIQ0|A0A0H2XIQ0_STAA3 Glycine betaine/carnitine/choline ABC transporter OS=Staphylococcus aureus (strain USA300) OX=367830 GN=opuCc PE=4 SV=1	1.64521	1.64521	0.0290105	0.676535
tr|A0A0H2XIQ2|A0A0H2XIQ2_STAA3 Dihydrolipoyl dehydrogenase OS=Staphylococcus aureus (strain USA300) OX=367830 GN=lpdA PE=3 SV=1	1.87564	1.87564	0.146656	1.01448
tr|A0A0H2XIR0|A0A0H2XIR0_STAA3 Alcohol dehydrogenase, zinc-containing OS=Staphylococcus aureus (strain USA300) OX=367830 GN=SAUSA300_2147 PE=4 SV=1	0.935133	-1.06937	0.927743	0.186207
tr|A0A0H2XIS0|A0A0H2XIS0_STAA3 Uncharacterized protein OS=Staphylococcus aureus (strain USA300) OX=367830 GN=SAUSA300_1230 PE=4 SV=1	0.908406	-1.10083	0.949345	0.253953
tr|A0A0H2XIS2|A0A0H2XIS2_STAA3 Branched-chain-amino-acid aminotransferase OS=Staphylococcus aureus (strain USA300) OX=367830 GN=ilvE PE=3 SV=1	0.6565	-1.52323	0.295581	0.773053
tr|A0A0H2XIS3|A0A0H2XIS3_STAA3 Putative staphylococcal enterotoxin OS=Staphylococcus aureus (strain USA300) OX=367830 GN=SAUSA300_0370 PE=3 SV=1	0.384018	-2.60405	0.00935022	1.74891
tr|A0A0H2XIS6|A0A0H2XIS6_STAA3 Leader peptide-processing serine protease OS=Staphylococcus aureus (strain USA300) OX=367830 GN=epiP PE=3 SV=1	3.02758	3.02758	0.0017523	1.67459
tr|A0A0H2XIT3|A0A0H2XIT3_STAA3 Acetoin(diacetyl) reductase OS=Staphylococcus aureus (strain USA300) OX=367830 GN=SAUSA300_0129 PE=3 SV=1	0.972182	-1.02861	0.693144	0.931883
tr|A0A0H2XIW0|A0A0H2XIW0_STAA3 Putative surface protein OS=Staphylococcus aureus (strain USA300) OX=367830 GN=SAUSA300_0883 PE=4 SV=1	1.27339	1.27339	0.23308	0.282482
tr|A0A0H2XIW1|A0A0H2XIW1_STAA3 Oligoendopeptidase F OS=Staphylococcus aureus (strain USA300) OX=367830 GN=pepF PE=3 SV=1	1.33849	1.33849	0.298271	0.432182
tr|A0A0H2XIY1|A0A0H2XIY1_STAA3 Hyaluronate lyase OS=Staphylococcus aureus (strain USA300) OX=367830 GN=hysA PE=3 SV=1	3.43265	3.43265	0.0002901	1.88405
tr|A0A0H2XIY5|A0A0H2XIY5_STAA3 Oligoendopeptidase F OS=Staphylococcus aureus (strain USA300) OX=367830 GN=pepF PE=3 SV=1	0.901507	-1.10925	0.598817	0.400869
tr|A0A0H2XIY9|A0A0H2XIY9_STAA3 Molybdenum cofactor biosynthesis protein B OS=Staphylococcus aureus (strain USA300) OX=367830 GN=moaB PE=3 SV=1	1.55452	1.55452	0.353382	0.855141
tr|A0A0H2XJ22|A0A0H2XJ22_STAA3 Sortase OS=Staphylococcus aureus (strain USA300) OX=367830 GN=srtA PE=4 SV=1	1.83685	1.83685	0.299378	1.38181
tr|A0A0H2XJ39|A0A0H2XJ39_STAA3 Penicillin-binding protein 3 OS=Staphylococcus aureus (strain USA300) OX=367830 GN=pbp3 PE=3 SV=1	1.10823	1.10823	0.605995	0.00363065
tr|A0A0H2XJ48|A0A0H2XJ48_STAA3 Uncharacterized protein OS=Staphylococcus aureus (strain USA300) OX=367830 GN=SAUSA300_1583 PE=4 SV=1	0.793113	-1.26085	0.3079	0.554018
tr|A0A0H2XJ51|A0A0H2XJ51_STAA3 Uncharacterized protein OS=Staphylococcus aureus (strain USA300) OX=367830 GN=SAUSA300_0812 PE=4 SV=1	1.60071	1.60071	0.044822	0.623649
tr|A0A0H2XJ55|A0A0H2XJ55_STAA3 YflT domain-containing protein OS=Staphylococcus aureus (strain USA300) OX=367830 GN=SAUSA300_0385 PE=3 SV=1	0.722289	-1.38449	0.306104	0.635658
tr|A0A0H2XJ60|A0A0H2XJ60_STAA3 Putative arsenate reductase OS=Staphylococcus aureus (strain USA300) OX=367830 GN=SAUSA300_0790 PE=4 SV=1	0.777902	-1.28551	0.25537	0.602977
tr|A0A0H2XJ64|A0A0H2XJ64_STAA3 Uncharacterized protein OS=Staphylococcus aureus (strain USA300) OX=367830 GN=SAUSA300_2328 PE=4 SV=1	2.35904	2.35904	0.0573454	1.28188
tr|A0A0H2XJ76|A0A0H2XJ76_STAA3 Malonyl CoA-acyl carrier protein transacylase OS=Staphylococcus aureus (strain USA300) OX=367830 GN=fabD PE=3 SV=1	1.40336	1.40336	0.0320953	0.40349
tr|A0A0H2XJ82|A0A0H2XJ82_STAA3 Glutamyl-aminopeptidase OS=Staphylococcus aureus (strain USA300) OX=367830 GN=SAUSA300_1691 PE=3 SV=1	0.791592	-1.26328	0.362488	0.587066
tr|A0A0H2XJ83|A0A0H2XJ83_STAA3 Signal recognition particle receptor FtsY OS=Staphylococcus aureus (strain USA300) OX=367830 GN=ftsY PE=3 SV=1	1.17368	1.17368	0.70783	0.0276679
tr|A0A0H2XJ93|A0A0H2XJ93_STAA3 Uncharacterized protein OS=Staphylococcus aureus (strain USA300) OX=367830 GN=SAUSA300_2148 PE=4 SV=1	1.38514	1.38514	0.121794	0.365338
tr|A0A0H2XJ98|A0A0H2XJ98_STAA3 PTS system, glucose-specific IIA component OS=Staphylococcus aureus (strain USA300) OX=367830 GN=crr PE=4 SV=1	1.06886	1.06886	0.761476	0.0106031
tr|A0A0H2XJB4|A0A0H2XJB4_STAA3 Ear protein OS=Staphylococcus aureus (strain USA300) OX=367830 GN=ear PE=4 SV=1	0.434022	-2.30403	0.422987	1.037
tr|A0A0H2XJE5|A0A0H2XJE5_STAA3 NAD(P)-bd_dom domain-containing protein OS=Staphylococcus aureus (strain USA300) OX=367830 GN=SAUSA300_2097 PE=4 SV=1	1.22821	1.22821	0.778264	0.054028
tr|A0A0H2XJE8|A0A0H2XJE8_STAA3 Staphylococcal enterotoxin K OS=Staphylococcus aureus (strain USA300) OX=367830 GN=sek PE=3 SV=1	1.08569	1.08569	0.492677	0.00136576
tr|A0A0H2XJF4|A0A0H2XJF4_STAA3 3-oxoacyl-[acyl-carrier-protein] synthase 2 OS=Staphylococcus aureus (strain USA300) OX=367830 GN=fabF PE=3 SV=1	1.07829	1.07829	0.698334	0.158515
tr|A0A0H2XJG3|A0A0H2XJG3_STAA3 Dihydrolipoamide acetyltransferase component of pyruvate dehydrogenase complex OS=Staphylococcus aureus (strain USA300) OX=367830 GN=SAUSA300_0995 PE=3 SV=1	3.49837	3.49837	0.00432232	1.88952
tr|A0A0H2XJG9|A0A0H2XJG9_STAA3 Uncharacterized protein OS=Staphylococcus aureus (strain USA300) OX=367830 GN=SAUSA300_1684 PE=4 SV=1	0.330565	-3.02513	0.00439738	1.96181
tr|A0A0H2XJH3|A0A0H2XJH3_STAA3 Putative_PNPOx domain-containing protein OS=Staphylococcus aureus (strain USA300) OX=367830 GN=SAUSA300_2327 PE=4 SV=1	1.64344	1.64344	0.329349	1.18194
tr|A0A0H2XJH7|A0A0H2XJH7_STAA3 Immunoglobulin G-binding protein A OS=Staphylococcus aureus (strain USA300) OX=367830 GN=SAUSA300_0113 PE=3 SV=1	0.996654	-1.00336	0.933229	0.126404
tr|A0A0H2XJK0|A0A0H2XJK0_STAA3 Aminotransferase OS=Staphylococcus aureus (strain USA300) OX=367830 GN=SAUSA300_1916 PE=4 SV=1	2.41394	2.41394	0.195984	1.66679
tr|A0A0H2XJL5|A0A0H2XJL5_STAA3 Uncharacterized protein OS=Staphylococcus aureus (strain USA300) OX=367830 GN=SAUSA300_0173 PE=4 SV=1	0.702732	-1.42302	0.485251	0.628584
tr|A0A0H2XJV9|A0A0H2XJV9_STAA3 Putative cell wall surface anchor family protein OS=Staphylococcus aureus (strain USA300) OX=367830 GN=SAUSA300_2436 PE=4 SV=1	1.30103	1.30103	0.160391	0.26462
tr|A0A0H2XJW6|A0A0H2XJW6_STAA3 Leukotoxin LukE OS=Staphylococcus aureus (strain USA300) OX=367830 GN=lukE PE=3 SV=1	0.875186	-1.14261	0.258295	0.359642
tr|A0A0H2XJW7|A0A0H2XJW7_STAA3 Uncharacterized protein OS=Staphylococcus aureus (strain USA300) OX=367830 GN=SAUSA300_1788 PE=4 SV=1	0.328454	-3.04457	0.297185	1.52261
tr|A0A0H2XJW8|A0A0H2XJW8_STAA3 Putative pyridoxal phosphate-dependent acyltransferase OS=Staphylococcus aureus (strain USA300) OX=367830 GN=SAUSA300_0535 PE=3 SV=1	1.25898	1.25898	0.161199	0.214803
tr|A0A0H2XJY4|A0A0H2XJY4_STAA3 Uncharacterized protein OS=Staphylococcus aureus (strain USA300) OX=367830 GN=SAUSA300_1759 PE=4 SV=1	1.30536	1.30536	0.429812	0.585457
tr|A0A0H2XJZ3|A0A0H2XJZ3_STAA3 Phosphoenolpyruvate-protein phosphotransferase OS=Staphylococcus aureus (strain USA300) OX=367830 GN=ptsI PE=3 SV=1	1.31515	1.31515	0.191369	0.311831
tr|A0A0H2XJZ5|A0A0H2XJZ5_STAA3 Penicillin-binding protein 1 OS=Staphylococcus aureus (strain USA300) OX=367830 GN=pbpA PE=3 SV=1	1.51826	1.51826	0.106837	0.556518
tr|A0A0H2XJZ9|A0A0H2XJZ9_STAA3 Putative surface protein OS=Staphylococcus aureus (strain USA300) OX=367830 GN=SAUSA300_0408 PE=4 SV=1	0.672454	-1.48709	0.346217	0.719586
tr|A0A0H2XK15|A0A0H2XK15_STAA3 1-phosphatidylinositol phosphodiesterase OS=Staphylococcus aureus (strain USA300) OX=367830 GN=plc PE=4 SV=1	0.393428	-2.54176	0.0801721	1.57606
tr|A0A0H2XK42|A0A0H2XK42_STAA3 Amino acid ABC transporter, amino acid-binding protein OS=Staphylococcus aureus (strain USA300) OX=367830 GN=SAUSA300_2359 PE=4 SV=1	0.98236	-1.01796	0.833988	0.202496
tr|A0A0H2XK48|A0A0H2XK48_STAA3 General stress protein 20U OS=Staphylococcus aureus (strain USA300) OX=367830 GN=dps PE=3 SV=1	0.946345	-1.0567	0.535009	1.10489
tr|A0A0H2XK58|A0A0H2XK58_STAA3 Cell division protein FtsZ OS=Staphylococcus aureus (strain USA300) OX=367830 GN=ftsZ PE=3 SV=1	0.714065	-1.40043	0.199928	0.759201
tr|A0A0H2XKA5|A0A0H2XKA5_STAA3 RNA polymerase sigma factor SigA OS=Staphylococcus aureus (strain USA300) OX=367830 GN=rpoD PE=3 SV=1	1.04047	1.04047	0.587122	0.0754868
tr|A0A0H2XKB1|A0A0H2XKB1_STAA3 Uncharacterized protein OS=Staphylococcus aureus (strain USA300) OX=367830 GN=SAUSA300_2257 PE=4 SV=1	1.43362	1.43362	0.321159	0.570926
tr|A0A0H2XKB6|A0A0H2XKB6_STAA3 Uncharacterized protein OS=Staphylococcus aureus (strain USA300) OX=367830 GN=SAUSA300_0420 PE=4 SV=1	1.21877	1.21877	0.177625	0.172979
tr|A0A0H2XKC1|A0A0H2XKC1_STAA3 5-nucleotidase, lipoprotein e(P4) family OS=Staphylococcus aureus (strain USA300) OX=367830 GN=SAUSA300_0307 PE=4 SV=1	1.63429	1.63429	0.0928622	0.706697
tr|A0A0H2XKD0|A0A0H2XKD0_STAA3 N5-carboxyaminoimidazole ribonucleotide mutase OS=Staphylococcus aureus (strain USA300) OX=367830 GN=purE PE=3 SV=1	1.30911	1.30911	0.668191	0.127866
tr|A0A0H2XKF5|A0A0H2XKF5_STAA3 DUF1801 domain-containing protein OS=Staphylococcus aureus (strain USA300) OX=367830 GN=SAUSA300_2394 PE=4 SV=1	1.41379	1.41379	0.413335	0.835988
tr|A0A0H2XKH5|A0A0H2XKH5_STAA3 Aconitate hydratase OS=Staphylococcus aureus (strain USA300) OX=367830 GN=acnA PE=3 SV=1	1.76011	1.76011	0.00494608	0.7846
tr|A0A0H2XKH6|A0A0H2XKH6_STAA3 Universal stress protein family OS=Staphylococcus aureus (strain USA300) OX=367830 GN=SAUSA300_0067 PE=3 SV=1	1.59403	1.59403	0.311881	0.575284
tr|A0A0H2XKK6|A0A0H2XKK6_STAA3 Nitric oxide dioxygenase OS=Staphylococcus aureus (strain USA300) OX=367830 GN=SAUSA300_0234 PE=3 SV=1	1.37395	1.37395	0.00629509	0.373536
tr|A0A0H2XKM7|A0A0H2XKM7_STAA3 Transferrin receptor OS=Staphylococcus aureus (strain USA300) OX=367830 GN=SAUSA300_0721 PE=4 SV=1	1.22646	1.22646	0.177861	0.186909
tr|A0A0H2XKN2|A0A0H2XKN2_STAA3 Uncharacterized protein OS=Staphylococcus aureus (strain USA300) OX=367830 GN=SAUSA300_pUSA010004 PE=4 SV=1	0.353314	-2.83034	0.00234787	1.85381

## Sheet: Proteomics Soluble
Proteomics comparing ΔSSR42 to WT, soluble fraction
Fasta headers	RATIO: SSR42 vs WT	Fold Change	Welch's T-test	Z-score
tr|A0A0H2XFC3|A0A0H2XFC3_STAA3 Serine protease OS=Staphylococcus aureus (strain USA300) OX=367830 GN=sspA PE=3 SV=1;	1.31224	1.31224	0.36068	1.11776
sp|A0A0H2XDF9|ESXD_STAA3 Type VII secretion system extracellular protein D OS=Staphylococcus aureus (strain USA300) OX=367830 GN=esxD PE=1 SV=1	1.29873	1.29873	0.219146	0.919305
sp|A0A0H2XFP1|ESAA_STAA3 Type VII secretion system accessory factor EsaA OS=Staphylococcus aureus (strain USA300) OX=367830 GN=esaA PE=1 SV=1	0.849205	-1.17757	0.213976	0.353276
sp|A0A0H2XI17|SUFT_STAA3 Fe-S protein maturation auxiliary factor SufT OS=Staphylococcus aureus (strain USA300) OX=367830 GN=sufT PE=2 SV=1	0.760603	-1.31475	0.536263	1.33915
sp|A0A0H2XI99|ESXA_STAA3 Type VII secretion system extracellular protein A OS=Staphylococcus aureus (strain USA300) OX=367830 GN=esxA PE=1 SV=1	1.96575	1.96575	0.0465289	2.07433
sp|A0A0H2XIV9|ESSD_STAA3 Type VII secretion system protein EssD OS=Staphylococcus aureus (strain USA300) OX=367830 GN=essD PE=1 SV=1	1.376	1.376	0.19371	1.10862
sp|Q2FDE8|MNME_STAA3 tRNA modification GTPase MnmE OS=Staphylococcus aureus (strain USA300) OX=367830 GN=mnmE PE=3 SV=1	1.04563	1.04563	0.708158	0.335264
sp|Q2FDE9|MNMG_STAA3 tRNA uridine 5-carboxymethylaminomethyl modification enzyme MnmG OS=Staphylococcus aureus (strain USA300) OX=367830 GN=mnmG PE=3 SV=2	0.890923	-1.12243	0.453404	0.202683
sp|Q2FDF0|RSMG_STAA3 Ribosomal RNA small subunit methyltransferase G OS=Staphylococcus aureus (strain USA300) OX=367830 GN=rsmG PE=3 SV=1	1.00703	1.00703	0.90521	0.144402
sp|Q2FDH1|PCP_STAA3 Pyrrolidone-carboxylate peptidase OS=Staphylococcus aureus (strain USA300) OX=367830 GN=pcp PE=3 SV=1	0.91377	-1.09437	0.810082	0.182551
sp|Q2FDH3|DRP35_STAA3 Lactonase drp35 OS=Staphylococcus aureus (strain USA300) OX=367830 GN=drp35 PE=3 SV=2	1.02377	1.02377	0.795908	0.223155
sp|Q2FDH4|Y2620_STAA3 UPF0312 protein SAUSA300_2620 OS=Staphylococcus aureus (strain USA300) OX=367830 GN=SAUSA300_2620 PE=3 SV=1	1.6918	1.6918	0.180862	1.94204
sp|Q2FDK5|SRAP_STAA3 Serine-rich adhesin for platelets OS=Staphylococcus aureus (strain USA300) OX=367830 GN=sraP PE=3 SV=1	1.12182	1.12182	0.386683	0.488786
sp|Q2FDM1|ISAB_STAA3 Immunodominant staphylococcal antigen B OS=Staphylococcus aureus (strain USA300) OX=367830 GN=isaB PE=3 SV=1	1.37161	1.37161	0.142856	1.05127
sp|Q2FDM7|ARCC2_STAA3 Carbamate kinase 2 OS=Staphylococcus aureus (strain USA300) OX=367830 GN=arcC2 PE=3 SV=1	0.552525	-1.80987	0.126505	1.53196
sp|Q2FDP9|BETA_STAA3 Oxygen-dependent choline dehydrogenase OS=Staphylococcus aureus (strain USA300) OX=367830 GN=betA PE=3 SV=1	1.17825	1.17825	0.471741	0.722629
sp|Q2FDQ4|ALF1_STAA3 Fructose-bisphosphate aldolase class 1 OS=Staphylococcus aureus (strain USA300) OX=367830 GN=fda PE=3 SV=1	1.24919	1.24919	0.112006	0.794047
sp|Q2FDQ7|LDH2_STAA3 L-lactate dehydrogenase 2 OS=Staphylococcus aureus (strain USA300) OX=367830 GN=ldh2 PE=3 SV=1	0.766192	-1.30516	0.0723567	0.673157
sp|Q2FDR0|PANB_STAA3 3-methyl-2-oxobutanoate hydroxymethyltransferase OS=Staphylococcus aureus (strain USA300) OX=367830 GN=panB PE=3 SV=2	0.841525	-1.18832	0.334199	0.355963
sp|Q2FDR1|PANC_STAA3 Pantothenate synthetase OS=Staphylococcus aureus (strain USA300) OX=367830 GN=panC PE=3 SV=1	1.16086	1.16086	0.424711	0.644065
sp|Q2FDS6|Y2518_STAA3 Uncharacterized hydrolase SAUSA300_2518 OS=Staphylococcus aureus (strain USA300) OX=367830 GN=SAUSA300_2518 PE=3 SV=1	0.928869	-1.07658	0.923073	0.035333
sp|Q2FDT8|ISAA_STAA3 Probable transglycosylase IsaA OS=Staphylococcus aureus (strain USA300) OX=367830 GN=isaA PE=3 SV=1	1.05288	1.05288	0.776718	0.327171
sp|Q2FDU3|CRTP_STAA3 4,4-diaponeurosporene oxygenase OS=Staphylococcus aureus (strain USA300) OX=367830 GN=crtP PE=3 SV=1	0.835438	-1.19698	0.410716	0.383847
sp|Q2FDU5|CRTM_STAA3 4,4-diapophytoene synthase OS=Staphylococcus aureus (strain USA300) OX=367830 GN=crtM PE=3 SV=1	0.889375	-1.12439	0.809828	0.0898185
sp|Q2FDU6|CRTN_STAA3 4,4-diapophytoene desaturase (4,4-diaponeurosporene-forming) OS=Staphylococcus aureus (strain USA300) OX=367830 GN=crtN PE=3 SV=1	0.763036	-1.31055	0.254965	0.625421
sp|Q2FDU9|COPZ_STAA3 Copper chaperone CopZ OS=Staphylococcus aureus (strain USA300) OX=367830 GN=copZ PE=3 SV=1	0.792636	-1.26161	0.170106	0.566194
sp|Q2FDV3|ROCA_STAA3 1-pyrroline-5-carboxylate dehydrogenase OS=Staphylococcus aureus (strain USA300) OX=367830 GN=rocA PE=3 SV=1	1.02399	1.02399	0.803071	0.207416
sp|Q2FDV8|CLPL_STAA3 ATP-dependent Clp protease ATP-binding subunit ClpL OS=Staphylococcus aureus (strain USA300) OX=367830 GN=clpL PE=3 SV=1	1.56864	1.56864	0.223749	1.73759
sp|Q2FDY2|Y2462_STAA3 Putative NAD(P)H nitroreductase SAUSA300_2462 OS=Staphylococcus aureus (strain USA300) OX=367830 GN=SAUSA300_2462 PE=3 SV=1	1.33345	1.33345	0.157586	1.0158
sp|Q2FDY9|F16PC_STAA3 Fructose-1,6-bisphosphatase class 3 OS=Staphylococcus aureus (strain USA300) OX=367830 GN=fbp PE=3 SV=1	1.06444	1.06444	0.582384	0.336114
sp|Q2FE05|GTAB_STAA3 UTP--glucose-1-phosphate uridylyltransferase OS=Staphylococcus aureus (strain USA300) OX=367830 GN=gtaB PE=3 SV=2	1.21197	1.21197	0.359194	0.778397
sp|Q2FE11|PGCA_STAA3 Phosphoglucomutase OS=Staphylococcus aureus (strain USA300) OX=367830 GN=pgcA PE=3 SV=2	0.923078	-1.08333	0.581878	0.12841
sp|Q2FE21|Y2422_STAA3 Uncharacterized oxidoreductase SAUSA300_2422 OS=Staphylococcus aureus (strain USA300) OX=367830 GN=SAUSA300_2422 PE=3 SV=1	1.25848	1.25848	0.256772	0.873204
sp|Q2FE81|GPMA_STAA3 2,3-bisphosphoglycerate-dependent phosphoglycerate mutase OS=Staphylococcus aureus (strain USA300) OX=367830 GN=gpmA PE=3 SV=1	0.79165	-1.26318	0.0964329	0.566926
sp|Q2FEB2|SARZ_STAA3 HTH-type transcriptional regulator SarZ OS=Staphylococcus aureus (strain USA300) OX=367830 GN=sarZ PE=3 SV=1	1.9825	1.9825	0.00282088	2.1519
sp|Q2FEC4|FENR_STAA3 Ferredoxin--NADP reductase OS=Staphylococcus aureus (strain USA300) OX=367830 GN=SAUSA300_2319 PE=1 SV=1	1.40442	1.40442	0.246417	1.27914
sp|Q2FEC8|Y2315_STAA3 Uncharacterized lipoprotein SAUSA300_2315 OS=Staphylococcus aureus (strain USA300) OX=367830 GN=SAUSA300_2315 PE=3 SV=1	0.867632	-1.15256	0.783909	0.133264
sp|Q2FEF1|IDI2_STAA3 Isopentenyl-diphosphate delta-isomerase OS=Staphylococcus aureus (strain USA300) OX=367830 GN=fni PE=3 SV=1	0.912443	-1.09596	0.583196	0.120589
sp|Q2FEG2|HUTG_STAA3 Formimidoylglutamase OS=Staphylococcus aureus (strain USA300) OX=367830 GN=hutG PE=3 SV=1	1.02038	1.02038	0.803053	0.26387
sp|Q2FEG3|FOSB_STAA3 Metallothiol transferase FosB OS=Staphylococcus aureus (strain USA300) OX=367830 GN=fosB PE=3 SV=1	0.764452	-1.30813	0.0969048	0.703183
sp|Q2FEG6|HUTI_STAA3 Imidazolonepropionase OS=Staphylococcus aureus (strain USA300) OX=367830 GN=hutI PE=3 SV=1	0.869386	-1.15024	0.166256	0.293103
sp|Q2FEI5|FDHL_STAA3 Putative formate dehydrogenase SAUSA300_2258 OS=Staphylococcus aureus (strain USA300) OX=367830 GN=SAUSA300_2258 PE=3 SV=1	0.775112	-1.29014	0.136827	0.62533
sp|Q2FEI9|Y2254_STAA3 Putative 2-hydroxyacid dehydrogenase SAUSA300_2254 OS=Staphylococcus aureus (strain USA300) OX=367830 GN=SAUSA300_2254 PE=3 SV=1	1.05203	1.05203	0.677341	0.292336
sp|Q2FEJ8|SARR_STAA3 HTH-type transcriptional regulator SarR OS=Staphylococcus aureus (strain USA300) OX=367830 GN=sarR PE=3 SV=3	0.141742	-7.05508	0.000296067	5.69899
sp|Q2FEK0|UREG_STAA3 Urease accessory protein UreG OS=Staphylococcus aureus (strain USA300) OX=367830 GN=ureG PE=3 SV=1	4.92488	4.92488	0.011574	4.98673
sp|Q2FEK2|UREE_STAA3 Urease accessory protein UreE OS=Staphylococcus aureus (strain USA300) OX=367830 GN=ureE PE=3 SV=1	5.03513	5.03513	0.00520771	5.00054
sp|Q2FEK3|URE1_STAA3 Urease subunit alpha OS=Staphylococcus aureus (strain USA300) OX=367830 GN=ureC PE=3 SV=1	6.52651	6.52651	0.0113608	5.85801
sp|Q2FEK4|URE2_STAA3 Urease subunit beta OS=Staphylococcus aureus (strain USA300) OX=367830 GN=ureB PE=3 SV=1	8.61	8.61	0.00352819	6.6301
sp|Q2FEL2|FDHD_STAA3 Sulfur carrier protein FdhD OS=Staphylococcus aureus (strain USA300) OX=367830 GN=fdhD PE=3 SV=1	1.04931	1.04931	0.882744	0.208974
sp|Q2FEL8|MOAC_STAA3 Cyclic pyranopterin monophosphate synthase OS=Staphylococcus aureus (strain USA300) OX=367830 GN=moaC PE=3 SV=1	0.852711	-1.17273	0.256904	0.340086
sp|Q2FEM4|MOAA_STAA3 GTP 3,8-cyclase OS=Staphylococcus aureus (strain USA300) OX=367830 GN=moaA PE=3 SV=1	0.93851	-1.06552	0.68728	0.0413726
sp|Q2FEM9|FEMX_STAA3 Lipid II:glycine glycyltransferase OS=Staphylococcus aureus (strain USA300) OX=367830 GN=femX PE=3 SV=1	1.0651	1.0651	0.630384	0.361745
sp|Q2FEN8|RS10_STAA3 30S ribosomal protein S10 OS=Staphylococcus aureus (strain USA300) OX=367830 GN=rpsJ PE=3 SV=1	1.11	1.11	0.60474	0.580884
sp|Q2FEN9|RL3_STAA3 50S ribosomal protein L3 OS=Staphylococcus aureus (strain USA300) OX=367830 GN=rplC PE=3 SV=1	1.07453	1.07453	0.626648	0.363352
sp|Q2FEP0|RL4_STAA3 50S ribosomal protein L4 OS=Staphylococcus aureus (strain USA300) OX=367830 GN=rplD PE=3 SV=1	1.20885	1.20885	0.39609	0.818259
sp|Q2FEP1|RL23_STAA3 50S ribosomal protein L23 OS=Staphylococcus aureus (strain USA300) OX=367830 GN=rplW PE=3 SV=1	1.51005	1.51005	0.316609	1.81275
sp|Q2FEP2|RL2_STAA3 50S ribosomal protein L2 OS=Staphylococcus aureus (strain USA300) OX=367830 GN=rplB PE=3 SV=1	2.05868	2.05868	0.0402873	2.3315
sp|Q2FEP3|RS19_STAA3 30S ribosomal protein S19 OS=Staphylococcus aureus (strain USA300) OX=367830 GN=rpsS PE=3 SV=1	0.759248	-1.31709	0.25139	0.690842
sp|Q2FEP4|RL22_STAA3 50S ribosomal protein L22 OS=Staphylococcus aureus (strain USA300) OX=367830 GN=rplV PE=3 SV=1	1.26626	1.26626	0.473802	1.4862
sp|Q2FEP5|RS3_STAA3 30S ribosomal protein S3 OS=Staphylococcus aureus (strain USA300) OX=367830 GN=rpsC PE=3 SV=1	1.46611	1.46611	0.0996269	1.30232
sp|Q2FEP6|RL16_STAA3 50S ribosomal protein L16 OS=Staphylococcus aureus (strain USA300) OX=367830 GN=rplP PE=3 SV=1	1.28851	1.28851	0.377424	0.988392
sp|Q2FEP8|RS17_STAA3 30S ribosomal protein S17 OS=Staphylococcus aureus (strain USA300) OX=367830 GN=rpsQ PE=3 SV=1	0.762486	-1.3115	0.776548	0.248087
sp|Q2FEP9|RL14_STAA3 50S ribosomal protein L14 OS=Staphylococcus aureus (strain USA300) OX=367830 GN=rplN PE=3 SV=1	1.90616	1.90616	0.0684601	2.09405
sp|Q2FEQ0|RL24_STAA3 50S ribosomal protein L24 OS=Staphylococcus aureus (strain USA300) OX=367830 GN=rplX PE=3 SV=1	0.707033	-1.41436	0.591473	0.580106
sp|Q2FEQ1|RL5_STAA3 50S ribosomal protein L5 OS=Staphylococcus aureus (strain USA300) OX=367830 GN=rplE PE=3 SV=1	1.3643	1.3643	0.371924	1.53858
sp|Q2FEQ3|RS8_STAA3 30S ribosomal protein S8 OS=Staphylococcus aureus (strain USA300) OX=367830 GN=rpsH PE=3 SV=1	0.956008	-1.04602	0.897574	0.0340139
sp|Q2FEQ4|RL6_STAA3 50S ribosomal protein L6 OS=Staphylococcus aureus (strain USA300) OX=367830 GN=rplF PE=3 SV=1	1.55861	1.55861	0.161189	1.57428
sp|Q2FEQ5|RL18_STAA3 50S ribosomal protein L18 OS=Staphylococcus aureus (strain USA300) OX=367830 GN=rplR PE=3 SV=1	1.44182	1.44182	0.223569	1.34485
sp|Q2FEQ6|RS5_STAA3 30S ribosomal protein S5 OS=Staphylococcus aureus (strain USA300) OX=367830 GN=rpsE PE=3 SV=1	1.37594	1.37594	0.00789059	1.0565
sp|Q2FEQ7|RL30_STAA3 50S ribosomal protein L30 OS=Staphylococcus aureus (strain USA300) OX=367830 GN=rpmD PE=3 SV=1	1.31517	1.31517	0.20013	0.996672
sp|Q2FEQ8|RL15_STAA3 50S ribosomal protein L15 OS=Staphylococcus aureus (strain USA300) OX=367830 GN=rplO PE=3 SV=1	1.74078	1.74078	0.174284	2.03071
sp|Q2FER1|IF1_STAA3 Translation initiation factor IF-1 OS=Staphylococcus aureus (strain USA300) OX=367830 GN=infA PE=3 SV=1	0.818913	-1.22113	0.452261	0.411507
sp|Q2FER2|RL36_STAA3 50S ribosomal protein L36 OS=Staphylococcus aureus (strain USA300) OX=367830 GN=rpmJ PE=3 SV=1	1.43109	1.43109	0.332344	1.53623
sp|Q2FER3|RS13_STAA3 30S ribosomal protein S13 OS=Staphylococcus aureus (strain USA300) OX=367830 GN=rpsM PE=3 SV=1	0.937643	-1.0665	0.60234	0.0682829
sp|Q2FER4|RS11_STAA3 30S ribosomal protein S11 OS=Staphylococcus aureus (strain USA300) OX=367830 GN=rpsK PE=3 SV=1	0.653271	-1.53076	0.0587129	1.15089
sp|Q2FER5|RPOA_STAA3 DNA-directed RNA polymerase subunit alpha OS=Staphylococcus aureus (strain USA300) OX=367830 GN=rpoA PE=3 SV=1	1.02838	1.02838	0.739564	0.212737
sp|Q2FER6|RL17_STAA3 50S ribosomal protein L17 OS=Staphylococcus aureus (strain USA300) OX=367830 GN=rplQ PE=3 SV=1	1.06793	1.06793	0.644358	0.402035
sp|Q2FES1|RL13_STAA3 50S ribosomal protein L13 OS=Staphylococcus aureus (strain USA300) OX=367830 GN=rplM PE=3 SV=1	1.02753	1.02753	0.759925	0.402289
sp|Q2FES2|RS9_STAA3 30S ribosomal protein S9 OS=Staphylococcus aureus (strain USA300) OX=367830 GN=rpsI PE=3 SV=1	1.06771	1.06771	0.675985	0.477246
sp|Q2FES9|Y2163_STAA3 Uncharacterized hydrolase SAUSA300_2163 OS=Staphylococcus aureus (strain USA300) OX=367830 GN=SAUSA300_2163 PE=3 SV=1	1.08786	1.08786	0.550893	0.41745
sp|Q2FET7|LACA_STAA3 Galactose-6-phosphate isomerase subunit LacA OS=Staphylococcus aureus (strain USA300) OX=367830 GN=lacA PE=3 SV=1	0.778107	-1.28517	0.385868	0.845401
sp|Q2FET8|LACB_STAA3 Galactose-6-phosphate isomerase subunit LacB OS=Staphylococcus aureus (strain USA300) OX=367830 GN=lacB PE=3 SV=1	1.21194	1.21194	0.468729	0.856493
sp|Q2FEU0|LACD_STAA3 Tagatose 1,6-diphosphate aldolase OS=Staphylococcus aureus (strain USA300) OX=367830 GN=lacD PE=3 SV=1	0.916322	-1.09132	0.849544	0.0275948
sp|Q2FEU3|LACG_STAA3 6-phospho-beta-galactosidase OS=Staphylococcus aureus (strain USA300) OX=367830 GN=lacG PE=3 SV=1	1.05233	1.05233	0.724841	0.349553
sp|Q2FEV0|ASP23_STAA3 Alkaline shock protein 23 OS=Staphylococcus aureus (strain USA300) OX=367830 GN=asp23 PE=3 SV=1	0.84304	-1.18618	0.697974	0.229604
sp|Q2FEV9|Y2132_STAA3 UPF0457 protein SAUSA300_2132 OS=Staphylococcus aureus (strain USA300) OX=367830 GN=SAUSA300_2132 PE=3 SV=1	1.14175	1.14175	0.158783	0.50691
sp|Q2FEW1|URTF_STAA3 Probable uridylyltransferase SAUSA300_2130 OS=Staphylococcus aureus (strain USA300) OX=367830 GN=SAUSA300_2130 PE=3 SV=1	0.757335	-1.32042	0.0468525	0.707441
sp|Q2FEX1|GLMM_STAA3 Phosphoglucosamine mutase OS=Staphylococcus aureus (strain USA300) OX=367830 GN=glmM PE=3 SV=1	1.06834	1.06834	0.647307	0.342454
sp|Q2FEX4|MTLD_STAA3 Mannitol-1-phosphate 5-dehydrogenase OS=Staphylococcus aureus (strain USA300) OX=367830 GN=mtlD PE=3 SV=1	0.977305	-1.02322	0.929806	0.178994
sp|Q2FEZ3|PDP_STAA3 Pyrimidine-nucleoside phosphorylase OS=Staphylococcus aureus (strain USA300) OX=367830 GN=pdp PE=3 SV=2	0.787222	-1.27029	0.11738	0.576061
sp|Q2FEZ4|LUXS_STAA3 S-ribosylhomocysteine lyase OS=Staphylococcus aureus (strain USA300) OX=367830 GN=luxS PE=3 SV=1	0.963334	-1.03806	0.907291	0.0398349
sp|Q2FEZ8|COAW_STAA3 Type II pantothenate kinase OS=Staphylococcus aureus (strain USA300) OX=367830 GN=coaW PE=3 SV=1	1.14629	1.14629	0.506523	0.454266
sp|Q2FF00|RPOE_STAA3 Probable DNA-directed RNA polymerase subunit delta OS=Staphylococcus aureus (strain USA300) OX=367830 GN=rpoE PE=3 SV=1	1.13784	1.13784	0.284084	0.485648
sp|Q2FF01|PYRG_STAA3 CTP synthase OS=Staphylococcus aureus (strain USA300) OX=367830 GN=pyrG PE=3 SV=1	0.907571	-1.10184	0.439721	0.152169
sp|Q2FF06|ALDH_STAA3 Putative aldehyde dehydrogenase OS=Staphylococcus aureus (strain USA300) OX=367830 GN=SAUSA300_2076 PE=3 SV=1	1.70812	1.70812	0.198285	2.0518
sp|Q2FF08|RL31B_STAA3 50S ribosomal protein L31 type B OS=Staphylococcus aureus (strain USA300) OX=367830 GN=rpmE2 PE=3 SV=1	1.34192	1.34192	0.322185	1.23044
sp|Q2FF09|KITH_STAA3 Thymidine kinase OS=Staphylococcus aureus (strain USA300) OX=367830 GN=tdk PE=3 SV=1	0.818153	-1.22226	0.203549	0.468909
sp|Q2FF10|RF1_STAA3 Peptide chain release factor 1 OS=Staphylococcus aureus (strain USA300) OX=367830 GN=prfA PE=3 SV=1	0.887598	-1.12664	0.150298	0.23622
sp|Q2FF14|Y2068_STAA3 UPF0340 protein SAUSA300_2068 OS=Staphylococcus aureus (strain USA300) OX=367830 GN=SAUSA300_2068 PE=3 SV=1	0.958842	-1.04292	0.900887	0.0490414
sp|Q2FF15|GLYA_STAA3 Serine hydroxymethyltransferase OS=Staphylococcus aureus (strain USA300) OX=367830 GN=glyA PE=3 SV=1	0.699455	-1.42968	0.0311297	0.95453
sp|Q2FF16|UPP_STAA3 Uracil phosphoribosyltransferase OS=Staphylococcus aureus (strain USA300) OX=367830 GN=upp PE=3 SV=1	0.946339	-1.0567	0.720943	0.0330376
sp|Q2FF20|ATPF_STAA3 ATP synthase subunit b OS=Staphylococcus aureus (strain USA300) OX=367830 GN=atpF PE=3 SV=1	0.630531	-1.58597	0.532112	0.840577
sp|Q2FF21|ATPD_STAA3 ATP synthase subunit delta OS=Staphylococcus aureus (strain USA300) OX=367830 GN=atpH PE=3 SV=1	0.763468	-1.30981	0.22452	0.68344
sp|Q2FF22|ATPA_STAA3 ATP synthase subunit alpha OS=Staphylococcus aureus (strain USA300) OX=367830 GN=atpA PE=3 SV=1	0.871335	-1.14766	0.281278	0.27884
sp|Q2FF24|ATPB_STAA3 ATP synthase subunit beta OS=Staphylococcus aureus (strain USA300) OX=367830 GN=atpD PE=3 SV=1	0.963526	-1.03786	0.930213	0.0654431
sp|Q2FF25|ATPE_STAA3 ATP synthase epsilon chain OS=Staphylococcus aureus (strain USA300) OX=367830 GN=atpC PE=3 SV=1	1.10228	1.10228	0.801331	0.377387
sp|Q2FF28|FABZ_STAA3 3-hydroxyacyl-[acyl-carrier-protein] dehydratase FabZ OS=Staphylococcus aureus (strain USA300) OX=367830 GN=fabZ PE=3 SV=1	0.912188	-1.09626	0.706834	0.107066
sp|Q2FF32|TENA_STAA3 Aminopyrimidine aminohydrolase OS=Staphylococcus aureus (strain USA300) OX=367830 GN=tenA PE=3 SV=1	1.19567	1.19567	0.426872	0.765709
sp|Q2FF34|THIM_STAA3 Hydroxyethylthiazole kinase OS=Staphylococcus aureus (strain USA300) OX=367830 GN=thiM PE=3 SV=1	1.42201	1.42201	0.116406	1.21306
sp|Q2FF35|THIE_STAA3 Thiamine-phosphate synthase OS=Staphylococcus aureus (strain USA300) OX=367830 GN=thiE PE=3 SV=1	1.28464	1.28464	0.315993	1.00586
sp|Q2FF43|DDL_STAA3 D-alanine--D-alanine ligase OS=Staphylococcus aureus (strain USA300) OX=367830 GN=ddl PE=3 SV=1	1.02769	1.02769	0.765619	0.231404
sp|Q2FF45|CSHA_STAA3 DEAD-box ATP-dependent RNA helicase CshA OS=Staphylococcus aureus (strain USA300) OX=367830 GN=cshA PE=3 SV=1	1.41842	1.41842	0.190974	1.268
sp|Q2FF55|ALR_STAA3 Alanine racemase OS=Staphylococcus aureus (strain USA300) OX=367830 GN=alr PE=3 SV=1	0.935387	-1.06908	0.335329	0.0882612
sp|Q2FF56|MAZF_STAA3 Endoribonuclease MazF OS=Staphylococcus aureus (strain USA300) OX=367830 GN=mazF PE=3 SV=1	0.878963	-1.1377	0.34683	0.254995
sp|Q2FF59|RSBW_STAA3 Serine-protein kinase RsbW OS=Staphylococcus aureus (strain USA300) OX=367830 GN=rsbW PE=3 SV=1	0.973418	-1.02731	0.9833	0.0985736
sp|Q2FF63|ILVA_STAA3 L-threonine dehydratase biosynthetic IlvA OS=Staphylococcus aureus (strain USA300) OX=367830 GN=ilvA PE=3 SV=1	0.885879	-1.12882	0.800856	0.0908929
sp|Q2FF68|ILVC_STAA3 Ketol-acid reductoisomerase (NADP(+)) OS=Staphylococcus aureus (strain USA300) OX=367830 GN=ilvC PE=3 SV=1	1.36914	1.36914	0.301533	1.22759
sp|Q2FF75|TSAD_STAA3 tRNA N6-adenosine threonylcarbamoyltransferase OS=Staphylococcus aureus (strain USA300) OX=367830 GN=tsaD PE=3 SV=1	1.22316	1.22316	0.296292	0.78284
sp|Q2FF78|REX_STAA3 Redox-sensing transcriptional repressor Rex OS=Staphylococcus aureus (strain USA300) OX=367830 GN=rex PE=3 SV=1	1.00477	1.00477	0.94169	0.148366
sp|Q2FF94|CH10_STAA3 10 kDa chaperonin OS=Staphylococcus aureus (strain USA300) OX=367830 GN=groS PE=3 SV=1	0.88222	-1.1335	0.573874	0.200567
sp|Q2FF95|CH60_STAA3 60 kDa chaperonin OS=Staphylococcus aureus (strain USA300) OX=367830 GN=groL PE=3 SV=1	1.01384	1.01384	0.846447	0.225672
sp|Q2FFA2|LUKL2_STAA3 Uncharacterized leukocidin-like protein 2 OS=Staphylococcus aureus (strain USA300) OX=367830 GN=SAUSA300_1975 PE=3 SV=1	0.20554	-4.86524	0.0515344	4.96685
sp|Q2FFA3|LUKL1_STAA3 Uncharacterized leukocidin-like protein 1 OS=Staphylococcus aureus (strain USA300) OX=367830 GN=SAUSA300_1974 PE=3 SV=1	1.09683	1.09683	0.784152	0.312124
sp|Q2FFH4|Y1902_STAA3 Uncharacterized protein SAUSA300_1902 OS=Staphylococcus aureus (strain USA300) OX=367830 GN=SAUSA300_1902 PE=3 SV=1	0.993003	-1.00705	0.982788	0.10289
sp|Q2FFH6|PPAC_STAA3 Probable manganese-dependent inorganic pyrophosphatase OS=Staphylococcus aureus (strain USA300) OX=367830 GN=ppaC PE=3 SV=1	0.816891	-1.22415	0.0782821	0.487539
sp|Q2FFI3|NADE_STAA3 NH(3)-dependent NAD(+) synthetase OS=Staphylococcus aureus (strain USA300) OX=367830 GN=nadE PE=3 SV=1	0.878566	-1.13822	0.441512	0.255222
sp|Q2FFI7|PUR8_STAA3 Adenylosuccinate lyase OS=Staphylococcus aureus (strain USA300) OX=367830 GN=purB PE=3 SV=1	0.921674	-1.08498	0.596543	0.0990499
sp|Q2FFJ1|DNLJ_STAA3 DNA ligase OS=Staphylococcus aureus (strain USA300) OX=367830 GN=ligA PE=3 SV=1	0.934635	-1.06994	0.619916	0.0644943
sp|Q2FFJ5|GATA_STAA3 Glutamyl-tRNA(Gln) amidotransferase subunit A OS=Staphylococcus aureus (strain USA300) OX=367830 GN=gatA PE=3 SV=1	1.01617	1.01617	0.836124	0.20065
sp|Q2FFJ6|GATB_STAA3 Aspartyl/glutamyl-tRNA(Asn/Gln) amidotransferase subunit B OS=Staphylococcus aureus (strain USA300) OX=367830 GN=gatB PE=3 SV=1	1.03176	1.03176	0.754637	0.247941
sp|Q2FFJ7|DAGK_STAA3 Diacylglycerol kinase OS=Staphylococcus aureus (strain USA300) OX=367830 GN=dagK PE=3 SV=1	0.913597	-1.09457	0.612183	0.113534
sp|Q2FFK2|FTN_STAA3 Bacterial non-heme ferritin OS=Staphylococcus aureus (strain USA300) OX=367830 GN=ftnA PE=3 SV=1	1.06123	1.06123	0.621252	0.316353
sp|Q2FFL4|PTPA_STAA3 Low molecular weight protein-tyrosine-phosphatase PtpA OS=Staphylococcus aureus (strain USA300) OX=367830 GN=ptpA PE=3 SV=1	0.65394	-1.52919	0.243227	1.02078
sp|Q2FFM2|RECX_STAA3 Regulatory protein RecX OS=Staphylococcus aureus (strain USA300) OX=367830 GN=recX PE=3 SV=1	1.02295	1.02295	0.868925	0.239183
sp|Q2FFM8|Y1848_STAA3 UPF0374 protein SAUSA300_1848 OS=Staphylococcus aureus (strain USA300) OX=367830 GN=SAUSA300_1848 PE=3 SV=1	0.964387	-1.03693	0.845916	0.0204638
sp|Q2FFN1|GSA2_STAA3 Glutamate-1-semialdehyde 2,1-aminomutase 2 OS=Staphylococcus aureus (strain USA300) OX=367830 GN=hemL2 PE=3 SV=1	1.01565	1.01565	0.833692	0.184805
sp|Q2FFN4|PERR_STAA3 Peroxide-responsive repressor PerR OS=Staphylococcus aureus (strain USA300) OX=367830 GN=perR PE=3 SV=1	0.778794	-1.28404	0.187084	0.676034
sp|Q2FFQ0|Y1795_STAA3 UPF0342 protein SAUSA300_1795 OS=Staphylococcus aureus (strain USA300) OX=367830 GN=SAUSA300_1795 PE=3 SV=1	1.07611	1.07611	0.737652	0.328213
sp|Q2FFQ5|PRSA_STAA3 Foldase protein PrsA OS=Staphylococcus aureus (strain USA300) OX=367830 GN=prsA PE=3 SV=1	0.40664	-2.45918	0.440454	1.74448
sp|Q2FFR1|TRAP_STAA3 Signal transduction protein TRAP OS=Staphylococcus aureus (strain USA300) OX=367830 GN=traP PE=3 SV=1	0.731256	-1.36751	0.101984	0.783928
sp|Q2FFR2|DCUP_STAA3 Uroporphyrinogen decarboxylase OS=Staphylococcus aureus (strain USA300) OX=367830 GN=hemE PE=3 SV=1	0.829763	-1.20516	0.0904006	0.439352
sp|Q2FFV5|PCKA_STAA3 Phosphoenolpyruvate carboxykinase (ATP) OS=Staphylococcus aureus (strain USA300) OX=367830 GN=pckA PE=3 SV=1	0.935021	-1.06949	0.513126	0.0824873
sp|Q2FFV6|METK_STAA3 S-adenosylmethionine synthase OS=Staphylococcus aureus (strain USA300) OX=367830 GN=metK PE=3 SV=1	0.716092	-1.39647	0.125324	0.840543
sp|Q2FFX3|RISB_STAA3 6,7-dimethyl-8-ribityllumazine synthase OS=Staphylococcus aureus (strain USA300) OX=367830 GN=ribH PE=3 SV=1	1.3338	1.3338	0.181819	1.03552
sp|Q2FFY0|SYL_STAA3 Leucine--tRNA ligase OS=Staphylococcus aureus (strain USA300) OX=367830 GN=leuS PE=3 SV=1	0.864075	-1.15731	0.291089	0.295354
sp|Q2FFY7|PEPVL_STAA3 Putative dipeptidase SAUSA300_1697 OS=Staphylococcus aureus (strain USA300) OX=367830 GN=SAUSA300_1697 PE=3 SV=1	0.794208	-1.25912	0.132271	0.552554
sp|Q2FFZ0|TRMB_STAA3 tRNA (guanine-N(7)-)-methyltransferase OS=Staphylococcus aureus (strain USA300) OX=367830 GN=trmB PE=3 SV=1	0.834599	-1.19818	0.878321	0.490194
sp|Q2FFZ5|Y1689_STAA3 UPF0354 protein SAUSA300_1689 OS=Staphylococcus aureus (strain USA300) OX=367830 GN=SAUSA300_1689 PE=3 SV=1	1.01078	1.01078	0.872783	0.165878
sp|Q2FFZ8|MURC_STAA3 UDP-N-acetylmuramate--L-alanine ligase OS=Staphylococcus aureus (strain USA300) OX=367830 GN=murC PE=3 SV=1	0.904152	-1.10601	0.66047	0.13869
sp|Q2FFZ9|Y1685_STAA3 UPF0478 protein SAUSA300_1685 OS=Staphylococcus aureus (strain USA300) OX=367830 GN=SAUSA300_1685 PE=3 SV=1	0.964018	-1.03733	0.871378	0.33558
sp|Q2FG06|FTHS_STAA3 Formate--tetrahydrofolate ligase OS=Staphylococcus aureus (strain USA300) OX=367830 GN=fhs PE=3 SV=1	0.902408	-1.10815	0.432295	0.169567
sp|Q2FG09|SYY_STAA3 Tyrosine--tRNA ligase OS=Staphylococcus aureus (strain USA300) OX=367830 GN=tyrS PE=3 SV=1	0.820921	-1.21814	0.189552	0.464409
sp|Q2FG18|RS4_STAA3 30S ribosomal protein S4 OS=Staphylococcus aureus (strain USA300) OX=367830 GN=rpsD PE=3 SV=1	1.29948	1.29948	0.326152	1.06116
sp|Q2FG20|EZRA_STAA3 Septation ring formation regulator EzrA OS=Staphylococcus aureus (strain USA300) OX=367830 GN=ezrA PE=3 SV=1	0.705062	-1.41831	0.056344	0.93379
sp|Q2FG27|ACKA_STAA3 Acetate kinase OS=Staphylococcus aureus (strain USA300) OX=367830 GN=ackA PE=3 SV=1	0.809736	-1.23497	0.183154	0.485419
sp|Q2FG28|Y1656_STAA3 Putative universal stress protein SAUSA300_1656 OS=Staphylococcus aureus (strain USA300) OX=367830 GN=SAUSA300_1656 PE=3 SV=1	0.977088	-1.02345	0.978995	0.0984741
sp|Q2FG29|DHA2_STAA3 Alanine dehydrogenase 2 OS=Staphylococcus aureus (strain USA300) OX=367830 GN=ald2 PE=3 SV=1	0.81499	-1.22701	0.358557	0.456806
sp|Q2FG30|Y1654_STAA3 Uncharacterized peptidase SAUSA300_1654 OS=Staphylococcus aureus (strain USA300) OX=367830 GN=SAUSA300_1654 PE=3 SV=1	0.83689	-1.1949	0.140216	0.403208
sp|Q2FG31|Y1653_STAA3 UPF0173 metal-dependent hydrolase SAUSA300_1653 OS=Staphylococcus aureus (strain USA300) OX=367830 GN=SAUSA300_1653 PE=3 SV=1	0.79697	-1.25475	0.288805	0.50145
sp|Q2FG37|ACCD_STAA3 Acetyl-coenzyme A carboxylase carboxyl transferase subunit beta OS=Staphylococcus aureus (strain USA300) OX=367830 GN=accD PE=3 SV=1	1.11455	1.11455	0.473118	0.49986
sp|Q2FG38|ACCA_STAA3 Acetyl-coenzyme A carboxylase carboxyl transferase subunit alpha OS=Staphylococcus aureus (strain USA300) OX=367830 GN=accA PE=1 SV=1	1.0953	1.0953	0.605585	0.525192
sp|Q2FG40|KPYK_STAA3 Pyruvate kinase OS=Staphylococcus aureus (strain USA300) OX=367830 GN=pyk PE=3 SV=1	0.999289	-1.00071	0.911788	0.171996
sp|Q2FG49|COAE_STAA3 Dephospho-CoA kinase OS=Staphylococcus aureus (strain USA300) OX=367830 GN=coaE PE=3 SV=1	1.0672	1.0672	0.607174	0.345304
sp|Q2FG51|NRDR_STAA3 Transcriptional repressor NrdR OS=Staphylococcus aureus (strain USA300) OX=367830 GN=nrdR PE=3 SV=1	1.65729	1.65729	0.0982327	1.71522
sp|Q2FG54|SYT_STAA3 Threonine--tRNA ligase OS=Staphylococcus aureus (strain USA300) OX=367830 GN=thrS PE=3 SV=1	0.896906	-1.11494	0.351857	0.202412
sp|Q2FG56|IF3_STAA3 Translation initiation factor IF-3 OS=Staphylococcus aureus (strain USA300) OX=367830 GN=infC PE=3 SV=1	0.706189	-1.41605	0.0151685	0.928239
sp|Q2FG57|RL35_STAA3 50S ribosomal protein L35 OS=Staphylococcus aureus (strain USA300) OX=367830 GN=rpmI PE=3 SV=1	1.27643	1.27643	0.530073	0.715422
sp|Q2FG58|RL20_STAA3 50S ribosomal protein L20 OS=Staphylococcus aureus (strain USA300) OX=367830 GN=rplT PE=3 SV=1	1.43206	1.43206	0.144276	1.2536
sp|Q2FG61|TIG_STAA3 Trigger factor OS=Staphylococcus aureus (strain USA300) OX=367830 GN=tig PE=3 SV=1	0.831748	-1.20229	0.103445	0.423859
sp|Q2FG62|CLPX_STAA3 ATP-dependent Clp protease ATP-binding subunit ClpX OS=Staphylococcus aureus (strain USA300) OX=367830 GN=clpX PE=3 SV=1	1.05587	1.05587	0.697524	0.409709
sp|Q2FG63|ENGB_STAA3 Probable GTP-binding protein EngB OS=Staphylococcus aureus (strain USA300) OX=367830 GN=engB PE=3 SV=1	1.40412	1.40412	0.207715	1.25019
sp|Q2FG66|HEM3_STAA3 Porphobilinogen deaminase OS=Staphylococcus aureus (strain USA300) OX=367830 GN=hemC PE=3 SV=1	0.864268	-1.15705	0.222136	0.308603
sp|Q2FG69|GSA1_STAA3 Glutamate-1-semialdehyde 2,1-aminomutase 1 OS=Staphylococcus aureus (strain USA300) OX=367830 GN=hemL1 PE=3 SV=1	0.860266	-1.16243	0.324239	0.315312
sp|Q2FG72|SYV_STAA3 Valine--tRNA ligase OS=Staphylococcus aureus (strain USA300) OX=367830 GN=valS PE=3 SV=1	0.865172	-1.15584	0.372766	0.287916
sp|Q2FG80|RL21_STAA3 50S ribosomal protein L21 OS=Staphylococcus aureus (strain USA300) OX=367830 GN=rplU PE=3 SV=1	1.16839	1.16839	0.536662	0.866683
sp|Q2FG82|RL27_STAA3 50S ribosomal protein L27 OS=Staphylococcus aureus (strain USA300) OX=367830 GN=rpmA PE=3 SV=1	0.881141	-1.13489	0.471099	0.223944
sp|Q2FG83|OBG_STAA3 GTPase Obg OS=Staphylococcus aureus (strain USA300) OX=367830 GN=obg PE=3 SV=1	1.5538	1.5538	0.20562	1.66632
sp|Q2FG85|RUVA_STAA3 Holliday junction ATP-dependent DNA helicase RuvA OS=Staphylococcus aureus (strain USA300) OX=367830 GN=ruvA PE=3 SV=1	1.10058	1.10058	0.457184	0.412686
sp|Q2FG86|RUVB_STAA3 Holliday junction ATP-dependent DNA helicase RuvB OS=Staphylococcus aureus (strain USA300) OX=367830 GN=ruvB PE=3 SV=1	1.30675	1.30675	0.717393	0.66104
sp|Q2FG87|QUEA_STAA3 S-adenosylmethionine:tRNA ribosyltransferase-isomerase OS=Staphylococcus aureus (strain USA300) OX=367830 GN=queA PE=3 SV=1	0.791769	-1.263	0.168625	0.570564
sp|Q2FG88|TGT_STAA3 Queuine tRNA-ribosyltransferase OS=Staphylococcus aureus (strain USA300) OX=367830 GN=tgt PE=3 SV=1	0.999706	-1.00029	0.943474	0.139958
sp|Q2FG92|APT_STAA3 Adenine phosphoribosyltransferase OS=Staphylococcus aureus (strain USA300) OX=367830 GN=apt PE=3 SV=1	0.831268	-1.20298	0.036219	0.440014
sp|Q2FG94|DTD_STAA3 D-aminoacyl-tRNA deacylase OS=Staphylococcus aureus (strain USA300) OX=367830 GN=dtd PE=3 SV=1	0.991525	-1.00855	0.95921	0.138484
sp|Q2FG96|SYH_STAA3 Histidine--tRNA ligase OS=Staphylococcus aureus (strain USA300) OX=367830 GN=hisS PE=3 SV=1	0.929782	-1.07552	0.493322	0.102271
sp|Q2FG97|SYD_STAA3 Aspartate--tRNA ligase OS=Staphylococcus aureus (strain USA300) OX=367830 GN=aspS PE=3 SV=1	0.907342	-1.10212	0.504792	0.149089
sp|Q2FGA1|Y1582_STAA3 UPF0337 protein SAUSA300_1582 OS=Staphylococcus aureus (strain USA300) OX=367830 GN=SAUSA300_1582 PE=3 SV=1	0.628748	-1.59046	0.769782	0.530625
sp|Q2FGA5|MNMA_STAA3 tRNA-specific 2-thiouridylase MnmA OS=Staphylococcus aureus (strain USA300) OX=367830 GN=mnmA PE=3 SV=2	1.42269	1.42269	0.150237	1.24491
sp|Q2FGA8|SYA_STAA3 Alanine--tRNA ligase OS=Staphylococcus aureus (strain USA300) OX=367830 GN=alaS PE=3 SV=1	0.969585	-1.03137	0.806535	0.0400207
sp|Q2FGA9|Y1574_STAA3 UPF0297 protein SAUSA300_1574 OS=Staphylococcus aureus (strain USA300) OX=367830 GN=SAUSA300_1574 PE=3 SV=1	1.44419	1.44419	0.298887	1.08561
sp|Q2FGB0|YQGF_STAA3 Putative pre-16S rRNA nuclease OS=Staphylococcus aureus (strain USA300) OX=367830 GN=SAUSA300_1573 PE=3 SV=1	0.842177	-1.1874	0.254251	0.381297
sp|Q2FGB1|Y1572_STAA3 UPF0473 protein SAUSA300_1572 OS=Staphylococcus aureus (strain USA300) OX=367830 GN=SAUSA300_1572 PE=3 SV=1	0.234472	-4.26489	0.0789761	4.57748
sp|Q2FGB5|URK_STAA3 Uridine kinase OS=Staphylococcus aureus (strain USA300) OX=367830 GN=udk PE=3 SV=1	0.821207	-1.21772	0.321699	0.449543
sp|Q2FGB6|GREA_STAA3 Transcription elongation factor GreA OS=Staphylococcus aureus (strain USA300) OX=367830 GN=greA PE=3 SV=1	1.03476	1.03476	0.613446	0.220985
sp|Q2FGC1|PXPA_STAA3 5-oxoprolinase subunit A OS=Staphylococcus aureus (strain USA300) OX=367830 GN=pxpA PE=3 SV=1	1.09436	1.09436	0.384339	0.394686
sp|Q2FGC5|MTNN_STAA3 5-methylthioadenosine/S-adenosylhomocysteine nucleosidase OS=Staphylococcus aureus (strain USA300) OX=367830 GN=mtnN PE=3 SV=1	0.769988	-1.29872	0.220302	0.630796
sp|Q2FGC8|AROE_STAA3 Shikimate dehydrogenase (NADP(+)) OS=Staphylococcus aureus (strain USA300) OX=367830 GN=aroE PE=3 SV=1	1.37345	1.37345	0.403353	1.7937
sp|Q2FGD8|RS20_STAA3 30S ribosomal protein S20 OS=Staphylococcus aureus (strain USA300) OX=367830 GN=rpsT PE=3 SV=1	0.870468	-1.14881	0.695704	0.184295
sp|Q2FGD9|LEPA_STAA3 Elongation factor 4 OS=Staphylococcus aureus (strain USA300) OX=367830 GN=lepA PE=3 SV=1	1.02021	1.02021	0.809713	0.25498
sp|Q2FGE2|GRPE_STAA3 Protein GrpE OS=Staphylococcus aureus (strain USA300) OX=367830 GN=grpE PE=3 SV=1	0.983758	-1.01651	0.944089	0.16248
sp|Q2FGE3|DNAK_STAA3 Chaperone protein DnaK OS=Staphylococcus aureus (strain USA300) OX=367830 GN=dnaK PE=3 SV=1	1.16575	1.16575	0.471705	0.717429
sp|Q2FGE4|DNAJ_STAA3 Chaperone protein DnaJ OS=Staphylococcus aureus (strain USA300) OX=367830 GN=dnaJ PE=3 SV=1	1.27296	1.27296	0.294106	0.942909
sp|Q2FGE5|PRMA_STAA3 Ribosomal protein L11 methyltransferase OS=Staphylococcus aureus (strain USA300) OX=367830 GN=prmA PE=3 SV=1	0.900004	-1.11111	0.490576	0.177213
sp|Q2FGE8|RS21_STAA3 30S ribosomal protein S21 OS=Staphylococcus aureus (strain USA300) OX=367830 GN=rpsU PE=3 SV=1	1.02573	1.02573	0.765504	1.22189
sp|Q2FGF0|Y1533_STAA3 UPF0365 protein SAUSA300_1533 OS=Staphylococcus aureus (strain USA300) OX=367830 GN=SAUSA300_1533 PE=3 SV=1	0.721892	-1.38525	0.0461035	0.870496
sp|Q2FGF3|YBEY_STAA3 Endoribonuclease YbeY OS=Staphylococcus aureus (strain USA300) OX=367830 GN=ybeY PE=3 SV=1	1.06695	1.06695	0.753154	0.315674
sp|Q2FGF6|ERA_STAA3 GTPase Era OS=Staphylococcus aureus (strain USA300) OX=367830 GN=era PE=3 SV=1	1.03228	1.03228	0.762153	0.266253
sp|Q2FGF8|SYG_STAA3 Glycine--tRNA ligase OS=Staphylococcus aureus (strain USA300) OX=367830 GN=glyQS PE=3 SV=1	0.963734	-1.03763	0.899451	0.0484015
sp|Q2FGG0|PDRP_STAA3 Putative pyruvate, phosphate dikinase regulatory protein OS=Staphylococcus aureus (strain USA300) OX=367830 GN=SAUSA300_1523 PE=3 SV=1	1.1788	1.1788	0.455601	0.747007
sp|Q2FGG6|END4_STAA3 Probable endonuclease 4 OS=Staphylococcus aureus (strain USA300) OX=367830 GN=nfo PE=3 SV=1	0.745186	-1.34195	0.0669326	0.743256
sp|Q2FGH0|SODM1_STAA3 Superoxide dismutase [Mn/Fe] 1 OS=Staphylococcus aureus (strain USA300) OX=367830 GN=sodA PE=3 SV=1	0.927066	-1.07867	0.850957	0.0134702
sp|Q2FGI5|GCST_STAA3 Aminomethyltransferase OS=Staphylococcus aureus (strain USA300) OX=367830 GN=gcvT PE=3 SV=1	1.37135	1.37135	0.16841	1.12548
sp|Q2FGI6|GCSPA_STAA3 Probable glycine dehydrogenase (decarboxylating) subunit 1 OS=Staphylococcus aureus (strain USA300) OX=367830 GN=gcvPA PE=3 SV=1	1.1313	1.1313	0.50573	0.588216
sp|Q2FGI7|GCSPB_STAA3 Probable glycine dehydrogenase (decarboxylating) subunit 2 OS=Staphylococcus aureus (strain USA300) OX=367830 GN=gcvPB PE=3 SV=1	1.18211	1.18211	0.393487	0.647281
sp|Q2FGJ3|EFP_STAA3 Elongation factor P OS=Staphylococcus aureus (strain USA300) OX=367830 GN=efp PE=3 SV=1	0.856301	-1.16781	0.462849	0.345932
sp|Q2FGK9|NUSB_STAA3 Transcription antitermination protein NusB OS=Staphylococcus aureus (strain USA300) OX=367830 GN=nusB PE=3 SV=1	0.701169	-1.42619	0.160651	0.909445
sp|Q2FGL0|EX7L_STAA3 Exodeoxyribonuclease 7 large subunit OS=Staphylococcus aureus (strain USA300) OX=367830 GN=xseA PE=3 SV=1	1.07577	1.07577	0.654352	0.399339
sp|Q2FGL1|EX7S_STAA3 Exodeoxyribonuclease 7 small subunit OS=Staphylococcus aureus (strain USA300) OX=367830 GN=xseB PE=3 SV=1	1.26776	1.26776	0.420315	0.710693
sp|Q2FGL3|ARGR_STAA3 Arginine repressor OS=Staphylococcus aureus (strain USA300) OX=367830 GN=argR PE=3 SV=1	0.988125	-1.01202	0.948824	0.151209
sp|Q2FGL9|Y1463_STAA3 UPF0403 protein SAUSA300_1463 OS=Staphylococcus aureus (strain USA300) OX=367830 GN=SAUSA300_1463 PE=3 SV=1	0.818789	-1.22132	0.309285	0.54839
sp|Q2FGM9|RNZ_STAA3 Ribonuclease Z OS=Staphylococcus aureus (strain USA300) OX=367830 GN=rnz PE=3 SV=1	0.750921	-1.3317	0.108622	0.735851
sp|Q2FGW1|EBPS_STAA3 Elastin-binding protein EbpS OS=Staphylococcus aureus (strain USA300) OX=367830 GN=ebpS PE=3 SV=3	0.522838	-1.91264	0.20503	1.60379
sp|Q2FGW7|DER_STAA3 GTPase Der OS=Staphylococcus aureus (strain USA300) OX=367830 GN=der PE=3 SV=1	1.27701	1.27701	0.333133	0.989045
sp|Q2FGW8|GPDA_STAA3 Glycerol-3-phosphate dehydrogenase [NAD(P)+] OS=Staphylococcus aureus (strain USA300) OX=367830 GN=gpsA PE=3 SV=1	0.82477	-1.21246	0.0074807	0.459697
sp|Q2FGX3|NDK_STAA3 Nucleoside diphosphate kinase OS=Staphylococcus aureus (strain USA300) OX=367830 GN=ndk PE=3 SV=2	0.744142	-1.34383	0.409037	0.669306
sp|Q2FGX4|AROC_STAA3 Chorismate synthase OS=Staphylococcus aureus (strain USA300) OX=367830 GN=aroC PE=3 SV=1	0.986297	-1.01389	0.963669	0.0953228
sp|Q2FGX5|AROB_STAA3 3-dehydroquinate synthase OS=Staphylococcus aureus (strain USA300) OX=367830 GN=aroB PE=3 SV=1	0.742292	-1.34718	0.222628	0.704869
sp|Q2FGX6|AROA_STAA3 3-phosphoshikimate 1-carboxyvinyltransferase OS=Staphylococcus aureus (strain USA300) OX=367830 GN=aroA PE=3 SV=1	1.43132	1.43132	0.136294	1.25485
sp|Q2FGY5|DING_STAA3 3-5 exonuclease DinG OS=Staphylococcus aureus (strain USA300) OX=367830 GN=dinG PE=3 SV=1	0.950002	-1.05263	0.890044	0.0129062
sp|Q2FGY6|SYN_STAA3 Asparagine--tRNA ligase OS=Staphylococcus aureus (strain USA300) OX=367830 GN=asnS PE=3 SV=1	0.95167	-1.05078	0.690902	0.0148496
sp|Q2FGZ4|GPSB_STAA3 Cell cycle protein GpsB OS=Staphylococcus aureus (strain USA300) OX=367830 GN=gpsB PE=3 SV=1	1.35396	1.35396	0.167144	0.97292
sp|Q2FH00|DHA1_STAA3 Alanine dehydrogenase 1 OS=Staphylococcus aureus (strain USA300) OX=367830 GN=ald1 PE=3 SV=1	0.238222	-4.19777	0.00270592	4.1062
sp|Q2FH01|TDCB_STAA3 L-threonine dehydratase catabolic TdcB OS=Staphylococcus aureus (strain USA300) OX=367830 GN=tdcB PE=3 SV=1	0.248472	-4.0246	0.0104151	3.9619
sp|Q2FH10|Y1321_STAA3 UPF0403 protein SAUSA300_1321 OS=Staphylococcus aureus (strain USA300) OX=367830 GN=SAUSA300_1321 PE=3 SV=1	1.06596	1.06596	0.613238	0.330435
sp|Q2FH11|TYSY_STAA3 Thymidylate synthase OS=Staphylococcus aureus (strain USA300) OX=367830 GN=thyA PE=3 SV=1	0.840746	-1.18942	0.479348	0.320819
sp|Q2FH15|MSRB_STAA3 Peptide methionine sulfoxide reductase MsrB OS=Staphylococcus aureus (strain USA300) OX=367830 GN=msrB PE=3 SV=1	0.605304	-1.65206	0.00529968	1.38742
sp|Q2FH20|MURG_STAA3 UDP-N-acetylglucosamine--N-acetylmuramyl-(pentapeptide) pyrophosphoryl-undecaprenol N-acetylglucosamine transferase OS=Staphylococcus aureus (strain USA300) OX=367830 GN=murG PE=3 SV=1	0.557778	-1.79283	0.00966991	1.6217
sp|Q2FH23|ARLR_STAA3 Response regulator ArlR OS=Staphylococcus aureus (strain USA300) OX=367830 GN=arlR PE=3 SV=1	0.803124	-1.24514	0.191121	0.561588
sp|Q2FH25|ODO1_STAA3 2-oxoglutarate dehydrogenase E1 component OS=Staphylococcus aureus (strain USA300) OX=367830 GN=odhA PE=3 SV=1	0.723175	-1.38279	0.0585082	0.829724
sp|Q2FH26|ODO2_STAA3 Dihydrolipoyllysine-residue succinyltransferase component of 2-oxoglutarate dehydrogenase complex OS=Staphylococcus aureus (strain USA300) OX=367830 GN=odhB PE=3 SV=1	0.992022	-1.00804	0.922969	0.171279
sp|Q2FH32|TELL_STAA3 TelA-like protein SAUSA300_1299 OS=Staphylococcus aureus (strain USA300) OX=367830 GN=SAUSA300_1299 PE=3 SV=1	0.713944	-1.40067	0.0676392	0.876394
sp|Q2FH34|ACYP_STAA3 Acylphosphatase OS=Staphylococcus aureus (strain USA300) OX=367830 GN=acyP PE=3 SV=1	0.834415	-1.19844	0.204467	0.454988
sp|Q2FH36|CSPA_STAA3 Cold shock protein CspA OS=Staphylococcus aureus (strain USA300) OX=367830 GN=cspA PE=3 SV=1	0.743967	-1.34415	0.176493	0.711404
sp|Q2FH40|Y1291_STAA3 Uncharacterized hydrolase SAUSA300_1291 OS=Staphylococcus aureus (strain USA300) OX=367830 GN=SAUSA300_1291 PE=3 SV=1	0.996858	-1.00315	0.99783	0.112251
sp|Q2FH41|DAPH_STAA3 2,3,4,5-tetrahydropyridine-2,6-dicarboxylate N-acetyltransferase OS=Staphylococcus aureus (strain USA300) OX=367830 GN=dapH PE=3 SV=1	0.615283	-1.62527	0.0037017	1.3254
sp|Q2FH42|DAPB_STAA3 4-hydroxy-tetrahydrodipicolinate reductase OS=Staphylococcus aureus (strain USA300) OX=367830 GN=dapB PE=3 SV=1	0.687544	-1.45445	0.128046	1.02691
sp|Q2FH43|DAPA_STAA3 4-hydroxy-tetrahydrodipicolinate synthase OS=Staphylococcus aureus (strain USA300) OX=367830 GN=dapA PE=3 SV=1	0.911946	-1.09656	0.530589	0.141137
sp|Q2FH47|CVFB_STAA3 Conserved virulence factor B OS=Staphylococcus aureus (strain USA300) OX=367830 GN=cvfB PE=3 SV=1	0.852764	-1.17266	0.177842	0.345057
sp|Q2FH78|GLCT_STAA3 Protein GlcT OS=Staphylococcus aureus (strain USA300) OX=367830 GN=glcT PE=3 SV=2	0.756091	-1.32259	0.309772	0.624525
sp|Q2FH83|Y1248_STAA3 Uncharacterized protein SAUSA300_1248 OS=Staphylococcus aureus (strain USA300) OX=367830 GN=SAUSA300_1248 PE=3 SV=1	1.25016	1.25016	0.207478	0.814223
sp|Q2FH87|MSCL_STAA3 Large-conductance mechanosensitive channel OS=Staphylococcus aureus (strain USA300) OX=367830 GN=mscL PE=3 SV=2	0.882386	-1.13329	0.648762	0.199436
sp|Q2FH89|SBCD_STAA3 Nuclease SbcCD subunit D OS=Staphylococcus aureus (strain USA300) OX=367830 GN=sbcD PE=3 SV=1	0.705522	-1.41739	0.0449949	0.905465
sp|Q2FH94|LEXA_STAA3 LexA repressor OS=Staphylococcus aureus (strain USA300) OX=367830 GN=lexA PE=3 SV=1	0.825029	-1.21208	0.369884	0.39715
sp|Q2FH96|GUAC_STAA3 GMP reductase OS=Staphylococcus aureus (strain USA300) OX=367830 GN=guaC PE=3 SV=1	0.92634	-1.07952	0.749332	0.0620209
sp|Q2FH99|CATA_STAA3 Catalase OS=Staphylococcus aureus (strain USA300) OX=367830 GN=katA PE=3 SV=1	0.854244	-1.17063	0.432941	0.309648
sp|Q2FHD8|GLPD_STAA3 Aerobic glycerol-3-phosphate dehydrogenase OS=Staphylococcus aureus (strain USA300) OX=367830 GN=glpD PE=3 SV=1	1.00414	1.00414	0.946862	0.13034
sp|Q2FHD9|GLPK_STAA3 Glycerol kinase OS=Staphylococcus aureus (strain USA300) OX=367830 GN=glpK PE=3 SV=1	0.892863	-1.11999	0.309654	0.208513
sp|Q2FHE2|MUTL_STAA3 DNA mismatch repair protein MutL OS=Staphylococcus aureus (strain USA300) OX=367830 GN=mutL PE=3 SV=1	1.0631	1.0631	0.652969	0.402084
sp|Q2FHE6|MIAB_STAA3 tRNA-2-methylthio-N(6)-dimethylallyladenosine synthase OS=Staphylococcus aureus (strain USA300) OX=367830 GN=miaB PE=3 SV=1	0.75692	-1.32114	0.169429	0.770161
sp|Q2FHF2|RNY_STAA3 Ribonuclease Y OS=Staphylococcus aureus (strain USA300) OX=367830 GN=rny PE=3 SV=1	1.09707	1.09707	0.504504	0.372119
sp|Q2FHG3|RNJ2_STAA3 Ribonuclease J 2 OS=Staphylococcus aureus (strain USA300) OX=367830 GN=rnj2 PE=3 SV=2	0.874988	-1.14287	0.200202	0.274541
sp|Q2FHG4|PNP_STAA3 Polyribonucleotide nucleotidyltransferase OS=Staphylococcus aureus (strain USA300) OX=367830 GN=pnp PE=3 SV=1	0.825963	-1.21071	0.0841839	0.447975
sp|Q2FHG5|RS15_STAA3 30S ribosomal protein S15 OS=Staphylococcus aureus (strain USA300) OX=367830 GN=rpsO PE=3 SV=1	0.949927	-1.05271	0.899791	0.0388651
sp|Q2FHG7|TRUB_STAA3 tRNA pseudouridine synthase B OS=Staphylococcus aureus (strain USA300) OX=367830 GN=truB PE=3 SV=1	0.805539	-1.2414	0.472857	0.415924
sp|Q2FHG8|RBFA_STAA3 Ribosome-binding factor A OS=Staphylococcus aureus (strain USA300) OX=367830 GN=rbfA PE=3 SV=1	0.987498	-1.01266	0.905732	0.0750174
sp|Q2FHG9|IF2_STAA3 Translation initiation factor IF-2 OS=Staphylococcus aureus (strain USA300) OX=367830 GN=infB PE=3 SV=1	1.11355	1.11355	0.40489	0.467477
sp|Q2FHH3|RIMP_STAA3 Ribosome maturation factor RimP OS=Staphylococcus aureus (strain USA300) OX=367830 GN=rimP PE=3 SV=1	0.841634	-1.18816	0.516449	0.305377
sp|Q2FHH4|DPO3_STAA3 DNA polymerase III PolC-type OS=Staphylococcus aureus (strain USA300) OX=367830 GN=polC PE=3 SV=1	1.69043	1.69043	0.0955903	1.77261
sp|Q2FHH5|SYP_STAA3 Proline--tRNA ligase OS=Staphylococcus aureus (strain USA300) OX=367830 GN=proS PE=3 SV=1	1.42375	1.42375	0.202337	1.29612
sp|Q2FHH9|RRF_STAA3 Ribosome-recycling factor OS=Staphylococcus aureus (strain USA300) OX=367830 GN=frr PE=3 SV=1	0.996653	-1.00336	0.767693	0.553698
sp|Q2FHI0|PYRH_STAA3 Uridylate kinase OS=Staphylococcus aureus (strain USA300) OX=367830 GN=pyrH PE=3 SV=1	1.03705	1.03705	0.969087	0.0805151
sp|Q2FHI1|EFTS_STAA3 Elongation factor Ts OS=Staphylococcus aureus (strain USA300) OX=367830 GN=tsf PE=3 SV=1	0.854059	-1.17088	0.139119	0.347937
sp|Q2FHI2|RS2_STAA3 30S ribosomal protein S2 OS=Staphylococcus aureus (strain USA300) OX=367830 GN=rpsB PE=3 SV=1	0.949317	-1.05339	0.896092	0.0340112
sp|Q2FHI3|CODY_STAA3 GTP-sensing transcriptional pleiotropic repressor CodY OS=Staphylococcus aureus (strain USA300) OX=367830 GN=codY PE=3 SV=1	0.957222	-1.04469	0.762126	0.00207426
sp|Q2FHI4|HSLU_STAA3 ATP-dependent protease ATPase subunit HslU OS=Staphylococcus aureus (strain USA300) OX=367830 GN=hslU PE=3 SV=1	1.04457	1.04457	0.701685	0.302691
sp|Q2FHI5|HSLV_STAA3 ATP-dependent protease subunit HslV OS=Staphylococcus aureus (strain USA300) OX=367830 GN=hslV PE=3 SV=1	0.663768	-1.50655	0.194469	1.01353
sp|Q2FHI7|TRMFO_STAA3 Methylenetetrahydrofolate--tRNA-(uracil-5-)-methyltransferase TrmFO OS=Staphylococcus aureus (strain USA300) OX=367830 GN=trmFO PE=3 SV=1	1.05559	1.05559	0.689983	0.385789
sp|Q2FHI8|TOP1_STAA3 DNA topoisomerase 1 OS=Staphylococcus aureus (strain USA300) OX=367830 GN=topA PE=3 SV=2	0.940736	-1.063	0.826659	0.0107299
sp|Q2FHJ3|SUCC_STAA3 Succinate--CoA ligase [ADP-forming] subunit beta OS=Staphylococcus aureus (strain USA300) OX=367830 GN=sucC PE=3 SV=1	1.03647	1.03647	0.721362	0.250956
sp|Q2FHJ7|RL19_STAA3 50S ribosomal protein L19 OS=Staphylococcus aureus (strain USA300) OX=367830 GN=rplS PE=3 SV=1	1.53075	1.53075	0.114807	1.44312
sp|Q2FHJ8|TRMD_STAA3 tRNA (guanine-N(1)-)-methyltransferase OS=Staphylococcus aureus (strain USA300) OX=367830 GN=trmD PE=3 SV=1	0.942065	-1.0615	0.870975	0.0102784
sp|Q2FHJ9|RIMM_STAA3 Ribosome maturation factor RimM OS=Staphylococcus aureus (strain USA300) OX=367830 GN=rimM PE=3 SV=1	0.87048	-1.14879	0.393756	0.263281
sp|Q2FHK0|RS16_STAA3 30S ribosomal protein S16 OS=Staphylococcus aureus (strain USA300) OX=367830 GN=rpsP PE=3 SV=1	0.933633	-1.07108	0.639101	0.0646788
sp|Q2FHK5|RNC_STAA3 Ribonuclease 3 OS=Staphylococcus aureus (strain USA300) OX=367830 GN=rnc PE=3 SV=1	1.15053	1.15053	0.610375	0.517481
sp|Q2FHK6|ACP_STAA3 Acyl carrier protein OS=Staphylococcus aureus (strain USA300) OX=367830 GN=acpP PE=3 SV=1	0.66176	-1.51112	0.708847	0.516963
sp|Q2FHK9|PLSX_STAA3 Phosphate acyltransferase OS=Staphylococcus aureus (strain USA300) OX=367830 GN=plsX PE=3 SV=1	1.12376	1.12376	0.404662	0.478198
sp|Q2FHL2|Y1119_STAA3 Uncharacterized protein SAUSA300_1119 OS=Staphylococcus aureus (strain USA300) OX=367830 GN=SAUSA300_1119 PE=4 SV=1	0.785464	-1.27313	0.0519927	0.595081
sp|Q2FHL4|RL28_STAA3 50S ribosomal protein L28 OS=Staphylococcus aureus (strain USA300) OX=367830 GN=rpmB PE=3 SV=1	0.595723	-1.67863	0.937643	0.0860849
sp|Q2FHM2|FMT_STAA3 Methionyl-tRNA formyltransferase OS=Staphylococcus aureus (strain USA300) OX=367830 GN=fmt PE=3 SV=1	1.06222	1.06222	0.634369	0.328446
sp|Q2FHM8|RPOZ_STAA3 DNA-directed RNA polymerase subunit omega OS=Staphylococcus aureus (strain USA300) OX=367830 GN=rpoZ PE=3 SV=1	1.03873	1.03873	0.796277	0.263601
sp|Q2FHM9|KGUA_STAA3 Guanylate kinase OS=Staphylococcus aureus (strain USA300) OX=367830 GN=gmk PE=3 SV=1	0.780587	-1.28109	0.192958	0.605383
sp|Q2FHN4|PYRF_STAA3 Orotidine 5-phosphate decarboxylase OS=Staphylococcus aureus (strain USA300) OX=367830 GN=pyrF PE=3 SV=1	0.998224	-1.00178	0.967987	0.124868
sp|Q2FHN5|CARB_STAA3 Carbamoyl-phosphate synthase large chain OS=Staphylococcus aureus (strain USA300) OX=367830 GN=carB PE=3 SV=1	0.955682	-1.04637	0.779602	0.00952063
sp|Q2FHN8|PYRB_STAA3 Aspartate carbamoyltransferase OS=Staphylococcus aureus (strain USA300) OX=367830 GN=pyrB PE=3 SV=1	0.787789	-1.26937	0.0108609	0.598562
sp|Q2FHP0|PYRR_STAA3 Bifunctional protein PyrR OS=Staphylococcus aureus (strain USA300) OX=367830 GN=pyrR PE=3 SV=1	0.905249	-1.10467	0.520472	0.149196
sp|Q2FHP4|SYI_STAA3 Isoleucine--tRNA ligase OS=Staphylococcus aureus (strain USA300) OX=367830 GN=ileS PE=3 SV=1	0.874019	-1.14414	0.28603	0.274829
sp|Q2FHP8|SEPF_STAA3 Cell division protein SepF OS=Staphylococcus aureus (strain USA300) OX=367830 GN=sepF PE=3 SV=1	1.29374	1.29374	0.0941159	0.881981
sp|Q2FHQ4|MURD_STAA3 UDP-N-acetylmuramoylalanine--D-glutamate ligase OS=Staphylococcus aureus (strain USA300) OX=367830 GN=murD PE=3 SV=1	1.00475	1.00475	0.902344	0.166855
sp|Q2FHQ8|RSMH_STAA3 Ribosomal RNA small subunit methyltransferase H OS=Staphylococcus aureus (strain USA300) OX=367830 GN=rsmH PE=3 SV=2	0.960191	-1.04146	0.863842	0.0259943
sp|Q2FHQ9|MRAZ_STAA3 Transcriptional regulator MraZ OS=Staphylococcus aureus (strain USA300) OX=367830 GN=mraZ PE=3 SV=1	1.16214	1.16214	0.697194	0.496582
sp|Q2FHR0|BSHC_STAA3 Putative cysteine ligase BshC OS=Staphylococcus aureus (strain USA300) OX=367830 GN=bshC PE=3 SV=1	0.803225	-1.24498	0.416609	0.443215
sp|Q2FHR7|ARCC1_STAA3 Carbamate kinase 1 OS=Staphylococcus aureus (strain USA300) OX=367830 GN=arcC1 PE=3 SV=1	1.168	1.168	0.434867	0.666904
sp|Q2FHT1|MURI_STAA3 Glutamate racemase OS=Staphylococcus aureus (strain USA300) OX=367830 GN=murI PE=3 SV=1	0.948387	-1.05442	0.714683	0.0269457
sp|Q2FHT5|UVRC_STAA3 UvrABC system protein C OS=Staphylococcus aureus (strain USA300) OX=367830 GN=uvrC PE=3 SV=2	1.11878	1.11878	0.638836	0.445852
sp|Q2FHT6|THIO_STAA3 Thioredoxin OS=Staphylococcus aureus (strain USA300) OX=367830 GN=trxA PE=3 SV=1	1.16917	1.16917	0.234927	0.553687
sp|Q2FHT7|MUTS2_STAA3 Endonuclease MutS2 OS=Staphylococcus aureus (strain USA300) OX=367830 GN=mutS2 PE=3 SV=1	1.85796	1.85796	0.0760356	2.06865
sp|Q2FHU2|SYFB_STAA3 Phenylalanine--tRNA ligase beta subunit OS=Staphylococcus aureus (strain USA300) OX=367830 GN=pheT PE=3 SV=1	0.958058	-1.04378	0.733176	0.00713622
sp|Q2FHU3|SYFA_STAA3 Phenylalanine--tRNA ligase alpha subunit OS=Staphylococcus aureus (strain USA300) OX=367830 GN=pheS PE=3 SV=1	0.78377	-1.27588	0.048107	0.607685
sp|Q2FHV1|ISDA_STAA3 Iron-regulated surface determinant protein A OS=Staphylococcus aureus (strain USA300) OX=367830 GN=isdA PE=3 SV=1	0.305983	-3.26815	0.00293819	3.43686
sp|Q2FHV3|RL32_STAA3 50S ribosomal protein L32 OS=Staphylococcus aureus (strain USA300) OX=367830 GN=rpmF PE=3 SV=1	1.3881	1.3881	0.205735	1.19222
sp|Q2FHV5|TMCAL_STAA3 tRNA(Met) cytidine acetate ligase OS=Staphylococcus aureus (strain USA300) OX=367830 GN=tmcAL PE=3 SV=1	1.09566	1.09566	0.544334	0.405663
sp|Q2FHV6|COAD_STAA3 Phosphopantetheine adenylyltransferase OS=Staphylococcus aureus (strain USA300) OX=367830 GN=coaD PE=3 SV=1	0.849833	-1.1767	0.486363	0.297239
sp|Q2FHW8|Y1012_STAA3 UPF0358 protein SAUSA300_1012 OS=Staphylococcus aureus (strain USA300) OX=367830 GN=SAUSA300_1012 PE=3 SV=1	1.31313	1.31313	0.198106	0.965422
sp|Q2FHX4|Y1006_STAA3 UPF0637 protein SAUSA300_1006 OS=Staphylococcus aureus (strain USA300) OX=367830 GN=SAUSA300_1006 PE=3 SV=1	0.920164	-1.08676	0.66098	0.106046
sp|Q2FHY3|Y997_STAA3 UPF0223 protein SAUSA300_0997 OS=Staphylococcus aureus (strain USA300) OX=367830 GN=SAUSA300_0997 PE=3 SV=1	0.918513	-1.08872	0.761196	0.064671
sp|Q2FHZ0|RPOY_STAA3 DNA-directed RNA polymerase subunit epsilon OS=Staphylococcus aureus (strain USA300) OX=367830 GN=rpoY PE=3 SV=1	0.798917	-1.25169	0.364202	0.508832
sp|Q2FHZ1|RNJ1_STAA3 Ribonuclease J 1 OS=Staphylococcus aureus (strain USA300) OX=367830 GN=rnj1 PE=3 SV=1	0.980291	-1.02011	0.92222	0.0733475
sp|Q2FI05|PUR9_STAA3 Bifunctional purine biosynthesis protein PurH OS=Staphylococcus aureus (strain USA300) OX=367830 GN=purH PE=3 SV=1	1.61087	1.61087	0.204064	1.79956
sp|Q2FI07|PUR5_STAA3 Phosphoribosylformylglycinamidine cyclo-ligase OS=Staphylococcus aureus (strain USA300) OX=367830 GN=purM PE=3 SV=1	1.12423	1.12423	0.326836	0.488335
sp|Q2FI09|PURL_STAA3 Phosphoribosylformylglycinamidine synthase subunit PurL OS=Staphylococcus aureus (strain USA300) OX=367830 GN=purL PE=3 SV=1	1.52797	1.52797	0.171976	1.52726
sp|Q2FI10|PURQ_STAA3 Phosphoribosylformylglycinamidine synthase subunit PurQ OS=Staphylococcus aureus (strain USA300) OX=367830 GN=purQ PE=3 SV=1	1.01137	1.01137	0.890832	0.180274
sp|Q2FI12|PUR7_STAA3 Phosphoribosylaminoimidazole-succinocarboxamide synthase OS=Staphylococcus aureus (strain USA300) OX=367830 GN=purC PE=3 SV=1	1.0128	1.0128	0.858009	0.164759
sp|Q2FI15|FOLD_STAA3 Bifunctional protein FolD OS=Staphylococcus aureus (strain USA300) OX=367830 GN=folD PE=3 SV=1	1.30269	1.30269	0.195163	0.964683
sp|Q2FI17|QOX2_STAA3 Probable quinol oxidase subunit 2 OS=Staphylococcus aureus (strain USA300) OX=367830 GN=qoxA PE=3 SV=1	0.826019	-1.21063	0.253588	0.470487
sp|Q2FI18|QOX1_STAA3 Probable quinol oxidase subunit 1 OS=Staphylococcus aureus (strain USA300) OX=367830 GN=qoxB PE=3 SV=1	0.801953	-1.24696	0.237927	0.501787
sp|Q2FI23|Y957_STAA3 Uncharacterized protein SAUSA300_0957 OS=Staphylococcus aureus (strain USA300) OX=367830 GN=SAUSA300_0957 PE=4 SV=1	1.37282	1.37282	0.282374	1.26248
sp|Q2FI34|MEND_STAA3 2-succinyl-5-enolpyruvyl-6-hydroxy-3-cyclohexene-1-carboxylate synthase OS=Staphylococcus aureus (strain USA300) OX=367830 GN=menD PE=3 SV=1	1.08244	1.08244	0.620395	0.474122
sp|Q2FI57|RF3_STAA3 Peptide chain release factor 3 OS=Staphylococcus aureus (strain USA300) OX=367830 GN=prfC PE=3 SV=1	1.56802	1.56802	0.178928	1.64076
sp|Q2FI59|MURE_STAA3 UDP-N-acetylmuramoyl-L-alanyl-D-glutamate--L-lysine ligase OS=Staphylococcus aureus (strain USA300) OX=367830 GN=murE PE=3 SV=1	0.948187	-1.05464	0.807622	0.00611153
sp|Q2FI62|Y916_STAA3 Putative phosphoesterase SAUSA300_0916 OS=Staphylococcus aureus (strain USA300) OX=367830 GN=SAUSA300_0916 PE=3 SV=1	1.03	1.03	0.589108	0.205286
sp|Q2FI70|NADK_STAA3 NAD kinase OS=Staphylococcus aureus (strain USA300) OX=367830 GN=nadK PE=3 SV=1	0.589504	-1.69634	0.140923	1.33084
sp|Q2FI72|Y906_STAA3 UPF0738 protein SAUSA300_0906 OS=Staphylococcus aureus (strain USA300) OX=367830 GN=SAUSA300_0906 PE=3 SV=1	0.979435	-1.021	0.98637	0.102603
sp|Q2FI75|SPXH_STAA3 ClpXP adapter protein SpxH OS=Staphylococcus aureus (strain USA300) OX=367830 GN=spxH PE=3 SV=1	1.72619	1.72619	0.116452	1.87447
sp|Q2FI79|MECA_STAA3 Adapter protein MecA OS=Staphylococcus aureus (strain USA300) OX=367830 GN=mecA PE=3 SV=1	0.933034	-1.07177	0.81746	0.0359376
sp|Q2FI93|FABH_STAA3 3-oxoacyl-[acyl-carrier-protein] synthase 3 OS=Staphylococcus aureus (strain USA300) OX=367830 GN=fabH PE=3 SV=1	0.880751	-1.1354	0.347097	0.242519
sp|Q2FIA5|CDR_STAA3 Coenzyme A disulfide reductase OS=Staphylococcus aureus (strain USA300) OX=367830 GN=cdr PE=1 SV=1	0.897114	-1.11468	0.509016	0.176759
sp|Q2FIA7|Y871_STAA3 Uncharacterized protein SAUSA300_0871 OS=Staphylococcus aureus (strain USA300) OX=367830 GN=SAUSA300_0871 PE=3 SV=1	1.30906	1.30906	0.0595815	0.89632
sp|Q2FIA8|ADDA_STAA3 ATP-dependent helicase/nuclease subunit A OS=Staphylococcus aureus (strain USA300) OX=367830 GN=addA PE=3 SV=1	0.894443	-1.11801	0.560049	0.17542
sp|Q2FIA9|ADDB_STAA3 ATP-dependent helicase/deoxyribonuclease subunit B OS=Staphylococcus aureus (strain USA300) OX=367830 GN=addB PE=3 SV=1	0.903655	-1.10662	0.69662	0.121924
sp|Q2FIB3|G6PI_STAA3 Glucose-6-phosphate isomerase OS=Staphylococcus aureus (strain USA300) OX=367830 GN=pgi PE=3 SV=1	0.947445	-1.05547	0.767376	0.00745554
sp|Q2FIB4|ASSY_STAA3 Argininosuccinate synthase OS=Staphylococcus aureus (strain USA300) OX=367830 GN=argG PE=3 SV=1	0.934809	-1.06974	0.900567	0.0218497
sp|Q2FIC1|PPI1_STAA3 Putative peptidyl-prolyl cis-trans isomerase OS=Staphylococcus aureus (strain USA300) OX=367830 GN=SAUSA300_0857 PE=3 SV=1	0.936735	-1.06754	0.351318	0.0750147
sp|Q2FID4|Y844_STAA3 NADH dehydrogenase-like protein SAUSA300_0844 OS=Staphylococcus aureus (strain USA300) OX=367830 GN=SAUSA300_0844 PE=3 SV=1	1.36318	1.36318	0.202637	1.13103
sp|Q2FIE1|DLTC_STAA3 D-alanyl carrier protein OS=Staphylococcus aureus (strain USA300) OX=367830 GN=dltC PE=3 SV=1	1.69486	1.69486	0.582616	1.07761
sp|Q2FIE3|DLTA_STAA3 D-alanine--D-alanyl carrier protein ligase OS=Staphylococcus aureus (strain USA300) OX=367830 GN=dltA PE=3 SV=1	0.936192	-1.06816	0.755769	0.032344
sp|Q2FIE5|NAGD_STAA3 Acid sugar phosphatase OS=Staphylococcus aureus (strain USA300) OX=367830 GN=nagD PE=3 SV=1	0.790676	-1.26474	0.124552	0.585724
sp|Q2FIE9|LIPA_STAA3 Lipoyl synthase OS=Staphylococcus aureus (strain USA300) OX=367830 GN=lipA PE=3 SV=1	0.557488	-1.79376	0.771418	0.515134
sp|Q2FIF3|NMO_STAA3 Probable nitronate monooxygenase OS=Staphylococcus aureus (strain USA300) OX=367830 GN=SAUSA300_0825 PE=3 SV=1	0.652454	-1.53268	0.130332	1.09928
sp|Q2FIF6|Y822_STAA3 UPF0051 protein SAUSA300_0822 OS=Staphylococcus aureus (strain USA300) OX=367830 GN=SAUSA300_0822 PE=3 SV=1	1.13144	1.13144	0.525792	0.601983
sp|Q2FIG2|Y816_STAA3 UPF0337 protein SAUSA300_0816 OS=Staphylococcus aureus (strain USA300) OX=367830 GN=SAUSA300_0816 PE=3 SV=1	0.702486	-1.42352	0.734214	0.472433
sp|Q2FII7|GCSH_STAA3 Glycine cleavage system H protein OS=Staphylococcus aureus (strain USA300) OX=367830 GN=gcvH PE=3 SV=1	1.20226	1.20226	0.257032	0.705224
sp|Q2FIJ1|AROD_STAA3 3-dehydroquinate dehydratase OS=Staphylococcus aureus (strain USA300) OX=367830 GN=aroD PE=3 SV=1	1.25079	1.25079	0.405327	0.688611
sp|Q2FIJ2|OHRL_STAA3 Organic hydroperoxide resistance protein-like OS=Staphylococcus aureus (strain USA300) OX=367830 GN=SAUSA300_0786 PE=3 SV=1	0.842231	-1.18732	0.677627	0.23901
sp|Q2FIL7|ENO_STAA3 Enolase OS=Staphylococcus aureus (strain USA300) OX=367830 GN=eno PE=3 SV=1	0.971295	-1.02955	0.906389	0.0601272
sp|Q2FIL9|TPIS_STAA3 Triosephosphate isomerase OS=Staphylococcus aureus (strain USA300) OX=367830 GN=tpiA PE=3 SV=1	0.929792	-1.07551	0.16853	0.101392
sp|Q2FIM0|PGK_STAA3 Phosphoglycerate kinase OS=Staphylococcus aureus (strain USA300) OX=367830 GN=pgk PE=3 SV=1	1.06449	1.06449	0.616245	0.339106
sp|Q2FIM4|Y753_STAA3 Epimerase family protein SAUSA300_0753 OS=Staphylococcus aureus (strain USA300) OX=367830 GN=SAUSA300_0753 PE=3 SV=1	1.07767	1.07767	0.630336	0.455996
sp|Q2FIM5|CLPP_STAA3 ATP-dependent Clp protease proteolytic subunit OS=Staphylococcus aureus (strain USA300) OX=367830 GN=clpP PE=3 SV=1	1.07145	1.07145	0.612644	0.378837
sp|Q2FIM6|WHIA_STAA3 Probable cell division protein WhiA OS=Staphylococcus aureus (strain USA300) OX=367830 GN=whiA PE=3 SV=1	0.726852	-1.3758	0.313035	0.712882
sp|Q2FIM8|Y748_STAA3 Nucleotide-binding protein SAUSA300_0748 OS=Staphylococcus aureus (strain USA300) OX=367830 GN=SAUSA300_0748 PE=3 SV=1	0.79341	-1.26038	0.123586	0.552922
sp|Q2FIN3|HPRK_STAA3 HPr kinase/phosphorylase OS=Staphylococcus aureus (strain USA300) OX=367830 GN=hprK PE=3 SV=1	0.847362	-1.18013	0.25137	0.352279
sp|Q2FIN8|SECA1_STAA3 Protein translocase subunit SecA 1 OS=Staphylococcus aureus (strain USA300) OX=367830 GN=secA1 PE=3 SV=1	1.24984	1.24984	0.348704	0.924695
sp|Q2FIN9|HPF_STAA3 Ribosome hibernation promotion factor OS=Staphylococcus aureus (strain USA300) OX=367830 GN=hpf PE=1 SV=1	0.851665	-1.17417	0.476577	0.303588
sp|Q2FIP8|PEPT_STAA3 Peptidase T OS=Staphylococcus aureus (strain USA300) OX=367830 GN=pepT PE=3 SV=1	1.0404	1.0404	0.690899	0.238149
sp|Q2FIQ3|MURB_STAA3 UDP-N-acetylenolpyruvoylglucosamine reductase OS=Staphylococcus aureus (strain USA300) OX=367830 GN=murB PE=3 SV=1	0.779719	-1.28251	0.0891775	0.609365
sp|Q2FIR2|QUEF_STAA3 NADPH-dependent 7-cyano-7-deazaguanine reductase OS=Staphylococcus aureus (strain USA300) OX=367830 GN=queF PE=3 SV=1	0.919954	-1.08701	0.585035	0.152799
sp|Q2FIR4|Y711_STAA3 Putative lipid kinase SAUSA300_0711 OS=Staphylococcus aureus (strain USA300) OX=367830 GN=SAUSA300_0711 PE=3 SV=1	0.802989	-1.24535	0.699917	0.300435
sp|Q2FIR7|HIS8_STAA3 Histidinol-phosphate aminotransferase OS=Staphylococcus aureus (strain USA300) OX=367830 GN=hisC PE=3 SV=1	0.802308	-1.2464	0.476996	0.509643
sp|Q2FIS2|LTAS_STAA3 Lipoteichoic acid synthase OS=Staphylococcus aureus (strain USA300) OX=367830 GN=ltaS PE=3 SV=1	1.08547	1.08547	0.62954	0.519727
sp|Q2FIT4|SAER_STAA3 Response regulator SaeR OS=Staphylococcus aureus (strain USA300) OX=367830 GN=saeR PE=3 SV=1	0.788257	-1.26862	0.180434	0.591547
sp|Q2FIT5|SAES_STAA3 Histidine protein kinase SaeS OS=Staphylococcus aureus (strain USA300) OX=367830 GN=saeS PE=3 SV=1	0.983626	-1.01665	0.996715	0.113795
sp|Q2FIX0|Y655_STAA3 Probable transcriptional regulatory protein SAUSA300_0655 OS=Staphylococcus aureus (strain USA300) OX=367830 GN=SAUSA300_0655 PE=3 SV=1	1.04663	1.04663	0.847998	0.209942
sp|Q2FIY0|GRAR_STAA3 Response regulator protein GraR OS=Staphylococcus aureus (strain USA300) OX=367830 GN=graR PE=3 SV=1	1.34966	1.34966	0.238041	1.13584
sp|Q2FJ20|SARA_STAA3 Transcriptional regulator SarA OS=Staphylococcus aureus (strain USA300) OX=367830 GN=sarA PE=3 SV=1	0.934867	-1.06967	0.935745	0.0489956
sp|Q2FJ29|SYR_STAA3 Arginine--tRNA ligase OS=Staphylococcus aureus (strain USA300) OX=367830 GN=argS PE=3 SV=1	0.918689	-1.08851	0.373442	0.129924
sp|Q2FJ31|ADH_STAA3 Alcohol dehydrogenase OS=Staphylococcus aureus (strain USA300) OX=367830 GN=adh PE=3 SV=1	0.516281	-1.93693	0.0118755	1.82784
sp|Q2FJ56|CHDC_STAA3 Coproheme decarboxylase OS=Staphylococcus aureus (strain USA300) OX=367830 GN=chdC PE=3 SV=1	1.03406	1.03406	0.755934	0.263082
sp|Q2FJ62|UNG_STAA3 Uracil-DNA glycosylase OS=Staphylococcus aureus (strain USA300) OX=367830 GN=ung PE=3 SV=1	0.961604	-1.03993	0.728218	0.0047204
sp|Q2FJ70|HPS_STAA3 3-hexulose-6-phosphate synthase OS=Staphylococcus aureus (strain USA300) OX=367830 GN=SAUSA300_0555 PE=3 SV=1	0.945499	-1.05764	0.896042	0.0262665
sp|Q2FJ71|NAGB_STAA3 Glucosamine-6-phosphate deaminase OS=Staphylococcus aureus (strain USA300) OX=367830 GN=nagB PE=3 SV=1	0.79174	-1.26304	0.131431	0.5639
sp|Q2FJ74|GCH4_STAA3 GTP cyclohydrolase FolE2 OS=Staphylococcus aureus (strain USA300) OX=367830 GN=folE2 PE=3 SV=1	0.732771	-1.36468	0.0706173	0.822449
sp|Q2FJ77|SDRE_STAA3 Serine-aspartate repeat-containing protein E OS=Staphylococcus aureus (strain USA300) OX=367830 GN=sdrE PE=3 SV=1	1.15849	1.15849	0.310674	0.590181
sp|Q2FJ80|AZO1_STAA3 FMN-dependent NADPH-azoreductase OS=Staphylococcus aureus (strain USA300) OX=367830 GN=azo1 PE=3 SV=1	1.0755	1.0755	0.501757	0.356593
sp|Q2FJ87|Y538_STAA3 Uncharacterized epimerase/dehydratase SAUSA300_0538 OS=Staphylococcus aureus (strain USA300) OX=367830 GN=SAUSA300_0538 PE=3 SV=1	1.25434	1.25434	0.250517	0.846448
sp|Q2FJ89|HCHA_STAA3 Protein/nucleic acid deglycase HchA OS=Staphylococcus aureus (strain USA300) OX=367830 GN=hchA PE=3 SV=1	0.881876	-1.13395	0.540877	0.203658
sp|Q2FJ92|EFTU_STAA3 Elongation factor Tu OS=Staphylococcus aureus (strain USA300) OX=367830 GN=tuf PE=3 SV=1	0.976989	-1.02355	0.858177	0.0571827
sp|Q2FJ93|EFG_STAA3 Elongation factor G OS=Staphylococcus aureus (strain USA300) OX=367830 GN=fusA PE=3 SV=3	0.935393	-1.06907	0.551629	0.0701177
sp|Q2FJ94|RS7_STAA3 30S ribosomal protein S7 OS=Staphylococcus aureus (strain USA300) OX=367830 GN=rpsG PE=3 SV=2	0.732643	-1.36492	0.238929	0.765117
sp|Q2FJ95|RS12_STAA3 30S ribosomal protein S12 OS=Staphylococcus aureus (strain USA300) OX=367830 GN=rpsL PE=3 SV=1	0.970817	-1.03006	0.897076	0.250145
sp|Q2FJ97|RPOC_STAA3 DNA-directed RNA polymerase subunit beta OS=Staphylococcus aureus (strain USA300) OX=367830 GN=rpoC PE=3 SV=2	1.00037	1.00037	0.938641	0.133335
sp|Q2FJ98|RPOB_STAA3 DNA-directed RNA polymerase subunit beta OS=Staphylococcus aureus (strain USA300) OX=367830 GN=rpoB PE=3 SV=2	0.956454	-1.04553	0.777539	0.004901
sp|Q2FJA0|RL7_STAA3 50S ribosomal protein L7/L12 OS=Staphylococcus aureus (strain USA300) OX=367830 GN=rplL PE=3 SV=1	1.05613	1.05613	0.723262	0.387716
sp|Q2FJA1|RL10_STAA3 50S ribosomal protein L10 OS=Staphylococcus aureus (strain USA300) OX=367830 GN=rplJ PE=3 SV=1	1.27362	1.27362	0.351692	0.999271
sp|Q2FJA2|RL1_STAA3 50S ribosomal protein L1 OS=Staphylococcus aureus (strain USA300) OX=367830 GN=rplA PE=3 SV=1	1.51062	1.51062	0.0442258	1.30949
sp|Q2FJA3|RL11_STAA3 50S ribosomal protein L11 OS=Staphylococcus aureus (strain USA300) OX=367830 GN=rplK PE=3 SV=3	0.938873	-1.06511	0.811993	0.0345949
sp|Q2FJB0|SYC_STAA3 Cysteine--tRNA ligase OS=Staphylococcus aureus (strain USA300) OX=367830 GN=cysS PE=3 SV=1	0.903518	-1.10678	0.51881	0.153412
sp|Q2FJB2|SYE_STAA3 Glutamate--tRNA ligase OS=Staphylococcus aureus (strain USA300) OX=367830 GN=gltX PE=3 SV=1	1.11915	1.11915	0.367024	0.477151
sp|Q2FJB5|CLPC_STAA3 ATP-dependent Clp protease ATP-binding subunit ClpC OS=Staphylococcus aureus (strain USA300) OX=367830 GN=clpC PE=3 SV=1	1.14938	1.14938	0.53972	0.751196
sp|Q2FJB6|MCSB_STAA3 Protein-arginine kinase OS=Staphylococcus aureus (strain USA300) OX=367830 GN=mcsB PE=3 SV=1	1.10919	1.10919	0.600751	0.549617
sp|Q2FJC0|PDXT_STAA3 Pyridoxal 5-phosphate synthase subunit PdxT OS=Staphylococcus aureus (strain USA300) OX=367830 GN=pdxT PE=3 SV=1	0.790126	-1.26562	0.137698	0.569942
sp|Q2FJC1|PDXS_STAA3 Pyridoxal 5-phosphate synthase subunit PdxS OS=Staphylococcus aureus (strain USA300) OX=367830 GN=pdxS PE=3 SV=1	0.801142	-1.24822	0.193087	0.524449
sp|Q2FJC3|SYK_STAA3 Lysine--tRNA ligase OS=Staphylococcus aureus (strain USA300) OX=367830 GN=lysS PE=3 SV=1	0.918935	-1.08822	0.416873	0.12559
sp|Q2FJC9|HSLO_STAA3 33 kDa chaperonin OS=Staphylococcus aureus (strain USA300) OX=367830 GN=hslO PE=3 SV=1	0.769743	-1.29913	0.0173658	0.670975
sp|Q2FJD8|MFD_STAA3 Transcription-repair-coupling factor OS=Staphylococcus aureus (strain USA300) OX=367830 GN=mfd PE=3 SV=1	1.43719	1.43719	0.30374	1.53899
sp|Q2FJE0|RL25_STAA3 50S ribosomal protein L25 OS=Staphylococcus aureus (strain USA300) OX=367830 GN=rplY PE=1 SV=1	0.980042	-1.02036	0.929756	0.182941
sp|Q2FJE2|GLMU_STAA3 Bifunctional protein GlmU OS=Staphylococcus aureus (strain USA300) OX=367830 GN=glmU PE=3 SV=1	1.01997	1.01997	0.803542	0.210062
sp|Q2FJE4|SP5G_STAA3 Putative septation protein SpoVG OS=Staphylococcus aureus (strain USA300) OX=367830 GN=spoVG PE=3 SV=1	0.762444	-1.31157	0.122896	0.685542
sp|Q2FJE7|ISPE_STAA3 Putative 4-diphosphocytidyl-2-C-methyl-D-erythritol kinase OS=Staphylococcus aureus (strain USA300) OX=367830 GN=ispE PE=3 SV=1	1.92066	1.92066	0.00549038	2.03994
sp|Q2FJE9|RSMA_STAA3 Ribosomal RNA small subunit methyltransferase A OS=Staphylococcus aureus (strain USA300) OX=367830 GN=rsmA PE=3 SV=1	0.833904	-1.19918	0.32607	0.381686
sp|Q2FJG0|KTHY_STAA3 Thymidylate kinase OS=Staphylococcus aureus (strain USA300) OX=367830 GN=tmk PE=3 SV=1	0.828265	-1.20734	0.516784	0.352754
sp|Q2FJG2|RECR_STAA3 Recombination protein RecR OS=Staphylococcus aureus (strain USA300) OX=367830 GN=recR PE=3 SV=1	0.542843	-1.84215	0.14134	1.9261
sp|Q2FJG3|Y453_STAA3 Nucleoid-associated protein SAUSA300_0453 OS=Staphylococcus aureus (strain USA300) OX=367830 GN=SAUSA300_0453 PE=3 SV=1	0.88265	-1.13295	0.328177	0.272208
sp|Q2FJJ6|Y419_STAA3 Uncharacterized lipoprotein SAUSA300_0419 OS=Staphylococcus aureus (strain USA300) OX=367830 GN=SAUSA300_0419 PE=3 SV=1	1.21361	1.21361	0.141632	0.707646
sp|Q2FJM5|GUAA_STAA3 GMP synthase [glutamine-hydrolyzing] OS=Staphylococcus aureus (strain USA300) OX=367830 GN=guaA PE=3 SV=1	0.804077	-1.24366	0.0940515	0.520902
sp|Q2FJM6|IMDH_STAA3 Inosine-5-monophosphate dehydrogenase OS=Staphylococcus aureus (strain USA300) OX=367830 GN=guaB PE=3 SV=1	0.858247	-1.16517	0.256097	0.329728
sp|Q2FJM8|XPT_STAA3 Xanthine phosphoribosyltransferase OS=Staphylococcus aureus (strain USA300) OX=367830 GN=xpt PE=3 SV=1	0.792602	-1.26167	0.108968	0.576971
sp|Q2FJN3|NFRA_STAA3 NADPH-dependent oxidoreductase OS=Staphylococcus aureus (strain USA300) OX=367830 GN=nfrA PE=3 SV=1	1.4197	1.4197	0.0693049	1.17684
sp|Q2FJN4|AHPC_STAA3 Alkyl hydroperoxide reductase C OS=Staphylococcus aureus (strain USA300) OX=367830 GN=ahpC PE=3 SV=1	1.09017	1.09017	0.529917	0.423861
sp|Q2FJP6|RS18_STAA3 30S ribosomal protein S18 OS=Staphylococcus aureus (strain USA300) OX=367830 GN=rpsR PE=3 SV=1	0.598322	-1.67134	0.75953	0.59259
sp|Q2FJP8|RS6_STAA3 30S ribosomal protein S6 OS=Staphylococcus aureus (strain USA300) OX=367830 GN=rpsF PE=3 SV=1	0.847443	-1.18002	0.313942	0.345613
sp|Q2FJQ7|METE_STAA3 5-methyltetrahydropteroyltriglutamate--homocysteine methyltransferase OS=Staphylococcus aureus (strain USA300) OX=367830 GN=metE PE=3 SV=1	0.800047	-1.24993	0.162398	0.570764
sp|Q2FJQ9|THLA_STAA3 Probable acetyl-CoA acyltransferase OS=Staphylococcus aureus (strain USA300) OX=367830 GN=SAUSA300_0355 PE=3 SV=1	0.761327	-1.3135	0.161319	0.66932
sp|Q2FJU6|NANE_STAA3 Putative N-acetylmannosamine-6-phosphate 2-epimerase OS=Staphylococcus aureus (strain USA300) OX=367830 GN=nanE PE=3 SV=1	1.05078	1.05078	0.682908	0.276797
sp|Q2FJU9|NANA_STAA3 N-acetylneuraminate lyase OS=Staphylococcus aureus (strain USA300) OX=367830 GN=nanA PE=3 SV=1	1.31952	1.31952	0.150529	0.981509
sp|Q2FK01|RBSD_STAA3 D-ribose pyranase OS=Staphylococcus aureus (strain USA300) OX=367830 GN=rbsD PE=3 SV=1	1.00612	1.00612	0.968863	0.125943
sp|Q2FK11|SCDA_STAA3 Iron-sulfur cluster repair protein ScdA OS=Staphylococcus aureus (strain USA300) OX=367830 GN=scdA PE=3 SV=1	0.935691	-1.06873	0.524233	0.0753419
sp|Q2FK15|TARI1_STAA3 Ribitol-5-phosphate cytidylyltransferase 1 OS=Staphylococcus aureus (strain USA300) OX=367830 GN=tarI1 PE=3 SV=1	1.05109	1.05109	0.4901	0.271091
sp|Q2FK29|LDH1_STAA3 L-lactate dehydrogenase 1 OS=Staphylococcus aureus (strain USA300) OX=367830 GN=ldh1 PE=3 SV=2	0.885314	-1.12954	0.361341	0.224552
sp|Q2FK44|PFLB_STAA3 Formate acetyltransferase OS=Staphylococcus aureus (strain USA300) OX=367830 GN=pflB PE=3 SV=1	0.799064	-1.25146	0.0943112	0.539172
sp|Q2FK58|AZOR_STAA3 FMN-dependent NADH-azoreductase OS=Staphylococcus aureus (strain USA300) OX=367830 GN=azoR PE=3 SV=1	0.862105	-1.15995	0.311218	0.309826
sp|Q2FK70|PTXBC_STAA3 PTS system EIIBC component SAUSA300_0194 OS=Staphylococcus aureus (strain USA300) OX=367830 GN=SAUSA300_0194 PE=3 SV=1	0.504345	-1.98277	0.00876219	1.90479
sp|Q2FK71|MURQ_STAA3 N-acetylmuramic acid 6-phosphate etherase OS=Staphylococcus aureus (strain USA300) OX=367830 GN=murQ PE=3 SV=2	1.09915	1.09915	0.620205	0.413889
sp|Q2FK73|PTG3C_STAA3 PTS system glucose-specific EIICBA component OS=Staphylococcus aureus (strain USA300) OX=367830 GN=ptsG PE=3 SV=1	0.704509	-1.41943	0.04902	0.947542
sp|Q2FK94|ALDA_STAA3 Putative aldehyde dehydrogenase AldA OS=Staphylococcus aureus (strain USA300) OX=367830 GN=aldA PE=3 SV=1	1.1013	1.1013	0.573839	0.489154
sp|Q2FK96|HDOX2_STAA3 Heme oxygenase (staphylobilin-producing) 2 OS=Staphylococcus aureus (strain USA300) OX=367830 GN=isdI PE=3 SV=1	1.1065	1.1065	0.611943	1.14124
sp|Q2FKC0|DEOB_STAA3 Phosphopentomutase OS=Staphylococcus aureus (strain USA300) OX=367830 GN=deoB PE=3 SV=1	0.881229	-1.13478	0.420448	0.234477
sp|Q2FKC6|SODM2_STAA3 Superoxide dismutase [Mn/Fe] 2 OS=Staphylococcus aureus (strain USA300) OX=367830 GN=sodM PE=3 SV=1	1.21642	1.21642	0.185133	0.703526
sp|Q2FKI2|COPB_STAA3 Probable copper-transporting P-type ATPase B OS=Staphylococcus aureus (strain USA300) OX=367830 GN=copB PE=3 SV=1	1.04633	1.04633	0.654604	0.280518
sp|Q2FKJ8|ARCC3_STAA3 Carbamate kinase 3 OS=Staphylococcus aureus (strain USA300) OX=367830 GN=arcC3 PE=3 SV=1	1.75677	1.75677	0.120135	1.96506
sp|Q2FKN2|RLMH_STAA3 Ribosomal RNA large subunit methyltransferase H OS=Staphylococcus aureus (strain USA300) OX=367830 GN=rlmH PE=3 SV=1	0.919385	-1.08768	0.762256	0.0748106
sp|Q2FKN8|WALR_STAA3 Transcriptional regulatory protein WalR OS=Staphylococcus aureus (strain USA300) OX=367830 GN=walR PE=3 SV=1	1.0821	1.0821	0.533032	0.391644
sp|Q2FKP1|RL9_STAA3 50S ribosomal protein L9 OS=Staphylococcus aureus (strain USA300) OX=367830 GN=rplI PE=3 SV=1	0.726509	-1.37645	0.0992027	0.810445
sp|Q2FKP7|SYS_STAA3 Serine--tRNA ligase OS=Staphylococcus aureus (strain USA300) OX=367830 GN=serS PE=3 SV=1	1.25519	1.25519	0.0881364	0.803093
sp|Q2FKP8|HUTH_STAA3 Histidine ammonia-lyase OS=Staphylococcus aureus (strain USA300) OX=367830 GN=hutH PE=3 SV=1	1.2116	1.2116	0.296542	0.753413
sp|Q2FKQ0|GYRA_STAA3 DNA gyrase subunit A OS=Staphylococcus aureus (strain USA300) OX=367830 GN=gyrA PE=3 SV=1	1.14982	1.14982	0.36383	0.575202
sp|Q2FKQ1|GYRB_STAA3 DNA gyrase subunit B OS=Staphylococcus aureus (strain USA300) OX=367830 GN=gyrB PE=3 SV=3	1.136	1.136	0.395618	0.540352
sp|Q2FKQ5|DNAA_STAA3 Chromosomal replication initiator protein DnaA OS=Staphylococcus aureus (strain USA300) OX=367830 GN=dnaA PE=3 SV=1	1.24682	1.24682	0.258802	0.8404
tr|A0A0H2XDD9|A0A0H2XDD9_STAA3 Lactamase_B domain-containing protein OS=Staphylococcus aureus (strain USA300) OX=367830 GN=SAUSA300_1505 PE=4 SV=1	0.96275	-1.03869	0.865988	0.0277898
tr|A0A0H2XDE4|A0A0H2XDE4_STAA3 Transcriptional regulator, MarR family OS=Staphylococcus aureus (strain USA300) OX=367830 GN=SAUSA300_0672 PE=4 SV=1	0.983436	-1.01684	0.867866	0.070102
tr|A0A0H2XDE9|A0A0H2XDE9_STAA3 Acetyltransferase, GNAT family OS=Staphylococcus aureus (strain USA300) OX=367830 GN=SAUSA300_2083 PE=4 SV=1	1.21571	1.21571	0.372318	0.803246
tr|A0A0H2XDI1|A0A0H2XDI1_STAA3 Zn-binding lipoprotein adcA-like protein OS=Staphylococcus aureus (strain USA300) OX=367830 GN=SAUSA300_2351 PE=3 SV=1	0.675692	-1.47996	0.113949	1.06495
tr|A0A0H2XDI6|A0A0H2XDI6_STAA3 Putative restriction/modification system specificity protein OS=Staphylococcus aureus (strain USA300) OX=367830 GN=SAUSA300_0406 PE=4 SV=1	0.795803	-1.25659	0.219802	0.561679
tr|A0A0H2XDJ7|A0A0H2XDJ7_STAA3 Single-stranded-DNA-specific exonuclease RecJ OS=Staphylococcus aureus (strain USA300) OX=367830 GN=recJ PE=3 SV=1	1.21476	1.21476	0.236261	0.727763
tr|A0A0H2XDN2|A0A0H2XDN2_STAA3 Oxidoreductase, Gfo/Idh/MocA family OS=Staphylococcus aureus (strain USA300) OX=367830 GN=SAUSA300_0212 PE=4 SV=1	0.778414	-1.28466	0.0649067	0.636998
tr|A0A0H2XDN5|A0A0H2XDN5_STAA3 Uncharacterized protein OS=Staphylococcus aureus (strain USA300) OX=367830 GN=SAUSA300_2043 PE=4 SV=1	1.16967	1.16967	0.331304	0.627476
tr|A0A0H2XDP9|A0A0H2XDP9_STAA3 ABC transporter, ATP-binding protein OS=Staphylococcus aureus (strain USA300) OX=367830 GN=SAUSA300_2357 PE=4 SV=1	0.946519	-1.0565	0.909015	0.0270307
tr|A0A0H2XDR6|A0A0H2XDR6_STAA3 DNA topoisomerase 4 subunit A OS=Staphylococcus aureus (strain USA300) OX=367830 GN=parC PE=3 SV=1	0.865474	-1.15544	0.538351	0.241397
tr|A0A0H2XDT0|A0A0H2XDT0_STAA3 Nitroreductase family protein OS=Staphylococcus aureus (strain USA300) OX=367830 GN=SAUSA300_1986 PE=4 SV=1	0.950408	-1.05218	0.73774	0.0077657
tr|A0A0H2XDU3|A0A0H2XDU3_STAA3 FMN-dependent NADPH-azoreductase OS=Staphylococcus aureus (strain USA300) OX=367830 GN=SAUSA300_0590 PE=3 SV=1	1.14509	1.14509	0.586554	0.601517
tr|A0A0H2XDU9|A0A0H2XDU9_STAA3 Uncharacterized protein OS=Staphylococcus aureus (strain USA300) OX=367830 GN=SAUSA300_0981 PE=4 SV=1	1.21014	1.21014	0.473706	0.997748
tr|A0A0H2XDV3|A0A0H2XDV3_STAA3 Folylpolyglutamate synthase OS=Staphylococcus aureus (strain USA300) OX=367830 GN=folC PE=3 SV=1	1.12492	1.12492	0.637746	0.512019
tr|A0A0H2XDW3|A0A0H2XDW3_STAA3 Urocanate hydratase OS=Staphylococcus aureus (strain USA300) OX=367830 GN=hutU PE=3 SV=1	0.772294	-1.29484	0.0578294	0.642743
tr|A0A0H2XDW4|A0A0H2XDW4_STAA3 Transcriptional regulator TcaR OS=Staphylococcus aureus (strain USA300) OX=367830 GN=tcaR PE=4 SV=1	0.889127	-1.1247	0.865413	0.0593001
tr|A0A0H2XDW9|A0A0H2XDW9_STAA3 Uncharacterized protein OS=Staphylococcus aureus (strain USA300) OX=367830 GN=SAUSA300_2626 PE=4 SV=1	1.06466	1.06466	0.729871	0.447945
tr|A0A0H2XDX1|A0A0H2XDX1_STAA3 Ribose-5-phosphate isomerase A OS=Staphylococcus aureus (strain USA300) OX=367830 GN=rpiA PE=3 SV=1	0.867668	-1.15251	0.202643	0.327382
tr|A0A0H2XDX3|A0A0H2XDX3_STAA3 Uncharacterized protein OS=Staphylococcus aureus (strain USA300) OX=367830 GN=SAUSA300_0274 PE=4 SV=1	1.63007	1.63007	0.0141625	1.57516
tr|A0A0H2XDY2|A0A0H2XDY2_STAA3 EIIA OS=Staphylococcus aureus (strain USA300) OX=367830 GN=fruA PE=4 SV=1	0.700431	-1.42769	0.230612	0.883833
tr|A0A0H2XDZ4|A0A0H2XDZ4_STAA3 Cytosol aminopeptidase OS=Staphylococcus aureus (strain USA300) OX=367830 GN=ampA PE=3 SV=1	0.975465	-1.02515	0.927871	0.0750409
tr|A0A0H2XDZ9|A0A0H2XDZ9_STAA3 Replication initiation and membrane attachment protein OS=Staphylococcus aureus (strain USA300) OX=367830 GN=SAUSA300_1631 PE=4 SV=1	0.828573	-1.20689	0.543092	0.419518
tr|A0A0H2XE00|A0A0H2XE00_STAA3 2-dehydropantoate 2-reductase OS=Staphylococcus aureus (strain USA300) OX=367830 GN=panE PE=3 SV=1	0.966799	-1.03434	0.984116	0.0990473
tr|A0A0H2XE01|A0A0H2XE01_STAA3 RNA polymerase sigma factor OS=Staphylococcus aureus (strain USA300) OX=367830 GN=rpoF PE=3 SV=1	0.72888	-1.37197	0.228551	0.76783
tr|A0A0H2XE05|A0A0H2XE05_STAA3 ATPase, AAA family OS=Staphylococcus aureus (strain USA300) OX=367830 GN=SAUSA300_1584 PE=3 SV=1	1.40136	1.40136	0.197351	1.2293
tr|A0A0H2XE12|A0A0H2XE12_STAA3 Uncharacterized protein OS=Staphylococcus aureus (strain USA300) OX=367830 GN=SAUSA300_0832 PE=4 SV=1	0.841302	-1.18863	0.146609	0.386828
tr|A0A0H2XE14|A0A0H2XE14_STAA3 Molybdopterin-guanine dinucleotide biosynthesis protein B OS=Staphylococcus aureus (strain USA300) OX=367830 GN=mobB PE=4 SV=1	0.805976	-1.24073	0.54038	0.377164
tr|A0A0H2XE16|A0A0H2XE16_STAA3 5-formyltetrahydrofolate cyclo-ligase OS=Staphylococcus aureus (strain USA300) OX=367830 GN=SAUSA300_1510 PE=3 SV=1	1.43448	1.43448	0.382198	1.75915
tr|A0A0H2XE18|A0A0H2XE18_STAA3 Putative tRNA (cytidine(34)-2-O)-methyltransferase OS=Staphylococcus aureus (strain USA300) OX=367830 GN=SAUSA300_1805 PE=3 SV=1	0.963934	-1.03742	0.458529	0.00223653
tr|A0A0H2XE20|A0A0H2XE20_STAA3 Uncharacterized protein OS=Staphylococcus aureus (strain USA300) OX=367830 GN=SAUSA300_2295 PE=4 SV=1	0.94101	-1.06269	0.853776	0.0269967
tr|A0A0H2XE39|A0A0H2XE39_STAA3 HD domain-containing protein OS=Staphylococcus aureus (strain USA300) OX=367830 GN=SAUSA300_0592 PE=4 SV=1	0.987525	-1.01263	0.989824	0.106221
tr|A0A0H2XE45|A0A0H2XE45_STAA3 UDP-N-acetylglucosamine 2-epimerase OS=Staphylococcus aureus (strain USA300) OX=367830 GN=SAUSA300_2065 PE=3 SV=1	1.02958	1.02958	0.765778	0.270692
tr|A0A0H2XE52|A0A0H2XE52_STAA3 AP_endonuc_2 domain-containing protein OS=Staphylococcus aureus (strain USA300) OX=367830 GN=SAUSA300_0214 PE=4 SV=1	0.77825	-1.28493	0.264547	0.589047
tr|A0A0H2XE54|A0A0H2XE54_STAA3 HD domain-containing protein OS=Staphylococcus aureus (strain USA300) OX=367830 GN=SAUSA300_1552 PE=4 SV=1	1.03538	1.03538	0.736681	0.270194
tr|A0A0H2XE56|A0A0H2XE56_STAA3 Uncharacterized protein OS=Staphylococcus aureus (strain USA300) OX=367830 GN=SAUSA300_2447 PE=4 SV=1	0.976346	-1.02423	0.861761	0.289731
tr|A0A0H2XE57|A0A0H2XE57_STAA3 Uncharacterized protein OS=Staphylococcus aureus (strain USA300) OX=367830 GN=SAUSA300_1520 PE=4 SV=1	0.966397	-1.03477	0.780811	0.0921794
tr|A0A0H2XE66|A0A0H2XE66_STAA3 NfeD domain-containing protein OS=Staphylococcus aureus (strain USA300) OX=367830 GN=SAUSA300_1534 PE=4 SV=1	0.832946	-1.20056	0.100222	0.443118
tr|A0A0H2XE67|A0A0H2XE67_STAA3 Ribosomal protein L7Ae OS=Staphylococcus aureus (strain USA300) OX=367830 GN=SAUSA300_1161 PE=4 SV=1	0.893996	-1.11857	0.599925	0.227532
tr|A0A0H2XE71|A0A0H2XE71_STAA3 Staphostatin B OS=Staphylococcus aureus (strain USA300) OX=367830 GN=sspC PE=3 SV=1	0.785529	-1.27303	0.629679	0.632853
tr|A0A0H2XE73|A0A0H2XE73_STAA3 Tyrosine recombinase XerD OS=Staphylococcus aureus (strain USA300) OX=367830 GN=xerD PE=3 SV=1	0.62742	-1.59383	0.224173	1.21931
tr|A0A0H2XE76|A0A0H2XE76_STAA3 Glyoxalase family protein OS=Staphylococcus aureus (strain USA300) OX=367830 GN=SAUSA300_1458 PE=4 SV=1	0.943341	-1.06006	0.730432	0.104487
tr|A0A0H2XE87|A0A0H2XE87_STAA3 Mannose-6-phosphate isomerase OS=Staphylococcus aureus (strain USA300) OX=367830 GN=manA PE=3 SV=1	0.748515	-1.33598	0.0725918	0.728476
tr|A0A0H2XE88|A0A0H2XE88_STAA3 Uncharacterized protein OS=Staphylococcus aureus (strain USA300) OX=367830 GN=SAUSA300_1342 PE=4 SV=1	0.805912	-1.24083	0.587835	0.396459
tr|A0A0H2XEA1|A0A0H2XEA1_STAA3 Lipoprotein OS=Staphylococcus aureus (strain USA300) OX=367830 GN=SAUSA300_0798 PE=3 SV=1	0.623604	-1.60358	0.0217469	1.27774
tr|A0A0H2XEA4|A0A0H2XEA4_STAA3 Biofilm operon icaADBC HTH-type negative transcriptional regulator IcaR OS=Staphylococcus aureus (strain USA300) OX=367830 GN=tetR PE=4 SV=1	0.912085	-1.09639	0.52369	0.136358
tr|A0A0H2XEA5|A0A0H2XEA5_STAA3 DNA-3-methyladenine glycosidase OS=Staphylococcus aureus (strain USA300) OX=367830 GN=tag PE=4 SV=1	1.06114	1.06114	0.546496	0.303278
tr|A0A0H2XEA7|A0A0H2XEA7_STAA3 Signal peptidase I OS=Staphylococcus aureus (strain USA300) OX=367830 GN=spsB PE=3 SV=1	0.757639	-1.31989	0.608632	1.10114
tr|A0A0H2XEB0|A0A0H2XEB0_STAA3 Iron compound ABC transporter, iron compound-binding protein OS=Staphylococcus aureus (strain USA300) OX=367830 GN=SAUSA300_2136 PE=4 SV=1	0.465689	-2.14736	0.00844458	2.18263
tr|A0A0H2XEC3|A0A0H2XEC3_STAA3 Glutathione peroxidase OS=Staphylococcus aureus (strain USA300) OX=367830 GN=SAUSA300_1197 PE=3 SV=1	0.84249	-1.18696	0.270966	0.402381
tr|A0A0H2XED3|A0A0H2XED3_STAA3 Uncharacterized protein OS=Staphylococcus aureus (strain USA300) OX=367830 GN=SAUSA300_0649 PE=3 SV=1	1.40005	1.40005	0.0958327	1.15352
tr|A0A0H2XED7|A0A0H2XED7_STAA3 DegV family protein OS=Staphylococcus aureus (strain USA300) OX=367830 GN=SAUSA300_0733 PE=4 SV=1	0.810504	-1.2338	0.170734	0.48508
tr|A0A0H2XED9|A0A0H2XED9_STAA3 Teichoic acid biosynthesis protein D OS=Staphylococcus aureus (strain USA300) OX=367830 GN=SAUSA300_0628 PE=4 SV=1	1.08166	1.08166	0.66292	0.527578
tr|A0A0H2XEE1|A0A0H2XEE1_STAA3 Hydrolase, haloacid dehalogenase-like family OS=Staphylococcus aureus (strain USA300) OX=367830 GN=SAUSA300_0544 PE=4 SV=1	0.852222	-1.1734	0.317321	0.341799
tr|A0A0H2XEE2|A0A0H2XEE2_STAA3 Zinc-type alcohol dehydrogenase-like protein OS=Staphylococcus aureus (strain USA300) OX=367830 GN=SAUSA300_2146 PE=3 SV=1	0.966724	-1.03442	0.895303	0.0359363
tr|A0A0H2XEF0|A0A0H2XEF0_STAA3 Alpha-amylase OS=Staphylococcus aureus (strain USA300) OX=367830 GN=SAUSA300_1456 PE=3 SV=1	0.838737	-1.19227	0.211279	0.391235
tr|A0A0H2XEF1|A0A0H2XEF1_STAA3 2-oxoisovalerate dehydrogenase, E1 component, beta subunit OS=Staphylococcus aureus (strain USA300) OX=367830 GN=SAUSA300_1465 PE=4 SV=1	0.729737	-1.37036	0.0324772	0.825276
tr|A0A0H2XEF4|A0A0H2XEF4_STAA3 7,8-dihydroneopterin aldolase OS=Staphylococcus aureus (strain USA300) OX=367830 GN=folB PE=3 SV=1	0.905984	-1.10377	0.7284	0.094586
tr|A0A0H2XEF6|A0A0H2XEF6_STAA3 Purine nucleoside phosphorylase DeoD-type OS=Staphylococcus aureus (strain USA300) OX=367830 GN=deoD PE=3 SV=1	0.813416	-1.22938	0.140177	0.483746
tr|A0A0H2XEG5|A0A0H2XEG5_STAA3 Polyribonucleotide nucleotidyltransferase OS=Staphylococcus aureus (strain USA300) OX=367830 GN=SAUSA300_0486 PE=4 SV=1	0.885265	-1.12961	0.416793	0.217144
tr|A0A0H2XEG8|A0A0H2XEG8_STAA3 Acetyltransferase, GNAT family OS=Staphylococcus aureus (strain USA300) OX=367830 GN=SAUSA300_0785 PE=4 SV=1	1.13253	1.13253	0.996877	0.10607
tr|A0A0H2XEH0|A0A0H2XEH0_STAA3 Alpha,alpha-phosphotrehalase OS=Staphylococcus aureus (strain USA300) OX=367830 GN=treC PE=4 SV=1	0.70505	-1.41834	0.0338937	0.941379
tr|A0A0H2XEH4|A0A0H2XEH4_STAA3 Glutamate synthase, large subunit OS=Staphylococcus aureus (strain USA300) OX=367830 GN=gltB PE=3 SV=1	0.595709	-1.67867	0.153095	1.55999
tr|A0A0H2XEI4|A0A0H2XEI4_STAA3 Transcription termination/antitermination protein NusG OS=Staphylococcus aureus (strain USA300) OX=367830 GN=nusG PE=3 SV=1	0.916646	-1.09093	0.638859	0.100639
tr|A0A0H2XEJ4|A0A0H2XEJ4_STAA3 Putative competence-damage inducible protein OS=Staphylococcus aureus (strain USA300) OX=367830 GN=cinA PE=3 SV=1	1.29004	1.29004	0.304658	0.960219
tr|A0A0H2XEK9|A0A0H2XEK9_STAA3 Fumarate hydratase class II OS=Staphylococcus aureus (strain USA300) OX=367830 GN=fumC PE=3 SV=1	0.985338	-1.01488	0.896804	0.0811446
tr|A0A0H2XEL3|A0A0H2XEL3_STAA3 Signal transduction protein TRAP OS=Staphylococcus aureus (strain USA300) OX=367830 GN=SAUSA300_2543 PE=3 SV=1	0.906807	-1.10277	0.704932	0.170137
tr|A0A0H2XEL6|A0A0H2XEL6_STAA3 SWIM-type domain-containing protein OS=Staphylococcus aureus (strain USA300) OX=367830 GN=SAUSA300_1272 PE=4 SV=1	1.13671	1.13671	0.488678	0.593899
tr|A0A0H2XEM0|A0A0H2XEM0_STAA3 Flavin_Reduct domain-containing protein OS=Staphylococcus aureus (strain USA300) OX=367830 GN=SAUSA300_2593 PE=4 SV=1	1.86166	1.86166	0.0588195	1.95168
tr|A0A0H2XEM1|A0A0H2XEM1_STAA3 Uncharacterized protein OS=Staphylococcus aureus (strain USA300) OX=367830 GN=SAUSA300_0422 PE=4 SV=1	0.955002	-1.04712	0.624507	0.0539306
tr|A0A0H2XEM2|A0A0H2XEM2_STAA3 Uncharacterized protein OS=Staphylococcus aureus (strain USA300) OX=367830 GN=SAUSA300_0793 PE=4 SV=1	0.668101	-1.49678	0.0204999	1.07366
tr|A0A0H2XEM3|A0A0H2XEM3_STAA3 ATP synthase gamma chain OS=Staphylococcus aureus (strain USA300) OX=367830 GN=atpG PE=3 SV=1	0.874836	-1.14307	0.179716	0.282684
tr|A0A0H2XEM4|A0A0H2XEM4_STAA3 Site-specific DNA-methyltransferase (adenine-specific) OS=Staphylococcus aureus (strain USA300) OX=367830 GN=hsdM PE=3 SV=1;tr|A0A0H2XJM2|A0A0H2XJM2_STAA3 Site-specific DNA-methyltransferase (adenine-specific) OS=Staphylococc	0.849078	-1.17775	0.169552	0.373003
tr|A0A0H2XEM7|A0A0H2XEM7_STAA3 Indole-3-pyruvate decarboxylase OS=Staphylococcus aureus (strain USA300) OX=367830 GN=ipdC PE=3 SV=1	0.883572	-1.13177	0.253308	0.247642
tr|A0A0H2XEM9|A0A0H2XEM9_STAA3 CBS domain pair protein OS=Staphylococcus aureus (strain USA300) OX=367830 GN=SAUSA300_1524 PE=4 SV=1	1.24984	1.24984	0.363876	0.900579
tr|A0A0H2XEN1|A0A0H2XEN1_STAA3 Uncharacterized protein OS=Staphylococcus aureus (strain USA300) OX=367830 GN=SAUSA300_0317 PE=4 SV=1	1.08305	1.08305	0.662974	0.575095
tr|A0A0H2XEN6|A0A0H2XEN6_STAA3 Putative membrane protein OS=Staphylococcus aureus (strain USA300) OX=367830 GN=SAUSA300_1864 PE=4 SV=1	0.749997	-1.33334	0.250137	0.69347
tr|A0A0H2XEN8|A0A0H2XEN8_STAA3 L-lactate permease OS=Staphylococcus aureus (strain USA300) OX=367830 GN=lctP PE=3 SV=1	0.859744	-1.16314	0.2162	0.357858
tr|A0A0H2XEP1|A0A0H2XEP1_STAA3 S4 RNA-binding domain-containing protein OS=Staphylococcus aureus (strain USA300) OX=367830 GN=SAUSA300_0003 PE=4 SV=1	0.852343	-1.17324	0.522911	1.97968
tr|A0A0H2XEP7|A0A0H2XEP7_STAA3 Acetyltransferase family protein OS=Staphylococcus aureus (strain USA300) OX=367830 GN=SAUSA300_2460 PE=4 SV=1	1.12507	1.12507	0.487461	0.528367
tr|A0A0H2XEQ2|A0A0H2XEQ2_STAA3 Glucose-6-phosphate 1-dehydrogenase OS=Staphylococcus aureus (strain USA300) OX=367830 GN=zwf PE=3 SV=1	0.662274	-1.50995	0.04016	1.08738
tr|A0A0H2XEQ6|A0A0H2XEQ6_STAA3 Peptide methionine sulfoxide reductase MsrA OS=Staphylococcus aureus (strain USA300) OX=367830 GN=msrA PE=3 SV=1	1.02119	1.02119	0.802285	0.197798
tr|A0A0H2XER4|A0A0H2XER4_STAA3 AcrB/AcrD/AcrF family protein OS=Staphylococcus aureus (strain USA300) OX=367830 GN=SAUSA300_2213 PE=4 SV=1	1.26097	1.26097	0.340205	0.7484
tr|A0A0H2XER6|A0A0H2XER6_STAA3 Putative cell-division initiation protein OS=Staphylococcus aureus (strain USA300) OX=367830 GN=SAUSA300_1086 PE=4 SV=1	0.81275	-1.23039	0.129775	0.50936
tr|A0A0H2XER9|A0A0H2XER9_STAA3 LysR family regulatory protein OS=Staphylococcus aureus (strain USA300) OX=367830 GN=SAUSA300_2279 PE=3 SV=1	0.833226	-1.20015	0.58011	0.308771
tr|A0A0H2XES4|A0A0H2XES4_STAA3 Ribonucleoside-diphosphate reductase OS=Staphylococcus aureus (strain USA300) OX=367830 GN=SAUSA300_0716 PE=3 SV=1	1.16106	1.16106	0.354273	0.614952
tr|A0A0H2XET3|A0A0H2XET3_STAA3 Uncharacterized protein OS=Staphylococcus aureus (strain USA300) OX=367830 GN=SAUSA300_1440 PE=4 SV=1	1.33538	1.33538	0.0536174	0.969244
tr|A0A0H2XET4|A0A0H2XET4_STAA3 Transaldolase OS=Staphylococcus aureus (strain USA300) OX=367830 GN=SAUSA300_1725 PE=4 SV=1	0.943533	-1.05985	0.537853	0.0551542
tr|A0A0H2XEU1|A0A0H2XEU1_STAA3 Acetyltransferase, GNAT family OS=Staphylococcus aureus (strain USA300) OX=367830 GN=SAUSA300_0591 PE=4 SV=1	0.854769	-1.16991	0.682714	0.219058
tr|A0A0H2XEU5|A0A0H2XEU5_STAA3 Uncharacterized protein OS=Staphylococcus aureus (strain USA300) OX=367830 GN=SAUSA300_0508 PE=4 SV=1	1.17522	1.17522	0.318077	0.646348
tr|A0A0H2XEW3|A0A0H2XEW3_STAA3 D-3-phosphoglycerate dehydrogenase OS=Staphylococcus aureus (strain USA300) OX=367830 GN=serA PE=3 SV=1	0.835352	-1.1971	0.548787	0.312024
tr|A0A0H2XEW5|A0A0H2XEW5_STAA3 Alpha-hemolysin OS=Staphylococcus aureus (strain USA300) OX=367830 GN=SAUSA300_1058 PE=3 SV=1	0.279912	-3.57255	0.0450472	3.42189
tr|A0A0H2XEX3|A0A0H2XEX3_STAA3 Uncharacterized protein OS=Staphylococcus aureus (strain USA300) OX=367830 GN=SAUSA300_0982 PE=4 SV=1	0.446341	-2.24044	0.0441575	2.25076
tr|A0A0H2XEX6|A0A0H2XEX6_STAA3 Transcription termination/antitermination protein NusA OS=Staphylococcus aureus (strain USA300) OX=367830 GN=nusA PE=3 SV=1	0.953342	-1.04894	0.745361	0.00581707
tr|A0A0H2XEX9|A0A0H2XEX9_STAA3 N5-carboxyaminoimidazole ribonucleotide synthase OS=Staphylococcus aureus (strain USA300) OX=367830 GN=purK PE=3 SV=1	1.01527	1.01527	0.846042	0.164557
tr|A0A0H2XEY2|A0A0H2XEY2_STAA3 Uncharacterized protein OS=Staphylococcus aureus (strain USA300) OX=367830 GN=SAUSA300_1909 PE=4 SV=1	1.03091	1.03091	0.816211	0.26142
tr|A0A0H2XEY5|A0A0H2XEY5_STAA3 Uncharacterized protein OS=Staphylococcus aureus (strain USA300) OX=367830 GN=SAUSA300_0384 PE=4 SV=1	1.00849	1.00849	0.872579	0.234045
tr|A0A0H2XEZ9|A0A0H2XEZ9_STAA3 Phosphomevalonate kinase OS=Staphylococcus aureus (strain USA300) OX=367830 GN=SAUSA300_0574 PE=4 SV=1	1.20215	1.20215	0.256822	0.696791
tr|A0A0H2XF07|A0A0H2XF07_STAA3 Putative zinc-binding dehydrogenase OS=Staphylococcus aureus (strain USA300) OX=367830 GN=SAUSA300_2317 PE=4 SV=1	1.46908	1.46908	0.195325	1.41053
tr|A0A0H2XF10|A0A0H2XF10_STAA3 Glycosyl transferase, group 2 family protein OS=Staphylococcus aureus (strain USA300) OX=367830 GN=SAUSA300_0252 PE=4 SV=1	0.787498	-1.26984	0.0660341	0.585768
tr|A0A0H2XF17|A0A0H2XF17_STAA3 Putative lipoprotein OS=Staphylococcus aureus (strain USA300) OX=367830 GN=SAUSA300_1106 PE=4 SV=1	1.27661	1.27661	0.187064	0.889536
tr|A0A0H2XF36|A0A0H2XF36_STAA3 Uncharacterized protein OS=Staphylococcus aureus (strain USA300) OX=367830 GN=SAUSA300_2169 PE=4 SV=1	0.651532	-1.53484	0.0241657	1.16492
tr|A0A0H2XF46|A0A0H2XF46_STAA3 S1 motif domain-containing protein OS=Staphylococcus aureus (strain USA300) OX=367830 GN=SAUSA300_0858 PE=4 SV=1	0.931356	-1.0737	0.713591	0.0755304
tr|A0A0H2XF50|A0A0H2XF50_STAA3 DNA-binding protein HU OS=Staphylococcus aureus (strain USA300) OX=367830 GN=hup PE=3 SV=1	0.940546	-1.06321	0.693748	0.0354377
tr|A0A0H2XF54|A0A0H2XF54_STAA3 Bacterial luciferase family protein OS=Staphylococcus aureus (strain USA300) OX=367830 GN=SAUSA300_1580 PE=4 SV=1	2.16235	2.16235	0.0812163	2.59153
tr|A0A0H2XF56|A0A0H2XF56_STAA3 Multifunctional fusion protein OS=Staphylococcus aureus (strain USA300) OX=367830 GN=secF PE=3 SV=1	0.901766	-1.10893	0.479204	0.217251
tr|A0A0H2XF73|A0A0H2XF73_STAA3 Protein phosphatase 2C domain protein OS=Staphylococcus aureus (strain USA300) OX=367830 GN=SAUSA300_1112 PE=4 SV=1	0.965201	-1.03605	0.963474	0.0848351
tr|A0A0H2XF75|A0A0H2XF75_STAA3 ATP-dependent DNA helicase OS=Staphylococcus aureus (strain USA300) OX=367830 GN=pcrA PE=3 SV=1	1.34004	1.34004	0.369057	1.30649
tr|A0A0H2XF80|A0A0H2XF80_STAA3 HTH-type transcriptional regulator NorG OS=Staphylococcus aureus (strain USA300) OX=367830 GN=SAUSA300_0503 PE=3 SV=1	2.08357	2.08357	0.203015	1.95077
tr|A0A0H2XF83|A0A0H2XF83_STAA3 DUF402 domain-containing protein OS=Staphylococcus aureus (strain USA300) OX=367830 GN=SAUSA300_0657 PE=4 SV=1	1.7662	1.7662	0.220599	2.32913
tr|A0A0H2XF85|A0A0H2XF85_STAA3 UvrABC system protein A OS=Staphylococcus aureus (strain USA300) OX=367830 GN=uvrA PE=3 SV=1	1.06002	1.06002	0.628653	0.339624
tr|A0A0H2XF86|A0A0H2XF86_STAA3 Molybdopterin molybdenumtransferase OS=Staphylococcus aureus (strain USA300) OX=367830 GN=moeA PE=3 SV=1	1.08453	1.08453	0.444201	0.375982
tr|A0A0H2XF90|A0A0H2XF90_STAA3 Geranyltranstransferase OS=Staphylococcus aureus (strain USA300) OX=367830 GN=SAUSA300_1470 PE=3 SV=1	1.09811	1.09811	0.574172	0.441074
tr|A0A0H2XF92|A0A0H2XF92_STAA3 Uncharacterized protein OS=Staphylococcus aureus (strain USA300) OX=367830 GN=SAUSA300_0518 PE=4 SV=1	0.95357	-1.04869	0.950378	0.0595121
tr|A0A0H2XF94|A0A0H2XF94_STAA3 Uncharacterized protein OS=Staphylococcus aureus (strain USA300) OX=367830 GN=SAUSA300_0463 PE=4 SV=1	0.753806	-1.3266	0.25952	0.707898
tr|A0A0H2XFA3|A0A0H2XFA3_STAA3 Uncharacterized protein OS=Staphylococcus aureus (strain USA300) OX=367830 GN=SAUSA300_0356 PE=4 SV=1	1.02191	1.02191	0.816165	0.187908
tr|A0A0H2XFA5|A0A0H2XFA5_STAA3 Putative GTP-binding protein OS=Staphylococcus aureus (strain USA300) OX=367830 GN=SAUSA300_1556 PE=4 SV=1	0.888801	-1.12511	0.314722	0.218954
tr|A0A0H2XFA8|A0A0H2XFA8_STAA3 Aminotransferase OS=Staphylococcus aureus (strain USA300) OX=367830 GN=SAUSA300_0952 PE=3 SV=1	1.28448	1.28448	0.132718	0.887648
tr|A0A0H2XFA9|A0A0H2XFA9_STAA3 Glutamine--fructose-6-phosphate aminotransferase [isomerizing] OS=Staphylococcus aureus (strain USA300) OX=367830 GN=glmS PE=3 SV=1	0.735268	-1.36005	0.048024	0.78559
tr|A0A0H2XFB2|A0A0H2XFB2_STAA3 MOSC domain-containing protein OS=Staphylococcus aureus (strain USA300) OX=367830 GN=SAUSA300_2284 PE=4 SV=1	0.893489	-1.11921	0.400728	0.199624
tr|A0A0H2XFB3|A0A0H2XFB3_STAA3 Octanoyltransferase LipM OS=Staphylococcus aureus (strain USA300) OX=367830 GN=lipM PE=3 SV=1	1.08048	1.08048	0.607302	0.402042
tr|A0A0H2XFB6|A0A0H2XFB6_STAA3 6-phosphogluconate dehydrogenase, decarboxylating OS=Staphylococcus aureus (strain USA300) OX=367830 GN=SAUSA300_0226 PE=3 SV=1	1.07265	1.07265	0.643138	0.421265
tr|A0A0H2XFB7|A0A0H2XFB7_STAA3 Dihydroxyacetone kinase, DhaL subunit OS=Staphylococcus aureus (strain USA300) OX=367830 GN=SAUSA300_0637 PE=4 SV=1	1.32072	1.32072	0.0608387	0.923668
tr|A0A0H2XFC8|A0A0H2XFC8_STAA3 Oxidoreductase, short chain dehydrogenase/reductase family OS=Staphylococcus aureus (strain USA300) OX=367830 GN=SAUSA300_2516 PE=3 SV=1	1.60676	1.60676	0.083088	1.45986
tr|A0A0H2XFD1|A0A0H2XFD1_STAA3 Hydroxymethylglutaryl-CoA synthase OS=Staphylococcus aureus (strain USA300) OX=367830 GN=SAUSA300_2484 PE=3 SV=1	1.14833	1.14833	0.275203	0.550497
tr|A0A0H2XFD5|A0A0H2XFD5_STAA3 Transcriptional regulator, LysR family domain protein OS=Staphylococcus aureus (strain USA300) OX=367830 GN=SAUSA300_0093 PE=3 SV=1	1.32131	1.32131	0.265797	1.06021
tr|A0A0H2XFD7|A0A0H2XFD7_STAA3 6-carboxy-5,6,7,8-tetrahydropterin synthase OS=Staphylococcus aureus (strain USA300) OX=367830 GN=SAUSA300_0696 PE=3 SV=1	0.750057	-1.33323	0.148145	0.702868
tr|A0A0H2XFD8|A0A0H2XFD8_STAA3 DUF2294 domain-containing protein OS=Staphylococcus aureus (strain USA300) OX=367830 GN=SAUSA300_0427 PE=4 SV=1	0.891768	-1.12137	0.511357	0.29839
tr|A0A0H2XFD9|A0A0H2XFD9_STAA3 Diaminopimelate decarboxylase OS=Staphylococcus aureus (strain USA300) OX=367830 GN=lysA PE=3 SV=1	0.905258	-1.10466	0.673625	0.131181
tr|A0A0H2XFE3|A0A0H2XFE3_STAA3 4HBT domain-containing protein OS=Staphylococcus aureus (strain USA300) OX=367830 GN=SAUSA300_1247 PE=3 SV=1	0.909331	-1.09971	0.653051	0.123021
tr|A0A0H2XFE7|A0A0H2XFE7_STAA3 Glycosyl transferase, group 1 family protein OS=Staphylococcus aureus (strain USA300) OX=367830 GN=SAUSA300_0939 PE=4 SV=1	0.201171	-4.97089	0.00624509	4.73527
tr|A0A0H2XFF6|A0A0H2XFF6_STAA3 Regulatory protein Spx OS=Staphylococcus aureus (strain USA300) OX=367830 GN=spxA PE=3 SV=1	0.948205	-1.05462	0.925616	0.210964
tr|A0A0H2XFF8|A0A0H2XFF8_STAA3 Cystathionine gamma-synthase OS=Staphylococcus aureus (strain USA300) OX=367830 GN=metB PE=3 SV=1	1.27689	1.27689	0.157879	0.876854
tr|A0A0H2XFG0|A0A0H2XFG0_STAA3 Iron compound ABC transporter, iron compound-binding protein OS=Staphylococcus aureus (strain USA300) OX=367830 GN=SAUSA300_2235 PE=4 SV=1	0.705018	-1.4184	0.232223	0.914803
tr|A0A0H2XFG3|A0A0H2XFG3_STAA3 ComE operon protein 2 OS=Staphylococcus aureus (strain USA300) OX=367830 GN=SAUSA300_1548 PE=3 SV=1	0.652352	-1.53291	0.139004	1.11332
tr|A0A0H2XFG6|A0A0H2XFG6_STAA3 Uncharacterized protein OS=Staphylococcus aureus (strain USA300) OX=367830 GN=SAUSA300_1698 PE=4 SV=1	0.886312	-1.12827	0.952269	0.0458443
tr|A0A0H2XFH6|A0A0H2XFH6_STAA3 RelA_SpoT domain-containing protein OS=Staphylococcus aureus (strain USA300) OX=367830 GN=SAUSA300_2446 PE=4 SV=1	1.04661	1.04661	0.713387	0.343973
tr|A0A0H2XFH8|A0A0H2XFH8_STAA3 Pyruvate dehydrogenase E1 component, beta subunit OS=Staphylococcus aureus (strain USA300) OX=367830 GN=pdhB PE=4 SV=1	0.763884	-1.3091	0.0284072	0.68099
tr|A0A0H2XFI1|A0A0H2XFI1_STAA3 Replicative DNA helicase OS=Staphylococcus aureus (strain USA300) OX=367830 GN=dnaB PE=3 SV=1	1.30688	1.30688	0.272821	1.02565
tr|A0A0H2XFI2|A0A0H2XFI2_STAA3 Abhydrolase_3 domain-containing protein OS=Staphylococcus aureus (strain USA300) OX=367830 GN=SAUSA300_0321 PE=4 SV=1	0.651765	-1.5343	0.314761	1.44257
tr|A0A0H2XFI3|A0A0H2XFI3_STAA3 Metallophos domain-containing protein OS=Staphylococcus aureus (strain USA300) OX=367830 GN=SAUSA300_1793 PE=4 SV=1	0.729168	-1.37143	0.082952	0.802737
tr|A0A0H2XFI8|A0A0H2XFI8_STAA3 Uncharacterized protein OS=Staphylococcus aureus (strain USA300) OX=367830 GN=SAUSA300_1623 PE=4 SV=1	1.01429	1.01429	0.821955	0.254072
tr|A0A0H2XFJ1|A0A0H2XFJ1_STAA3 Lipoate--protein ligase OS=Staphylococcus aureus (strain USA300) OX=367830 GN=SAUSA300_0930 PE=4 SV=1	1.07477	1.07477	0.604351	0.391163
tr|A0A0H2XFJ4|A0A0H2XFJ4_STAA3 TsaD domain-containing protein OS=Staphylococcus aureus (strain USA300) OX=367830 GN=SAUSA300_2004 PE=4 SV=1	1.19674	1.19674	0.426965	0.790045
tr|A0A0H2XFJ6|A0A0H2XFJ6_STAA3 Aldo/keto reductase family protein OS=Staphylococcus aureus (strain USA300) OX=367830 GN=SAUSA300_2159 PE=4 SV=1	2.31915	2.31915	0.0727481	2.81909
tr|A0A0H2XFJ9|A0A0H2XFJ9_STAA3 Peptidase, M20/M25/M40 family OS=Staphylococcus aureus (strain USA300) OX=367830 GN=SAUSA300_1460 PE=3 SV=1	0.878515	-1.13828	0.323836	0.251302
tr|A0A0H2XFK1|A0A0H2XFK1_STAA3 Uncharacterized protein OS=Staphylococcus aureus (strain USA300) OX=367830 GN=SAUSA300_2350 PE=3 SV=1	0.558495	-1.79053	0.219536	1.89676
tr|A0A0H2XFK5|A0A0H2XFK5_STAA3 DUF2294 domain-containing protein OS=Staphylococcus aureus (strain USA300) OX=367830 GN=SAUSA300_0178 PE=4 SV=1	1.01313	1.01313	0.999057	0.112067
tr|A0A0H2XFK7|A0A0H2XFK7_STAA3 Transcriptional regulator, MarR family OS=Staphylococcus aureus (strain USA300) OX=367830 GN=SAUSA300_2452 PE=4 SV=1	1.10698	1.10698	0.521025	0.414229
tr|A0A0H2XFK8|A0A0H2XFK8_STAA3 Coproporphyrinogen III oxidase OS=Staphylococcus aureus (strain USA300) OX=367830 GN=hemG PE=3 SV=1	0.984324	-1.01593	0.993718	0.115691
tr|A0A0H2XFL1|A0A0H2XFL1_STAA3 Acetolactate synthase OS=Staphylococcus aureus (strain USA300) OX=367830 GN=ilvB PE=3 SV=1	1.01318	1.01318	0.835439	0.26385
tr|A0A0H2XFL3|A0A0H2XFL3_STAA3 Phosphoesterase OS=Staphylococcus aureus (strain USA300) OX=367830 GN=SAUSA300_1051 PE=3 SV=1	0.541028	-1.84833	0.130509	1.69112
tr|A0A0H2XFL4|A0A0H2XFL4_STAA3 Glycerophosphoryl diester phosphodiesterase family protein OS=Staphylococcus aureus (strain USA300) OX=367830 GN=SAUSA300_1020 PE=4 SV=1	0.494988	-2.02025	0.0356481	1.95486
tr|A0A0H2XFL8|A0A0H2XFL8_STAA3 DNA mismatch repair protein MutS OS=Staphylococcus aureus (strain USA300) OX=367830 GN=mutS PE=3 SV=1	1.17501	1.17501	0.473678	0.769564
tr|A0A0H2XFL9|A0A0H2XFL9_STAA3 GTP-binding protein OS=Staphylococcus aureus (strain USA300) OX=367830 GN=typA PE=4 SV=1	0.764855	-1.30744	0.197134	0.652419
tr|A0A0H2XFM0|A0A0H2XFM0_STAA3 NmrA domain-containing protein OS=Staphylococcus aureus (strain USA300) OX=367830 GN=SAUSA300_2513 PE=4 SV=1	1.12538	1.12538	0.473745	0.528071
tr|A0A0H2XFM1|A0A0H2XFM1_STAA3 Putative DNA replication protein DnaD OS=Staphylococcus aureus (strain USA300) OX=367830 GN=SAUSA300_1344 PE=4 SV=1	0.949929	-1.05271	0.887165	0.033527
tr|A0A0H2XFM2|A0A0H2XFM2_STAA3 Polyprenyl synthetase OS=Staphylococcus aureus (strain USA300) OX=367830 GN=SAUSA300_1359 PE=3 SV=1	0.910959	-1.09774	0.682233	0.107058
tr|A0A0H2XFM4|A0A0H2XFM4_STAA3 Glucokinase OS=Staphylococcus aureus (strain USA300) OX=367830 GN=glk PE=3 SV=1	0.818782	-1.22133	0.141496	0.464797
tr|A0A0H2XFM5|A0A0H2XFM5_STAA3 AHS1 domain-containing protein OS=Staphylococcus aureus (strain USA300) OX=367830 GN=SAUSA300_1566 PE=4 SV=1	1.47446	1.47446	0.292378	1.50863
tr|A0A0H2XFM8|A0A0H2XFM8_STAA3 Acetyltransferase, GNAT family OS=Staphylococcus aureus (strain USA300) OX=367830 GN=SAUSA300_1312 PE=4 SV=1	0.771128	-1.2968	0.174491	0.618442
tr|A0A0H2XFN0|A0A0H2XFN0_STAA3 Cytidine deaminase OS=Staphylococcus aureus (strain USA300) OX=367830 GN=cdd PE=3 SV=1	0.486777	-2.05433	0.180716	1.78946
tr|A0A0H2XFN1|A0A0H2XFN1_STAA3 Uncharacterized protein OS=Staphylococcus aureus (strain USA300) OX=367830 GN=SAUSA300_0084 PE=4 SV=1	0.896562	-1.11537	0.585704	0.219961
tr|A0A0H2XFN5|A0A0H2XFN5_STAA3 Lipid II isoglutaminyl synthase (glutamine-hydrolyzing) subunit MurT OS=Staphylococcus aureus (strain USA300) OX=367830 GN=murT PE=3 SV=1	1.09799	1.09799	0.601003	0.467856
tr|A0A0H2XFN6|A0A0H2XFN6_STAA3 Tributyrin esterase OS=Staphylococcus aureus (strain USA300) OX=367830 GN=estA PE=4 SV=1	1.13239	1.13239	0.544755	0.598099
tr|A0A0H2XFN8|A0A0H2XFN8_STAA3 Isochorismatase family protein OS=Staphylococcus aureus (strain USA300) OX=367830 GN=SAUSA300_2580 PE=4 SV=1	0.435014	-2.29878	0.000804431	2.36394
tr|A0A0H2XFP0|A0A0H2XFP0_STAA3 Formate dehydrogenase OS=Staphylococcus aureus (strain USA300) OX=367830 GN=SAUSA300_0179 PE=3 SV=1	0.747958	-1.33697	0.125872	0.729576
tr|A0A0H2XFP3|A0A0H2XFP3_STAA3 Deoxyribose-phosphate aldolase OS=Staphylococcus aureus (strain USA300) OX=367830 GN=deoC PE=3 SV=1	0.822967	-1.21512	0.0147767	0.464763
tr|A0A0H2XFP6|A0A0H2XFP6_STAA3 Glutamyl-aminopeptidase OS=Staphylococcus aureus (strain USA300) OX=367830 GN=SAUSA300_2400 PE=3 SV=1	0.855854	-1.16842	0.4151	0.316556
tr|A0A0H2XFQ3|A0A0H2XFQ3_STAA3 Cysteine synthase OS=Staphylococcus aureus (strain USA300) OX=367830 GN=cysK PE=3 SV=1	0.649015	-1.5408	0.0973624	1.11377
tr|A0A0H2XFQ5|A0A0H2XFQ5_STAA3 Uncharacterized protein OS=Staphylococcus aureus (strain USA300) OX=367830 GN=SAUSA300_2138 PE=3 SV=1	0.955409	-1.04667	0.978136	0.0900672
tr|A0A0H2XFQ9|A0A0H2XFQ9_STAA3 Glyoxalase-like_dom domain-containing protein OS=Staphylococcus aureus (strain USA300) OX=367830 GN=SAUSA300_2215 PE=4 SV=1	1.24188	1.24188	0.154714	0.766917
tr|A0A0H2XFR6|A0A0H2XFR6_STAA3 GntR family regulatory protein OS=Staphylococcus aureus (strain USA300) OX=367830 GN=SAUSA300_1914 PE=4 SV=1	1.093	1.093	0.640855	0.681744
tr|A0A0H2XFR7|A0A0H2XFR7_STAA3 Chaperone protein ClpB OS=Staphylococcus aureus (strain USA300) OX=367830 GN=clpB PE=3 SV=1	0.984376	-1.01587	0.835218	0.343029
tr|A0A0H2XFR8|A0A0H2XFR8_STAA3 Putative exonuclease OS=Staphylococcus aureus (strain USA300) OX=367830 GN=SAUSA300_1970 PE=4 SV=1	1.03415	1.03415	0.725656	0.219505
tr|A0A0H2XFR9|A0A0H2XFR9_STAA3 Uncharacterized protein OS=Staphylococcus aureus (strain USA300) OX=367830 GN=SAUSA300_2053 PE=4 SV=1	1.089	1.089	0.674834	0.456861
tr|A0A0H2XFS1|A0A0H2XFS1_STAA3 Putative lipoprotein OS=Staphylococcus aureus (strain USA300) OX=367830 GN=SAUSA300_0079 PE=4 SV=1	0.683019	-1.46409	0.0504916	1.04833
tr|A0A0H2XFS2|A0A0H2XFS2_STAA3 RpiR family transcriptional regulator OS=Staphylococcus aureus (strain USA300) OX=367830 GN=SAUSA300_0195 PE=4 SV=1	1.00737	1.00737	0.901853	0.191156
tr|A0A0H2XFS4|A0A0H2XFS4_STAA3 Phosphoribosylamine--glycine ligase OS=Staphylococcus aureus (strain USA300) OX=367830 GN=purD PE=3 SV=1	1.0713	1.0713	0.468386	0.337813
tr|A0A0H2XFS5|A0A0H2XFS5_STAA3 Acetyltransferase, GNAT family OS=Staphylococcus aureus (strain USA300) OX=367830 GN=SAUSA300_2505 PE=4 SV=1	1.12807	1.12807	0.522405	0.587799
tr|A0A0H2XFT0|A0A0H2XFT0_STAA3 HTH-type transcriptional regulator OS=Staphylococcus aureus (strain USA300) OX=367830 GN=SAUSA300_2547 PE=3 SV=1	1.17705	1.17705	0.49214	0.605833
tr|A0A0H2XFT2|A0A0H2XFT2_STAA3 UPF0154 protein SAUSA300_1240 OS=Staphylococcus aureus (strain USA300) OX=367830 GN=SAUSA300_1240 PE=3 SV=1	0.762113	-1.31214	0.680722	0.380691
tr|A0A0H2XFT3|A0A0H2XFT3_STAA3 DNA topoisomerase 4 subunit B OS=Staphylococcus aureus (strain USA300) OX=367830 GN=parE PE=3 SV=1	0.914378	-1.09364	0.873562	0.0151401
tr|A0A0H2XFT6|A0A0H2XFT6_STAA3 UDP-N-acetylglucosamine 1-carboxyvinyltransferase OS=Staphylococcus aureus (strain USA300) OX=367830 GN=murA PE=3 SV=1	0.887175	-1.12717	0.400699	0.215903
tr|A0A0H2XFT9|A0A0H2XFT9_STAA3 Lipoprotein OS=Staphylococcus aureus (strain USA300) OX=367830 GN=SAUSA300_0437 PE=3 SV=1	0.55065	-1.81604	0.0323749	1.69924
tr|A0A0H2XFU0|A0A0H2XFU0_STAA3 S1 RNA binding domain protein OS=Staphylococcus aureus (strain USA300) OX=367830 GN=SAUSA300_2021 PE=4 SV=1	1.04661	1.04661	0.73638	0.304724
tr|A0A0H2XFU2|A0A0H2XFU2_STAA3 Uncharacterized protein OS=Staphylococcus aureus (strain USA300) OX=367830 GN=SAUSA300_0198 PE=4 SV=1	0.933037	-1.07177	0.655428	0.0600566
tr|A0A0H2XFU3|A0A0H2XFU3_STAA3 Peptidase_M16_C domain-containing protein OS=Staphylococcus aureus (strain USA300) OX=367830 GN=SAUSA300_1171 PE=4 SV=1	1.15739	1.15739	0.418232	0.621469
tr|A0A0H2XFU4|A0A0H2XFU4_STAA3 Uncharacterized protein OS=Staphylococcus aureus (strain USA300) OX=367830 GN=SAUSA300_0299 PE=4 SV=1	3.5866	3.5866	0.00548315	3.93688
tr|A0A0H2XFU7|A0A0H2XFU7_STAA3 Aldehyde dehydrogenase OS=Staphylococcus aureus (strain USA300) OX=367830 GN=aldA2 PE=3 SV=1	1.35277	1.35277	0.0165072	1.01518
tr|A0A0H2XFU8|A0A0H2XFU8_STAA3 Putative homoserine O-acetyltransferase OS=Staphylococcus aureus (strain USA300) OX=367830 GN=SAUSA300_0012 PE=3 SV=1	1.11394	1.11394	0.595942	0.447999
tr|A0A0H2XFV1|A0A0H2XFV1_STAA3 HAD-superfamily hydrolase, subfamily IA, variant 1 OS=Staphylococcus aureus (strain USA300) OX=367830 GN=SAUSA300_0540 PE=4 SV=1	1.19931	1.19931	0.331639	0.698494
tr|A0A0H2XFV2|A0A0H2XFV2_STAA3 Primosomal protein N OS=Staphylococcus aureus (strain USA300) OX=367830 GN=priA PE=3 SV=1	0.855097	-1.16946	0.664252	0.232214
tr|A0A0H2XFV4|A0A0H2XFV4_STAA3 ABC transporter, ATP-binding protein OS=Staphylococcus aureus (strain USA300) OX=367830 GN=SAUSA300_2103 PE=4 SV=1	1.92342	1.92342	0.0844447	2.2073
tr|A0A0H2XFW0|A0A0H2XFW0_STAA3 Pyruvate ferredoxin oxidoreductase, beta subunit OS=Staphylococcus aureus (strain USA300) OX=367830 GN=SAUSA300_1183 PE=4 SV=1	0.88378	-1.1315	0.586011	0.213332
tr|A0A0H2XFW2|A0A0H2XFW2_STAA3 Usp domain-containing protein OS=Staphylococcus aureus (strain USA300) OX=367830 GN=SAUSA300_1652 PE=3 SV=1	0.942434	-1.06108	0.446626	0.0594179
tr|A0A0H2XFW3|A0A0H2XFW3_STAA3 APH domain-containing protein OS=Staphylococcus aureus (strain USA300) OX=367830 GN=SAUSA300_1695 PE=4 SV=1	1.01712	1.01712	0.842596	0.221279
tr|A0A0H2XFW5|A0A0H2XFW5_STAA3 Uncharacterized protein OS=Staphylococcus aureus (strain USA300) OX=367830 GN=SAUSA300_2525 PE=3 SV=1	0.776108	-1.28848	0.540824	0.453448
tr|A0A0H2XFW6|A0A0H2XFW6_STAA3 DHOdehase OS=Staphylococcus aureus (strain USA300) OX=367830 GN=pyrD PE=3 SV=1	0.82082	-1.21829	0.0348116	0.472398
tr|A0A0H2XFW7|A0A0H2XFW7_STAA3 Coenzyme A biosynthesis bifunctional protein CoaBC OS=Staphylococcus aureus (strain USA300) OX=367830 GN=coaBC PE=3 SV=1	1.31443	1.31443	0.29001	1.07659
tr|A0A0H2XFW8|A0A0H2XFW8_STAA3 Methylated-DNA--protein-cysteine methyltransferase OS=Staphylococcus aureus (strain USA300) OX=367830 GN=SAUSA300_2485 PE=3 SV=1	1.32429	1.32429	0.228928	1.04285
tr|A0A0H2XFW9|A0A0H2XFW9_STAA3 Protein RecA OS=Staphylococcus aureus (strain USA300) OX=367830 GN=recA PE=3 SV=1	1.48694	1.48694	0.157383	1.40998
tr|A0A0H2XFX5|A0A0H2XFX5_STAA3 Uncharacterized protein OS=Staphylococcus aureus (strain USA300) OX=367830 GN=SAUSA300_2140 PE=3 SV=1	0.740105	-1.35116	0.000771886	0.782726
tr|A0A0H2XFX6|A0A0H2XFX6_STAA3 Uncharacterized protein OS=Staphylococcus aureus (strain USA300) OX=367830 GN=SAUSA300_1650 PE=4 SV=1	0.834002	-1.19904	0.395488	0.453873
tr|A0A0H2XFX7|A0A0H2XFX7_STAA3 HTH-type transcriptional regulator rot OS=Staphylococcus aureus (strain USA300) OX=367830 GN=rot PE=3 SV=1	1.25256	1.25256	0.352028	0.920599
tr|A0A0H2XFY4|A0A0H2XFY4_STAA3 Amidophosphoribosyltransferase OS=Staphylococcus aureus (strain USA300) OX=367830 GN=purF PE=3 SV=1	0.989594	-1.01052	0.960478	0.0968121
tr|A0A0H2XFY7|A0A0H2XFY7_STAA3 Uncharacterized protein OS=Staphylococcus aureus (strain USA300) OX=367830 GN=SAUSA300_0767 PE=4 SV=1	1.19866	1.19866	0.395572	0.602327
tr|A0A0H2XFY8|A0A0H2XFY8_STAA3 GTP cyclohydrolase 1 type 2 homolog OS=Staphylococcus aureus (strain USA300) OX=367830 GN=SAUSA300_1519 PE=3 SV=1	0.986768	-1.01341	0.964084	0.138751
tr|A0A0H2XFY9|A0A0H2XFY9_STAA3 Aminotransferase OS=Staphylococcus aureus (strain USA300) OX=367830 GN=SAUSA300_2497 PE=3 SV=1	0.904132	-1.10603	0.671467	0.12578
tr|A0A0H2XFZ3|A0A0H2XFZ3_STAA3 Nitroreductase family protein OS=Staphylococcus aureus (strain USA300) OX=367830 GN=SAUSA300_0788 PE=4 SV=1	1.12333	1.12333	0.550026	0.497281
tr|A0A0H2XFZ4|A0A0H2XFZ4_STAA3 Acetoin utilization protein AcuC OS=Staphylococcus aureus (strain USA300) OX=367830 GN=acuC PE=3 SV=1	1.14732	1.14732	0.542636	0.524003
tr|A0A0H2XFZ6|A0A0H2XFZ6_STAA3 Transcriptional regulator OS=Staphylococcus aureus (strain USA300) OX=367830 GN=SAUSA300_0958 PE=3 SV=1	1.12797	1.12797	0.411216	0.508283
tr|A0A0H2XG00|A0A0H2XG00_STAA3 Chromosome partition protein Smc OS=Staphylococcus aureus (strain USA300) OX=367830 GN=smc PE=3 SV=1	0.80021	-1.24967	0.352619	0.48032
tr|A0A0H2XG02|A0A0H2XG02_STAA3 Uncharacterized protein OS=Staphylococcus aureus (strain USA300) OX=367830 GN=SAUSA300_1581 PE=4 SV=1	1.0429	1.0429	0.816191	0.354226
tr|A0A0H2XG03|A0A0H2XG03_STAA3 Glycine cleavage H-protein OS=Staphylococcus aureus (strain USA300) OX=367830 GN=SAUSA300_0325 PE=4 SV=1	1.08666	1.08666	0.665418	0.34089
tr|A0A0H2XG04|A0A0H2XG04_STAA3 ATP-dependent DNA helicase RecQ OS=Staphylococcus aureus (strain USA300) OX=367830 GN=recQ PE=4 SV=1	0.798732	-1.25198	0.509828	0.662271
tr|A0A0H2XG07|A0A0H2XG07_STAA3 Adenylosuccinate synthetase OS=Staphylococcus aureus (strain USA300) OX=367830 GN=purA PE=3 SV=1	1.09259	1.09259	0.557821	0.435302
tr|A0A0H2XG09|A0A0H2XG09_STAA3 Transcriptional regulator, GntR family OS=Staphylococcus aureus (strain USA300) OX=367830 GN=SAUSA300_1170 PE=4 SV=1	1.2835	1.2835	0.326841	1.00791
tr|A0A0H2XG10|A0A0H2XG10_STAA3 Aldehyde-alcohol dehydrogenase OS=Staphylococcus aureus (strain USA300) OX=367830 GN=adhE PE=3 SV=1	0.63538	-1.57386	0.105305	1.16339
tr|A0A0H2XG12|A0A0H2XG12_STAA3 MaoC-like domain-containing protein OS=Staphylococcus aureus (strain USA300) OX=367830 GN=SAUSA300_0031 PE=4 SV=1	0.959248	-1.04248	0.907357	0.0518459
tr|A0A0H2XG13|A0A0H2XG13_STAA3 Acetyltransferase, GNAT family OS=Staphylococcus aureus (strain USA300) OX=367830 GN=SAUSA300_0343 PE=4 SV=1	1.0406	1.0406	0.717551	0.297028
tr|A0A0H2XG15|A0A0H2XG15_STAA3 FeS assembly ATPase SufC OS=Staphylococcus aureus (strain USA300) OX=367830 GN=sufC PE=3 SV=1	1.25665	1.25665	0.348104	0.946922
tr|A0A0H2XG16|A0A0H2XG16_STAA3 Clumping factor A OS=Staphylococcus aureus (strain USA300) OX=367830 GN=clfA PE=4 SV=1	1.10664	1.10664	0.614287	0.651069
tr|A0A0H2XG26|A0A0H2XG26_STAA3 Inosine-uridine preferring nucleoside hydrolase OS=Staphylococcus aureus (strain USA300) OX=367830 GN=SAUSA300_0237 PE=4 SV=1	0.655408	-1.52577	0.061915	1.12669
tr|A0A0H2XG28|A0A0H2XG28_STAA3 Ribosome-binding ATPase YchF OS=Staphylococcus aureus (strain USA300) OX=367830 GN=ychF PE=3 SV=1	1.06543	1.06543	0.665396	0.424817
tr|A0A0H2XG33|A0A0H2XG33_STAA3 Acetyl-CoA carboxylase, biotin carboxyl carrier protein OS=Staphylococcus aureus (strain USA300) OX=367830 GN=accB PE=4 SV=1	1.00925	1.00925	0.981004	0.0909008
tr|A0A0H2XG38|A0A0H2XG38_STAA3 Uncharacterized protein OS=Staphylococcus aureus (strain USA300) OX=367830 GN=SAUSA300_1904 PE=4 SV=1	0.634447	-1.57618	0.36104	1.76507
tr|A0A0H2XG41|A0A0H2XG41_STAA3 Triacylglycerol lipase OS=Staphylococcus aureus (strain USA300) OX=367830 GN=lip PE=4 SV=1	0.484281	-2.06492	0.0391323	1.96679
tr|A0A0H2XG42|A0A0H2XG42_STAA3 Putative chromosome partioning protein, ParB family OS=Staphylococcus aureus (strain USA300) OX=367830 GN=SAUSA300_2643 PE=3 SV=1	0.687612	-1.45431	0.171436	0.975881
tr|A0A0H2XG46|A0A0H2XG46_STAA3 Putative oxidoreductase OS=Staphylococcus aureus (strain USA300) OX=367830 GN=SAUSA300_0329 PE=4 SV=1	1.0685	1.0685	0.644343	0.694008
tr|A0A0H2XG47|A0A0H2XG47_STAA3 Cell wall surface anchor family protein OS=Staphylococcus aureus (strain USA300) OX=367830 GN=SAUSA300_0136 PE=4 SV=1	0.422483	-2.36696	0.0042257	2.43635
tr|A0A0H2XG53|A0A0H2XG53_STAA3 Uncharacterized protein OS=Staphylococcus aureus (strain USA300) OX=367830 GN=SAUSA300_0668 PE=4 SV=1	0.380597	-2.62745	0.35619	1.95519
tr|A0A0H2XG55|A0A0H2XG55_STAA3 UPF0291 protein SAUSA300_1238 OS=Staphylococcus aureus (strain USA300) OX=367830 GN=SAUSA300_1238 PE=3 SV=1	0.94719	-1.05575	0.674478	0.0673289
tr|A0A0H2XG56|A0A0H2XG56_STAA3 Uroporphyrinogen-III synthase OS=Staphylococcus aureus (strain USA300) OX=367830 GN=hemD PE=3 SV=1	0.8947	-1.11769	0.625179	0.434196
tr|A0A0H2XG57|A0A0H2XG57_STAA3 Thiamine_BP domain-containing protein OS=Staphylococcus aureus (strain USA300) OX=367830 GN=SAUSA300_1184 PE=3 SV=1	1.09062	1.09062	0.588917	0.361337
tr|A0A0H2XG58|A0A0H2XG58_STAA3 Putative lipoprotein OS=Staphylococcus aureus (strain USA300) OX=367830 GN=SAUSA300_2403 PE=4 SV=1	0.829628	-1.20536	0.963967	0.201798
tr|A0A0H2XG61|A0A0H2XG61_STAA3 Thiamine diphosphokinase OS=Staphylococcus aureus (strain USA300) OX=367830 GN=SAUSA300_1116 PE=4 SV=1	0.813002	-1.23001	0.225306	0.485219
tr|A0A0H2XG62|A0A0H2XG62_STAA3 Alkaline shock protein 23 OS=Staphylococcus aureus (strain USA300) OX=367830 GN=SAUSA300_1118 PE=3 SV=1	1.02269	1.02269	0.806668	0.243337
tr|A0A0H2XG63|A0A0H2XG63_STAA3 Glycerate kinase family protein OS=Staphylococcus aureus (strain USA300) OX=367830 GN=SAUSA300_0726 PE=3 SV=1	0.917387	-1.09005	0.576577	0.111948
tr|A0A0H2XG68|A0A0H2XG68_STAA3 Phi77 ORF011-like protein, phage transcriptional repressor OS=Staphylococcus aureus (strain USA300) OX=367830 GN=SAUSA300_1969 PE=4 SV=1	0.898189	-1.11335	0.435053	0.188001
tr|A0A0H2XG69|A0A0H2XG69_STAA3 Peptidase, M20/M25/M40 family OS=Staphylococcus aureus (strain USA300) OX=367830 GN=SAUSA300_2276 PE=4 SV=1	0.885374	-1.12947	0.515874	0.225323
tr|A0A0H2XG70|A0A0H2XG70_STAA3 Biotin carboxylase OS=Staphylococcus aureus (strain USA300) OX=367830 GN=accC PE=4 SV=1	0.81542	-1.22636	0.308547	0.449832
tr|A0A0H2XG74|A0A0H2XG74_STAA3 Oxidoreductase, aldo/keto reductase family OS=Staphylococcus aureus (strain USA300) OX=367830 GN=SAUSA300_0688 PE=4 SV=1	0.949231	-1.05348	0.973344	0.0862903
tr|A0A0H2XG76|A0A0H2XG76_STAA3 Dihydrolipoamide acetyltransferase component of pyruvate dehydrogenase complex OS=Staphylococcus aureus (strain USA300) OX=367830 GN=SAUSA300_1464 PE=3 SV=1	0.823874	-1.21378	0.284861	0.455048
tr|A0A0H2XG78|A0A0H2XG78_STAA3 D-isomer specific 2-hydroxyacid dehydrogenase family protein OS=Staphylococcus aureus (strain USA300) OX=367830 GN=SAUSA300_1843 PE=3 SV=1	1.17187	1.17187	0.420171	0.695522
tr|A0A0H2XG84|A0A0H2XG84_STAA3 Transcriptional repressor, ArsR family OS=Staphylococcus aureus (strain USA300) OX=367830 GN=arsR PE=4 SV=1	0.892101	-1.12095	0.448223	0.197308
tr|A0A0H2XG87|A0A0H2XG87_STAA3 Bifunctional ligase/repressor BirA OS=Staphylococcus aureus (strain USA300) OX=367830 GN=birA PE=3 SV=1	0.849165	-1.17763	0.331595	0.342982
tr|A0A0H2XG88|A0A0H2XG88_STAA3 Methionine aminopeptidase OS=Staphylococcus aureus (strain USA300) OX=367830 GN=map PE=3 SV=1	0.951292	-1.0512	0.611987	0.030237
tr|A0A0H2XG91|A0A0H2XG91_STAA3 Lactose phosphotransferase system repressor OS=Staphylococcus aureus (strain USA300) OX=367830 GN=SAUSA300_2156 PE=4 SV=1	1.16169	1.16169	0.351896	0.581756
tr|A0A0H2XG95|A0A0H2XG95_STAA3 CamS sex pheromone cAM373 OS=Staphylococcus aureus (strain USA300) OX=367830 GN=SAUSA300_1884 PE=4 SV=1	0.603431	-1.65719	0.0869701	1.46252
tr|A0A0H2XG96|A0A0H2XG96_STAA3 Rhodanese domain-containing protein OS=Staphylococcus aureus (strain USA300) OX=367830 GN=SAUSA300_0086 PE=4 SV=1	0.96453	-1.03677	0.849048	0.0141979
tr|A0A0H2XG98|A0A0H2XG98_STAA3 Anti-sigma factor antagonist OS=Staphylococcus aureus (strain USA300) OX=367830 GN=rsbV PE=3 SV=1	1.11559	1.11559	0.506421	0.486767
tr|A0A0H2XG99|A0A0H2XG99_STAA3 Cell shape-determining protein MreC OS=Staphylococcus aureus (strain USA300) OX=367830 GN=mreC PE=3 SV=1	0.980407	-1.01998	0.921949	0.0785063
tr|A0A0H2XGA1|A0A0H2XGA1_STAA3 6-phosphogluconate dehydrogenase, decarboxylating OS=Staphylococcus aureus (strain USA300) OX=367830 GN=SAUSA300_2251 PE=4 SV=1	0.7886	-1.26807	0.587448	0.396075
tr|A0A0H2XGA5|A0A0H2XGA5_STAA3 Cytidine monophosphate kinase OS=Staphylococcus aureus (strain USA300) OX=367830 GN=cmk PE=3 SV=1	0.790631	-1.26481	0.0799942	0.571207
tr|A0A0H2XGA6|A0A0H2XGA6_STAA3 L-lactate permease OS=Staphylococcus aureus (strain USA300) OX=367830 GN=SAUSA300_2313 PE=3 SV=1	0.600097	-1.6664	0.0484795	1.39806
tr|A0A0H2XGB2|A0A0H2XGB2_STAA3 Rhodanese domain-containing protein OS=Staphylococcus aureus (strain USA300) OX=367830 GN=SAUSA300_1495 PE=4 SV=1	0.679274	-1.47216	0.231015	1.17068
tr|A0A0H2XGB3|A0A0H2XGB3_STAA3 Pyrroline-5-carboxylate reductase OS=Staphylococcus aureus (strain USA300) OX=367830 GN=proC PE=3 SV=1	0.889036	-1.12481	0.466923	0.206644
tr|A0A0H2XGB4|A0A0H2XGB4_STAA3 Uncharacterized protein OS=Staphylococcus aureus (strain USA300) OX=367830 GN=SAUSA300_1905 PE=4 SV=1	0.82294	-1.21516	0.330996	0.42222
tr|A0A0H2XGC0|A0A0H2XGC0_STAA3 Putative adenylate cyclase OS=Staphylococcus aureus (strain USA300) OX=367830 GN=SAUSA300_0905 PE=4 SV=1	0.665869	-1.5018	0.0494176	1.06858
tr|A0A0H2XGC3|A0A0H2XGC3_STAA3 Hypoxanthine phosphoribosyltransferase OS=Staphylococcus aureus (strain USA300) OX=367830 GN=hpt PE=3 SV=1	0.794988	-1.25788	0.228433	0.52492
tr|A0A0H2XGC6|A0A0H2XGC6_STAA3 Lantibiotic epidermin immunity protein F OS=Staphylococcus aureus (strain USA300) OX=367830 GN=epiF PE=4 SV=1	1.10666	1.10666	0.592545	0.933289
tr|A0A0H2XGC7|A0A0H2XGC7_STAA3 Hydrolase, alpha/beta hydrolase fold family OS=Staphylococcus aureus (strain USA300) OX=367830 GN=SAUSA300_0604 PE=3 SV=1	1.14034	1.14034	0.510078	0.661801
tr|A0A0H2XGC8|A0A0H2XGC8_STAA3 Peptide deformylase OS=Staphylococcus aureus (strain USA300) OX=367830 GN=def PE=3 SV=1	0.952728	-1.04962	0.802142	0.0195844
tr|A0A0H2XGC9|A0A0H2XGC9_STAA3 DNA-binding response regulator OS=Staphylococcus aureus (strain USA300) OX=367830 GN=vraR PE=4 SV=1	1.03478	1.03478	0.726904	0.253118
tr|A0A0H2XGD0|A0A0H2XGD0_STAA3 3-dmu-9_3-mt domain-containing protein OS=Staphylococcus aureus (strain USA300) OX=367830 GN=SAUSA300_1100 PE=4 SV=1	1.02947	1.02947	0.788712	0.222963
tr|A0A0H2XGD6|A0A0H2XGD6_STAA3 4HBT domain-containing protein OS=Staphylococcus aureus (strain USA300) OX=367830 GN=SAUSA300_0847 PE=4 SV=1	0.991333	-1.00874	0.79415	0.443528
tr|A0A0H2XGD7|A0A0H2XGD7_STAA3 ATP-dependent 6-phosphofructokinase OS=Staphylococcus aureus (strain USA300) OX=367830 GN=pfkA PE=3 SV=1	0.915949	-1.09176	0.528122	0.11979
tr|A0A0H2XGD8|A0A0H2XGD8_STAA3 Aldo/keto reductase family protein OS=Staphylococcus aureus (strain USA300) OX=367830 GN=SAUSA300_0589 PE=4 SV=1	1.01665	1.01665	0.823874	0.234527
tr|A0A0H2XGE1|A0A0H2XGE1_STAA3 ParB-like partition protein OS=Staphylococcus aureus (strain USA300) OX=367830 GN=SAUSA300_0361 PE=3 SV=1	0.857611	-1.16603	0.715714	0.289463
tr|A0A0H2XGE7|A0A0H2XGE7_STAA3 Phosphomethylpyrimidine kinase OS=Staphylococcus aureus (strain USA300) OX=367830 GN=thiD PE=3 SV=1	1.64347	1.64347	0.189811	1.86398
tr|A0A0H2XGE8|A0A0H2XGE8_STAA3 Alpha-acetolactate decarboxylase OS=Staphylococcus aureus (strain USA300) OX=367830 GN=budA PE=3 SV=1	0.826038	-1.2106	0.195551	0.480464
tr|A0A0H2XGE9|A0A0H2XGE9_STAA3 Pyruvate oxidase OS=Staphylococcus aureus (strain USA300) OX=367830 GN=cidC PE=3 SV=1	0.545771	-1.83227	0.1646	1.51404
tr|A0A0H2XGF0|A0A0H2XGF0_STAA3 Uncharacterized protein OS=Staphylococcus aureus (strain USA300) OX=367830 GN=SAUSA300_1671 PE=4 SV=1	1.17326	1.17326	0.430544	0.663967
tr|A0A0H2XGF2|A0A0H2XGF2_STAA3 Isoprenyl transferase OS=Staphylococcus aureus (strain USA300) OX=367830 GN=uppS PE=3 SV=1	0.822104	-1.21639	0.216374	0.488407
tr|A0A0H2XGF3|A0A0H2XGF3_STAA3 Dihydroxyacetone kinase, DhaK subunit OS=Staphylococcus aureus (strain USA300) OX=367830 GN=SAUSA300_0636 PE=4 SV=1	0.873192	-1.14522	0.254207	0.274303
tr|A0A0H2XGF4|A0A0H2XGF4_STAA3 Sodium:dicarboxylate symporter family protein OS=Staphylococcus aureus (strain USA300) OX=367830 GN=SAUSA300_0382 PE=3 SV=1	0.725121	-1.37908	0.0357744	0.850481
tr|A0A0H2XGF5|A0A0H2XGF5_STAA3 Biotin carboxyl carrier protein of acetyl-CoA carboxylase OS=Staphylococcus aureus (strain USA300) OX=367830 GN=accB PE=4 SV=1	0.923815	-1.08247	0.744404	0.104906
tr|A0A0H2XGF7|A0A0H2XGF7_STAA3 GTP pyrophosphokinase OS=Staphylococcus aureus (strain USA300) OX=367830 GN=SAUSA300_0907 PE=4 SV=1	0.841402	-1.18849	0.513173	0.34254
tr|A0A0H2XGF8|A0A0H2XGF8_STAA3 Pyruvate carboxylase OS=Staphylococcus aureus (strain USA300) OX=367830 GN=pyc PE=4 SV=1	0.945668	-1.05745	0.724049	0.0224504
tr|A0A0H2XGG1|A0A0H2XGG1_STAA3 6-phosphogluconate dehydrogenase, decarboxylating OS=Staphylococcus aureus (strain USA300) OX=367830 GN=gnd PE=3 SV=1	0.82325	-1.2147	0.111029	0.451501
tr|A0A0H2XGG3|A0A0H2XGG3_STAA3 Hydrolase, haloacid dehalogenase-like family OS=Staphylococcus aureus (strain USA300) OX=367830 GN=SAUSA300_2267 PE=4 SV=1	0.935865	-1.06853	0.823921	0.0167406
tr|A0A0H2XGG6|A0A0H2XGG6_STAA3 ABC transporter, ATP-binding protein OS=Staphylococcus aureus (strain USA300) OX=367830 GN=SAUSA300_1285 PE=4 SV=1	0.852289	-1.17331	0.458963	0.302544
tr|A0A0H2XGG7|A0A0H2XGG7_STAA3 Hydrolase, alpha/beta hydrolase fold family OS=Staphylococcus aureus (strain USA300) OX=367830 GN=SAUSA300_0601 PE=3 SV=1	0.982558	-1.01775	0.882793	0.0712301
tr|A0A0H2XGG9|A0A0H2XGG9_STAA3 N-acetylglucosamine-6-phosphate deacetylase OS=Staphylococcus aureus (strain USA300) OX=367830 GN=nagA PE=3 SV=1	0.736766	-1.35728	0.0471633	0.78029
tr|A0A0H2XGH4|A0A0H2XGH4_STAA3 Amidohydrolase family protein OS=Staphylococcus aureus (strain USA300) OX=367830 GN=SAUSA300_2517 PE=4 SV=1	0.964377	-1.03694	0.995824	0.108017
tr|A0A0H2XGH6|A0A0H2XGH6_STAA3 Tautomerase OS=Staphylococcus aureus (strain USA300) OX=367830 GN=SAUSA300_1258 PE=3 SV=1	0.693493	-1.44198	0.260338	0.995331
tr|A0A0H2XGH9|A0A0H2XGH9_STAA3 Cysteine protease OS=Staphylococcus aureus (strain USA300) OX=367830 GN=sspB PE=3 SV=1	2.68833	2.68833	0.0549892	3.19891
tr|A0A0H2XGI0|A0A0H2XGI0_STAA3 DNA repair protein RecN OS=Staphylococcus aureus (strain USA300) OX=367830 GN=recN PE=3 SV=1	1.05626	1.05626	0.64621	0.324055
tr|A0A0H2XGI5|A0A0H2XGI5_STAA3 NADH-dependent flavin oxidoreductase OS=Staphylococcus aureus (strain USA300) OX=367830 GN=SAUSA300_0859 PE=4 SV=1	1.01469	1.01469	0.83134	0.211191
tr|A0A0H2XGI6|A0A0H2XGI6_STAA3 Single-stranded DNA-binding protein OS=Staphylococcus aureus (strain USA300) OX=367830 GN=ssb PE=3 SV=1	1.10428	1.10428	0.00307781	0.405917
tr|A0A0H2XGI8|A0A0H2XGI8_STAA3 ABC transporter, substrate-binding protein OS=Staphylococcus aureus (strain USA300) OX=367830 GN=SAUSA300_0231 PE=4 SV=1	1.08581	1.08581	0.644813	0.442302
tr|A0A0H2XGI9|A0A0H2XGI9_STAA3 MutT/nudix family protein OS=Staphylococcus aureus (strain USA300) OX=367830 GN=SAUSA300_1624 PE=4 SV=1	0.913318	-1.09491	0.527383	0.127578
tr|A0A0H2XGJ0|A0A0H2XGJ0_STAA3 Spermidine N(1)-acetyltransferase OS=Staphylococcus aureus (strain USA300) OX=367830 GN=speG PE=4 SV=1	1.04813	1.04813	0.703523	0.299935
tr|A0A0H2XGJ1|A0A0H2XGJ1_STAA3 PhiSLT ORF104a-like protein, repressor OS=Staphylococcus aureus (strain USA300) OX=367830 GN=SAUSA300_1434 PE=4 SV=1	0.894169	-1.11836	0.209708	0.213978
tr|A0A0H2XGJ3|A0A0H2XGJ3_STAA3 Transcription termination factor Rho OS=Staphylococcus aureus (strain USA300) OX=367830 GN=rho PE=3 SV=1	1.29509	1.29509	0.314472	0.985716
tr|A0A0H2XGJ5|A0A0H2XGJ5_STAA3 Uncharacterized protein OS=Staphylococcus aureus (strain USA300) OX=367830 GN=SAUSA300_1853 PE=4 SV=1	1.12101	1.12101	0.484208	0.426209
tr|A0A0H2XGJ6|A0A0H2XGJ6_STAA3 Phosphosugar-binding transcriptional regulator, RpiR family OS=Staphylococcus aureus (strain USA300) OX=367830 GN=SAUSA300_2264 PE=4 SV=1	1.37111	1.37111	0.0721118	1.07496
tr|A0A0H2XGJ8|A0A0H2XGJ8_STAA3 Uncharacterized protein OS=Staphylococcus aureus (strain USA300) OX=367830 GN=SAUSA300_0172 PE=4 SV=1	1.7802	1.7802	0.146784	1.9748
tr|A0A0H2XGK3|A0A0H2XGK3_STAA3 ATP-dependent RecD-like DNA helicase OS=Staphylococcus aureus (strain USA300) OX=367830 GN=recD2 PE=3 SV=1	1.07983	1.07983	0.562612	0.364242
tr|A0A0H2XGL1|A0A0H2XGL1_STAA3 Citrate synthase OS=Staphylococcus aureus (strain USA300) OX=367830 GN=gltA PE=3 SV=1	1.0364	1.0364	0.741032	0.252767
tr|A0A0H2XGL5|A0A0H2XGL5_STAA3 Uncharacterized protein OS=Staphylococcus aureus (strain USA300) OX=367830 GN=SAUSA300_0349 PE=4 SV=1	0.888485	-1.12551	0.529997	0.186552
tr|A0A0H2XGM0|A0A0H2XGM0_STAA3 NAD dependent epimerase/dehydratase family protein OS=Staphylococcus aureus (strain USA300) OX=367830 GN=SAUSA300_2387 PE=4 SV=1	1.84348	1.84348	0.044546	1.9946
tr|A0A0H2XGM4|A0A0H2XGM4_STAA3 Transcriptional regulator, Cro/CI family OS=Staphylococcus aureus (strain USA300) OX=367830 GN=SAUSA300_0803 PE=4 SV=1	1.03358	1.03358	0.767321	0.25183
tr|A0A0H2XGM8|A0A0H2XGM8_STAA3 Putative glycerophosphoryl diester phosphodiesterase OS=Staphylococcus aureus (strain USA300) OX=367830 GN=SAUSA300_1667 PE=4 SV=1	0.771686	-1.29586	0.2676	0.685338
tr|A0A0H2XGN0|A0A0H2XGN0_STAA3 Glycosyl transferase, group 1 family protein OS=Staphylococcus aureus (strain USA300) OX=367830 GN=SAUSA300_0550 PE=4 SV=1	0.892619	-1.1203	0.409269	0.238971
tr|A0A0H2XGN7|A0A0H2XGN7_STAA3 Putative thioredoxin OS=Staphylococcus aureus (strain USA300) OX=367830 GN=SAUSA300_1690 PE=4 SV=1	0.587665	-1.70165	0.0381054	1.50064
tr|A0A0H2XGP0|A0A0H2XGP0_STAA3 N-acetyltransferase domain-containing protein OS=Staphylococcus aureus (strain USA300) OX=367830 GN=SAUSA300_2209 PE=4 SV=1	0.895387	-1.11683	0.447536	0.184045
tr|A0A0H2XGP2|A0A0H2XGP2_STAA3 Uncharacterized protein OS=Staphylococcus aureus (strain USA300) OX=367830 GN=SAUSA300_0840 PE=4 SV=1	1.2607	1.2607	0.0930437	0.816088
tr|A0A0H2XGP3|A0A0H2XGP3_STAA3 UDP-N-acetylglucosamine 1-carboxyvinyltransferase OS=Staphylococcus aureus (strain USA300) OX=367830 GN=murA PE=3 SV=1	1.16659	1.16659	0.433568	0.685064
tr|A0A0H2XGP6|A0A0H2XGP6_STAA3 EIIA OS=Staphylococcus aureus (strain USA300) OX=367830 GN=mtlA PE=4 SV=1	1.18517	1.18517	0.531152	0.823441
tr|A0A0H2XGP9|A0A0H2XGP9_STAA3 Uncharacterized protein OS=Staphylococcus aureus (strain USA300) OX=367830 GN=SAUSA300_0931 PE=4 SV=1	0.815829	-1.22575	0.508173	2.24191
tr|A0A0H2XGQ4|A0A0H2XGQ4_STAA3 Hydrolase, CocE/NonD family OS=Staphylococcus aureus (strain USA300) OX=367830 GN=SAUSA300_2531 PE=4 SV=1	0.953245	-1.04905	0.857305	0.0151885
tr|A0A0H2XGR4|A0A0H2XGR4_STAA3 DNA polymerase I OS=Staphylococcus aureus (strain USA300) OX=367830 GN=polA PE=3 SV=1	0.962325	-1.03915	0.867941	0.0391099
tr|A0A0H2XGR7|A0A0H2XGR7_STAA3 AHS1 domain-containing protein OS=Staphylococcus aureus (strain USA300) OX=367830 GN=SAUSA300_0701 PE=4 SV=1	0.873076	-1.14538	0.581641	0.227234
tr|A0A0H2XGR8|A0A0H2XGR8_STAA3 GCN5-related N-acetyltransferase OS=Staphylococcus aureus (strain USA300) OX=367830 GN=SAUSA300_0956 PE=3 SV=1	0.304889	-3.27989	0.199071	2.71101
tr|A0A0H2XGS0|A0A0H2XGS0_STAA3 THUMP domain-containing protein OS=Staphylococcus aureus (strain USA300) OX=367830 GN=SAUSA300_1336 PE=4 SV=1	0.849014	-1.17784	0.406296	0.328483
tr|A0A0H2XGS1|A0A0H2XGS1_STAA3 Peptide methionine sulfoxide reductase MsrA OS=Staphylococcus aureus (strain USA300) OX=367830 GN=msrA PE=3 SV=1	0.551173	-1.81431	0.000618672	1.6559
tr|A0A0H2XGS5|A0A0H2XGS5_STAA3 Coproporphyrin III ferrochelatase OS=Staphylococcus aureus (strain USA300) OX=367830 GN=hemH PE=3 SV=1	0.928168	-1.07739	0.128211	0.10776
tr|A0A0H2XGS8|A0A0H2XGS8_STAA3 AAA_27 domain-containing protein OS=Staphylococcus aureus (strain USA300) OX=367830 GN=SAUSA300_1792 PE=4 SV=1	0.744259	-1.34362	0.138805	0.725229
tr|A0A0H2XGT0|A0A0H2XGT0_STAA3 SIS domain protein OS=Staphylococcus aureus (strain USA300) OX=367830 GN=SAUSA300_0556 PE=3 SV=1	0.789895	-1.26599	0.43956	0.490364
tr|A0A0H2XGT1|A0A0H2XGT1_STAA3 Bac_luciferase domain-containing protein OS=Staphylococcus aureus (strain USA300) OX=367830 GN=SAUSA300_0339 PE=4 SV=1	1.12632	1.12632	0.488171	0.545461
tr|A0A0H2XGT2|A0A0H2XGT2_STAA3 Transcriptional regulator, Fur family OS=Staphylococcus aureus (strain USA300) OX=367830 GN=SAUSA300_1448 PE=3 SV=1	0.713552	-1.40144	0.125226	0.894988
tr|A0A0H2XGT3|A0A0H2XGT3_STAA3 Sulfite reductase flavoprotein OS=Staphylococcus aureus (strain USA300) OX=367830 GN=SAUSA300_2554 PE=4 SV=1	1.09131	1.09131	0.669102	0.363353
tr|A0A0H2XGT6|A0A0H2XGT6_STAA3 CMD domain-containing protein OS=Staphylococcus aureus (strain USA300) OX=367830 GN=SAUSA300_2418 PE=4 SV=1	0.945234	-1.05794	0.967214	0.150065
tr|A0A0H2XGT9|A0A0H2XGT9_STAA3 Maltose operon transcriptional repressor OS=Staphylococcus aureus (strain USA300) OX=367830 GN=malR PE=4 SV=1	0.860473	-1.16215	0.364589	0.334171
tr|A0A0H2XGU0|A0A0H2XGU0_STAA3 Ribulose-phosphate 3-epimerase OS=Staphylococcus aureus (strain USA300) OX=367830 GN=rpe PE=3 SV=1	0.673396	-1.48501	0.130651	1.1427
tr|A0A0H2XGU3|A0A0H2XGU3_STAA3 HotDog ACOT-type domain-containing protein OS=Staphylococcus aureus (strain USA300) OX=367830 GN=SAUSA300_1859 PE=3 SV=1	0.701166	-1.4262	0.206609	0.850299
tr|A0A0H2XGU4|A0A0H2XGU4_STAA3 Iron-sulfur cluster carrier protein OS=Staphylococcus aureus (strain USA300) OX=367830 GN=SAUSA300_2125 PE=3 SV=1	1.68091	1.68091	0.110314	1.77926
tr|A0A0H2XGV2|A0A0H2XGV2_STAA3 Tetrapyrrole methylase family protein OS=Staphylococcus aureus (strain USA300) OX=367830 GN=SAUSA300_0483 PE=4 SV=1	1.0943	1.0943	0.538771	0.441418
tr|A0A0H2XGV3|A0A0H2XGV3_STAA3 Acetyltransferase, GNAT family OS=Staphylococcus aureus (strain USA300) OX=367830 GN=SAUSA300_2316 PE=4 SV=1	1.04695	1.04695	0.721599	0.34797
tr|A0A0H2XGV4|A0A0H2XGV4_STAA3 Serine protease HtrA-like OS=Staphylococcus aureus (strain USA300) OX=367830 GN=SAUSA300_1674 PE=3 SV=1	0.406466	-2.46023	0.000404296	2.55847
tr|A0A0H2XGV5|A0A0H2XGV5_STAA3 Ribosomal large subunit pseudouridine synthase, RluD subfamily OS=Staphylococcus aureus (strain USA300) OX=367830 GN=SAUSA300_1800 PE=4 SV=1	1.08483	1.08483	0.563035	0.401772
tr|A0A0H2XGV6|A0A0H2XGV6_STAA3 Uncharacterized protein OS=Staphylococcus aureus (strain USA300) OX=367830 GN=SAUSA300_0732 PE=3 SV=1	0.68241	-1.4654	0.179164	0.951905
tr|A0A0H2XGV7|A0A0H2XGV7_STAA3 Aminoacyltransferase FemA OS=Staphylococcus aureus (strain USA300) OX=367830 GN=femA PE=3 SV=1	1.02843	1.02843	0.805325	0.220853
tr|A0A0H2XGW2|A0A0H2XGW2_STAA3 Transcription regulatory protein OS=Staphylococcus aureus (strain USA300) OX=367830 GN=SAUSA300_2326 PE=4 SV=1	2.93551	2.93551	0.0104034	3.34838
tr|A0A0H2XGW3|A0A0H2XGW3_STAA3 Probable CtpA-like serine protease OS=Staphylococcus aureus (strain USA300) OX=367830 GN=ctpA PE=3 SV=1	0.707566	-1.4133	0.344648	1.47144
tr|A0A0H2XGW5|A0A0H2XGW5_STAA3 ATP-dependent zinc metalloprotease FtsH OS=Staphylococcus aureus (strain USA300) OX=367830 GN=ftsH PE=3 SV=1	0.660943	-1.51299	0.0821533	1.16306
tr|A0A0H2XGW7|A0A0H2XGW7_STAA3 Putative lipoprotein OS=Staphylococcus aureus (strain USA300) OX=367830 GN=SAUSA300_1492 PE=4 SV=1	0.445099	-2.24669	0.00587975	2.31612
tr|A0A0H2XGW8|A0A0H2XGW8_STAA3 Acetoin utilization protein AcuA OS=Staphylococcus aureus (strain USA300) OX=367830 GN=acuA PE=4 SV=1	1.19121	1.19121	0.394919	0.744631
tr|A0A0H2XGW9|A0A0H2XGW9_STAA3 Deoxynucleoside kinase family protein OS=Staphylococcus aureus (strain USA300) OX=367830 GN=SAUSA300_0542 PE=3 SV=1	0.992528	-1.00753	0.979496	0.131423
tr|A0A0H2XGX1|A0A0H2XGX1_STAA3 RNA methyltransferase, TrmH family OS=Staphylococcus aureus (strain USA300) OX=367830 GN=SAUSA300_1036 PE=4 SV=1	0.91676	-1.0908	0.460551	0.125146
tr|A0A0H2XGX6|A0A0H2XGX6_STAA3 Tryptophan--tRNA ligase OS=Staphylococcus aureus (strain USA300) OX=367830 GN=trpS PE=3 SV=1	0.782407	-1.27811	0.0957515	0.609429
tr|A0A0H2XGY0|A0A0H2XGY0_STAA3 FeS assembly protein SufD OS=Staphylococcus aureus (strain USA300) OX=367830 GN=sufD PE=3 SV=1	1.00985	1.00985	0.837233	0.24603
tr|A0A0H2XGY2|A0A0H2XGY2_STAA3 Uncharacterized protein OS=Staphylococcus aureus (strain USA300) OX=367830 GN=SAUSA300_0814 PE=4 SV=1	0.800646	-1.24899	0.321358	0.499929
tr|A0A0H2XGY5|A0A0H2XGY5_STAA3 Pseudouridine synthase OS=Staphylococcus aureus (strain USA300) OX=367830 GN=rluB PE=3 SV=1	0.69917	-1.43027	0.0227645	0.962418
tr|A0A0H2XGY9|A0A0H2XGY9_STAA3 Molybdenum ABC transporter, molybdenum-binding protein ModA OS=Staphylococcus aureus (strain USA300) OX=367830 GN=modA PE=3 SV=1	0.857624	-1.16601	0.704251	0.201009
tr|A0A0H2XGZ0|A0A0H2XGZ0_STAA3 Phosphomethylpyrimidine kinase OS=Staphylococcus aureus (strain USA300) OX=367830 GN=thiD PE=3 SV=1	0.966807	-1.03433	0.876342	0.0461872
tr|A0A0H2XGZ2|A0A0H2XGZ2_STAA3 Uncharacterized protein OS=Staphylococcus aureus (strain USA300) OX=367830 GN=SAUSA300_1011 PE=4 SV=1	0.825836	-1.21089	0.230591	0.435472
tr|A0A0H2XGZ4|A0A0H2XGZ4_STAA3 tRNA-dihydrouridine synthase OS=Staphylococcus aureus (strain USA300) OX=367830 GN=SAUSA300_0089 PE=3 SV=1	0.772902	-1.29383	0.286605	0.707919
tr|A0A0H2XGZ7|A0A0H2XGZ7_STAA3 Aminotransferase, class V OS=Staphylococcus aureus (strain USA300) OX=367830 GN=SAUSA300_1662 PE=4 SV=1	0.744879	-1.3425	0.339788	0.922151
tr|A0A0H2XGZ8|A0A0H2XGZ8_STAA3 UvrABC system protein B OS=Staphylococcus aureus (strain USA300) OX=367830 GN=uvrB PE=3 SV=1	1.06015	1.06015	0.510915	0.286034
tr|A0A0H2XGZ9|A0A0H2XGZ9_STAA3 Phosphoribosylformylglycinamidine synthase subunit PurS OS=Staphylococcus aureus (strain USA300) OX=367830 GN=purS PE=3 SV=1	0.886369	-1.1282	0.498194	0.240369
tr|A0A0H2XH01|A0A0H2XH01_STAA3 Signal recognition particle protein OS=Staphylococcus aureus (strain USA300) OX=367830 GN=ffh PE=3 SV=1	1.18936	1.18936	0.270297	0.661761
tr|A0A0H2XH03|A0A0H2XH03_STAA3 Uncharacterized protein OS=Staphylococcus aureus (strain USA300) OX=367830 GN=SAUSA300_1303 PE=4 SV=1	1.07666	1.07666	0.804293	0.303718
tr|A0A0H2XH04|A0A0H2XH04_STAA3 Fe-S_biosyn domain-containing protein OS=Staphylococcus aureus (strain USA300) OX=367830 GN=SAUSA300_0843 PE=4 SV=1	1.02159	1.02159	0.799602	0.264583
tr|A0A0H2XH05|A0A0H2XH05_STAA3 Acyl-CoA synthetase OS=Staphylococcus aureus (strain USA300) OX=367830 GN=SAUSA300_0181 PE=3 SV=1	0.565391	-1.76869	0.00220726	1.57735
tr|A0A0H2XH06|A0A0H2XH06_STAA3 N6_Mtase domain-containing protein OS=Staphylococcus aureus (strain USA300) OX=367830 GN=SAUSA300_1658 PE=4 SV=1	1.06554	1.06554	0.647219	0.369774
tr|A0A0H2XH08|A0A0H2XH08_STAA3 Accessory gene regulator protein A OS=Staphylococcus aureus (strain USA300) OX=367830 GN=agrA PE=4 SV=1	0.80262	-1.24592	0.108696	0.524137
tr|A0A0H2XH09|A0A0H2XH09_STAA3 Adenylate kinase OS=Staphylococcus aureus (strain USA300) OX=367830 GN=adk PE=3 SV=1	0.863943	-1.15748	0.260843	0.301343
tr|A0A0H2XH11|A0A0H2XH11_STAA3 Glycine betaine aldehyde dehydrogenase OS=Staphylococcus aureus (strain USA300) OX=367830 GN=betB PE=3 SV=1	1.25994	1.25994	0.174415	0.840119
tr|A0A0H2XH20|A0A0H2XH20_STAA3 Uncharacterized protein OS=Staphylococcus aureus (strain USA300) OX=367830 GN=SAUSA300_0460 PE=4 SV=1	0.957357	-1.04454	0.866217	0.0337691
tr|A0A0H2XH21|A0A0H2XH21_STAA3 Malate dehydrogenase (oxaloacetate-decarboxylating) OS=Staphylococcus aureus (strain USA300) OX=367830 GN=SAUSA300_1648 PE=3 SV=1	0.982673	-1.01763	0.851146	0.0665685
tr|A0A0H2XH22|A0A0H2XH22_STAA3 Putative glycerophosphoryl diester phosphodiesterase OS=Staphylococcus aureus (strain USA300) OX=367830 GN=SAUSA300_0030 PE=4 SV=1	0.671298	-1.48965	0.534462	0.777653
tr|A0A0H2XH24|A0A0H2XH24_STAA3 Threonine synthase OS=Staphylococcus aureus (strain USA300) OX=367830 GN=thrC PE=3 SV=1	0.859784	-1.16308	0.288657	0.317584
tr|A0A0H2XH25|A0A0H2XH25_STAA3 Uncharacterized protein OS=Staphylococcus aureus (strain USA300) OX=367830 GN=SAUSA300_0289 PE=4 SV=1	1.19105	1.19105	0.419991	0.738177
tr|A0A0H2XH26|A0A0H2XH26_STAA3 Acyl-CoA synthetase OS=Staphylococcus aureus (strain USA300) OX=367830 GN=acsA PE=4 SV=1	1.43938	1.43938	0.246222	1.38317
tr|A0A0H2XH27|A0A0H2XH27_STAA3 Uncharacterized protein OS=Staphylococcus aureus (strain USA300) OX=367830 GN=SAUSA300_1180 PE=4 SV=1	1.3408	1.3408	0.481799	1.14089
tr|A0A0H2XH28|A0A0H2XH28_STAA3 YlxR domain-containing protein OS=Staphylococcus aureus (strain USA300) OX=367830 GN=SAUSA300_1160 PE=4 SV=1	1.05906	1.05906	0.699449	0.85332
tr|A0A0H2XH29|A0A0H2XH29_STAA3 Lactose phosphotransferase system repressor OS=Staphylococcus aureus (strain USA300) OX=367830 GN=SAUSA300_0683 PE=4 SV=1	0.760938	-1.31417	0.442302	1.15908
tr|A0A0H2XH30|A0A0H2XH30_STAA3 Peptidase, M20/M25/M40 family OS=Staphylococcus aureus (strain USA300) OX=367830 GN=SAUSA300_0105 PE=4 SV=1	0.810275	-1.23415	0.610299	0.350511
tr|A0A0H2XH33|A0A0H2XH33_STAA3 3-dmu-9_3-mt domain-containing protein OS=Staphylococcus aureus (strain USA300) OX=367830 GN=SAUSA300_2529 PE=1 SV=1	1.46775	1.46775	0.127653	1.33251
tr|A0A0H2XH34|A0A0H2XH34_STAA3 Protein DltD OS=Staphylococcus aureus (strain USA300) OX=367830 GN=dltD PE=3 SV=1	0.685727	-1.45831	0.189799	1.02097
tr|A0A0H2XH40|A0A0H2XH40_STAA3 VOC domain-containing protein OS=Staphylococcus aureus (strain USA300) OX=367830 GN=SAUSA300_1304 PE=4 SV=1	0.793107	-1.26086	0.0566679	0.566497
tr|A0A0H2XH43|A0A0H2XH43_STAA3 Catabolite control protein A OS=Staphylococcus aureus (strain USA300) OX=367830 GN=ccpA PE=4 SV=1	1.04912	1.04912	0.597798	0.27724
tr|A0A0H2XH45|A0A0H2XH45_STAA3 Putative lipoprotein OS=Staphylococcus aureus (strain USA300) OX=367830 GN=SAUSA300_0693 PE=4 SV=1	0.651851	-1.53409	0.164998	1.05514
tr|A0A0H2XH50|A0A0H2XH50_STAA3 1,4-dihydroxy-2-naphthoyl-CoA synthase OS=Staphylococcus aureus (strain USA300) OX=367830 GN=menB PE=3 SV=1	0.935548	-1.06889	0.553147	0.0855653
tr|A0A0H2XH52|A0A0H2XH52_STAA3 Uncharacterized protein OS=Staphylococcus aureus (strain USA300) OX=367830 GN=SAUSA300_1804 PE=4 SV=1	0.996129	-1.00389	0.868054	0.230392
tr|A0A0H2XH53|A0A0H2XH53_STAA3 LXG domain-containing protein OS=Staphylococcus aureus (strain USA300) OX=367830 GN=SAUSA300_0579 PE=4 SV=1	0.87547	-1.14224	0.489975	0.372592
tr|A0A0H2XH57|A0A0H2XH57_STAA3 HIT family protein OS=Staphylococcus aureus (strain USA300) OX=367830 GN=SAUSA300_1787 PE=4 SV=1	0.874759	-1.14317	0.270805	0.284131
tr|A0A0H2XH58|A0A0H2XH58_STAA3 t(6)A37 threonylcarbamoyladenosine biosynthesis protein TsaE OS=Staphylococcus aureus (strain USA300) OX=367830 GN=SAUSA300_2005 PE=3 SV=1	0.780517	-1.2812	0.401537	0.541869
tr|A0A0H2XH61|A0A0H2XH61_STAA3 HD domain protein OS=Staphylococcus aureus (strain USA300) OX=367830 GN=SAUSA300_2045 PE=4 SV=1	0.940355	-1.06343	0.733633	0.24485
tr|A0A0H2XH62|A0A0H2XH62_STAA3 D-lactate dehydrogenase OS=Staphylococcus aureus (strain USA300) OX=367830 GN=ddh PE=3 SV=1	2.70776	2.70776	0.0223037	3.15459
tr|A0A0H2XH65|A0A0H2XH65_STAA3 Arginase OS=Staphylococcus aureus (strain USA300) OX=367830 GN=rocF PE=3 SV=1	1.42402	1.42402	0.122415	1.22269
tr|A0A0H2XH68|A0A0H2XH68_STAA3 Sigma-B regulation protein OS=Staphylococcus aureus (strain USA300) OX=367830 GN=rsbU PE=4 SV=1	1.37131	1.37131	0.216094	1.16621
tr|A0A0H2XH75|A0A0H2XH75_STAA3 Orotate phosphoribosyltransferase OS=Staphylococcus aureus (strain USA300) OX=367830 GN=pyrE PE=3 SV=1	0.814335	-1.228	0.172864	0.474115
tr|A0A0H2XH76|A0A0H2XH76_STAA3 HTH cro/C1-type domain-containing protein OS=Staphylococcus aureus (strain USA300) OX=367830 GN=SAUSA300_0373 PE=4 SV=1	0.65789	-1.52001	0.157612	1.25621
tr|A0A0H2XH77|A0A0H2XH77_STAA3 Riboflavin biosynthesis protein RibBA OS=Staphylococcus aureus (strain USA300) OX=367830 GN=ribBA PE=3 SV=1	0.928847	-1.0766	0.215775	0.103354
tr|A0A0H2XH81|A0A0H2XH81_STAA3 Heat shock protein OS=Staphylococcus aureus (strain USA300) OX=367830 GN=SAUSA300_2332 PE=3 SV=1	1.09013	1.09013	0.724977	0.362387
tr|A0A0H2XH82|A0A0H2XH82_STAA3 Putative lipoprotein OS=Staphylococcus aureus (strain USA300) OX=367830 GN=SAUSA300_0372 PE=4 SV=1	0.538373	-1.85745	0.408229	1.31885
tr|A0A0H2XH86|A0A0H2XH86_STAA3 6-phospho-beta-glucosidase OS=Staphylococcus aureus (strain USA300) OX=367830 GN=bglA PE=3 SV=1	1.23464	1.23464	0.271606	0.802724
tr|A0A0H2XH90|A0A0H2XH90_STAA3 3-hydroxy-3-methylglutaryl coenzyme A reductase OS=Staphylococcus aureus (strain USA300) OX=367830 GN=SAUSA300_2483 PE=3 SV=1	0.959502	-1.04221	0.683561	0.000770812
tr|A0A0H2XH92|A0A0H2XH92_STAA3 Uncharacterized protein OS=Staphylococcus aureus (strain USA300) OX=367830 GN=SAUSA300_0042 PE=4 SV=1	1.6612	1.6612	0.124508	1.76342
tr|A0A0H2XH96|A0A0H2XH96_STAA3 Uncharacterized protein OS=Staphylococcus aureus (strain USA300) OX=367830 GN=SAUSA300_2085 PE=4 SV=1	0.889867	-1.12376	0.630397	0.246665
tr|A0A0H2XH98|A0A0H2XH98_STAA3 Hydrolase, MutT/nudix family OS=Staphylococcus aureus (strain USA300) OX=367830 GN=SAUSA300_2432 PE=4 SV=1	1.20168	1.20168	0.206498	0.690326
tr|A0A0H2XHA0|A0A0H2XHA0_STAA3 EVE domain-containing protein OS=Staphylococcus aureus (strain USA300) OX=367830 GN=SAUSA300_2094 PE=4 SV=1	0.926915	-1.07885	0.792066	0.0401476
tr|A0A0H2XHA2|A0A0H2XHA2_STAA3 Staphylococcal accessory regulator OS=Staphylococcus aureus (strain USA300) OX=367830 GN=SAUSA300_0114 PE=4 SV=1	0.904615	-1.10544	0.833484	0.0614019
tr|A0A0H2XHA4|A0A0H2XHA4_STAA3 Riboflavin biosynthesis protein RibD OS=Staphylococcus aureus (strain USA300) OX=367830 GN=ribD PE=3 SV=1	1.81408	1.81408	0.164263	2.19174
tr|A0A0H2XHA6|A0A0H2XHA6_STAA3 Uncharacterized protein OS=Staphylococcus aureus (strain USA300) OX=367830 GN=SAUSA300_2522 PE=4 SV=1	1.32945	1.32945	0.160083	0.917217
tr|A0A0H2XHA9|A0A0H2XHA9_STAA3 Pyruvate ferredoxin oxidoreductase, alpha subunit OS=Staphylococcus aureus (strain USA300) OX=367830 GN=SAUSA300_1182 PE=4 SV=1	0.850222	-1.17616	0.40652	0.336045
tr|A0A0H2XHB3|A0A0H2XHB3_STAA3 Purine nucleoside phosphorylase OS=Staphylococcus aureus (strain USA300) OX=367830 GN=SAUSA300_1081 PE=3 SV=1	0.936011	-1.06836	0.787748	0.0211208
tr|A0A0H2XHB4|A0A0H2XHB4_STAA3 Ribose-phosphate pyrophosphokinase OS=Staphylococcus aureus (strain USA300) OX=367830 GN=prs PE=3 SV=1	1.09033	1.09033	0.533295	0.402365
tr|A0A0H2XHB5|A0A0H2XHB5_STAA3 Proline dipeptidase OS=Staphylococcus aureus (strain USA300) OX=367830 GN=SAUSA300_1491 PE=3 SV=1	0.873591	-1.1447	0.463047	0.251124
tr|A0A0H2XHC2|A0A0H2XHC2_STAA3 Glutamate dehydrogenase OS=Staphylococcus aureus (strain USA300) OX=367830 GN=gudB PE=3 SV=1	1.32268	1.32268	0.115283	0.978552
tr|A0A0H2XHC3|A0A0H2XHC3_STAA3 Riboflavin biosynthesis protein OS=Staphylococcus aureus (strain USA300) OX=367830 GN=ribF PE=3 SV=1	0.717001	-1.3947	0.183743	0.809356
tr|A0A0H2XHC4|A0A0H2XHC4_STAA3 2,3-bisphosphoglycerate-independent phosphoglycerate mutase OS=Staphylococcus aureus (strain USA300) OX=367830 GN=gpmI PE=3 SV=1	0.896557	-1.11538	0.395531	0.186912
tr|A0A0H2XHC7|A0A0H2XHC7_STAA3 50S ribosomal protein L29 OS=Staphylococcus aureus (strain USA300) OX=367830 GN=rpmC PE=3 SV=1	1.03483	1.03483	0.753552	0.397748
tr|A0A0H2XHC8|A0A0H2XHC8_STAA3 Putative iron compound ABC transporter, iron compound-binding protein OS=Staphylococcus aureus (strain USA300) OX=367830 GN=SAUSA300_0598 PE=4 SV=1	0.632573	-1.58085	0.0134175	1.24129
tr|A0A0H2XHD3|A0A0H2XHD3_STAA3 NERD domain-containing protein OS=Staphylococcus aureus (strain USA300) OX=367830 GN=SAUSA300_1729 PE=4 SV=1	0.922664	-1.08382	0.397276	0.117538
tr|A0A0H2XHD5|A0A0H2XHD5_STAA3 Pyruvate dehydrogenase E1 component subunit alpha OS=Staphylococcus aureus (strain USA300) OX=367830 GN=pdhA PE=4 SV=1	0.697698	-1.43328	0.0429972	0.937606
tr|A0A0H2XHD8|A0A0H2XHD8_STAA3 Phage integrase family protein OS=Staphylococcus aureus (strain USA300) OX=367830 GN=SAUSA300_0609 PE=4 SV=1	1.22512	1.22512	0.436066	0.935858
tr|A0A0H2XHE2|A0A0H2XHE2_STAA3 Putative lipoprotein OS=Staphylococcus aureus (strain USA300) OX=367830 GN=SAUSA300_0377 PE=4 SV=1	0.366992	-2.72485	0.0185032	2.82663
tr|A0A0H2XHE6|A0A0H2XHE6_STAA3 Succinate dehydrogenase, iron-sulfur protein OS=Staphylococcus aureus (strain USA300) OX=367830 GN=sdhB PE=3 SV=1	0.891575	-1.12161	0.54339	0.238691
tr|A0A0H2XHE7|A0A0H2XHE7_STAA3 Rhodanese-like domain protein OS=Staphylococcus aureus (strain USA300) OX=367830 GN=SAUSA300_1703 PE=4 SV=1	1.32732	1.32732	0.0663765	0.96721
tr|A0A0H2XHE8|A0A0H2XHE8_STAA3 MutT/nudix family protein OS=Staphylococcus aureus (strain USA300) OX=367830 GN=SAUSA300_1449 PE=4 SV=1	0.945978	-1.05711	0.465995	0.0453431
tr|A0A0H2XHE9|A0A0H2XHE9_STAA3 Mevalonate kinase OS=Staphylococcus aureus (strain USA300) OX=367830 GN=mvk PE=3 SV=1	0.851327	-1.17464	0.613175	0.256573
tr|A0A0H2XHF0|A0A0H2XHF0_STAA3 Carboxylic ester hydrolase OS=Staphylococcus aureus (strain USA300) OX=367830 GN=pnbA PE=3 SV=1	0.859449	-1.16354	0.548081	0.265396
tr|A0A0H2XHF1|A0A0H2XHF1_STAA3 Ribonuclease R OS=Staphylococcus aureus (strain USA300) OX=367830 GN=rnr PE=3 SV=1	1.52306	1.52306	0.109174	1.42216
tr|A0A0H2XHF5|A0A0H2XHF5_STAA3 Acetyl-CoA carboxylase, biotin carboxylase OS=Staphylococcus aureus (strain USA300) OX=367830 GN=accC PE=4 SV=1	1.22621	1.22621	0.425797	0.92148
tr|A0A0H2XHF9|A0A0H2XHF9_STAA3 Putative cell wall enzyme EbsB OS=Staphylococcus aureus (strain USA300) OX=367830 GN=SAUSA300_1326 PE=4 SV=1	0.994315	-1.00572	0.943983	0.14712
tr|A0A0H2XHG1|A0A0H2XHG1_STAA3 Flavin_Reduct domain-containing protein OS=Staphylococcus aureus (strain USA300) OX=367830 GN=SAUSA300_2590 PE=4 SV=1	1.27907	1.27907	0.0847061	0.855011
tr|A0A0H2XHG3|A0A0H2XHG3_STAA3 Probable malate:quinone oxidoreductase OS=Staphylococcus aureus (strain USA300) OX=367830 GN=mqo PE=3 SV=1	0.769648	-1.29929	0.128402	0.641008
tr|A0A0H2XHG6|A0A0H2XHG6_STAA3 Methicillin resistance protein FemB OS=Staphylococcus aureus (strain USA300) OX=367830 GN=femB PE=3 SV=1	0.818798	-1.2213	0.169021	0.470665
tr|A0A0H2XHH2|A0A0H2XHH2_STAA3 Ornithine carbamoyltransferase OS=Staphylococcus aureus (strain USA300) OX=367830 GN=argF PE=3 SV=1	0.858153	-1.16529	0.213767	0.344676
tr|A0A0H2XHH4|A0A0H2XHH4_STAA3 Putative lipoprotein OS=Staphylococcus aureus (strain USA300) OX=367830 GN=SAUSA300_0769 PE=4 SV=1	0.669459	-1.49374	0.253607	0.934619
tr|A0A0H2XHH5|A0A0H2XHH5_STAA3 Putative lipoprotein OS=Staphylococcus aureus (strain USA300) OX=367830 GN=SAUSA300_1478 PE=4 SV=1	1.02492	1.02492	0.721624	0.651796
tr|A0A0H2XHH7|A0A0H2XHH7_STAA3 Tagatose-6-phosphate kinase OS=Staphylococcus aureus (strain USA300) OX=367830 GN=fruB PE=3 SV=1	0.888386	-1.12564	0.30326	0.223357
tr|A0A0H2XHH8|A0A0H2XHH8_STAA3 Pyridoxal phosphate homeostasis protein OS=Staphylococcus aureus (strain USA300) OX=367830 GN=SAUSA300_1082 PE=3 SV=1	1.0076	1.0076	0.902509	0.15926
tr|A0A0H2XHI0|A0A0H2XHI0_STAA3 PTS EIIB type-2 domain-containing protein OS=Staphylococcus aureus (strain USA300) OX=367830 GN=SAUSA300_0331 PE=4 SV=1	0.862258	-1.15975	0.198151	0.343169
tr|A0A0H2XHI2|A0A0H2XHI2_STAA3 Micrococcal nuclease OS=Staphylococcus aureus (strain USA300) OX=367830 GN=nuc PE=4 SV=1	1.3139	1.3139	0.193888	0.944215
tr|A0A0H2XHI3|A0A0H2XHI3_STAA3 Inositol monophosphatase family protein OS=Staphylococcus aureus (strain USA300) OX=367830 GN=SAUSA300_1007 PE=4 SV=1	1.11047	1.11047	0.556137	0.505404
tr|A0A0H2XHI4|A0A0H2XHI4_STAA3 Uncharacterized protein OS=Staphylococcus aureus (strain USA300) OX=367830 GN=SAUSA300_0390 PE=4 SV=1	0.437166	-2.28746	0.10912	2.67112
tr|A0A0H2XHJ1|A0A0H2XHJ1_STAA3 Acetyltransferase, GNAT family OS=Staphylococcus aureus (strain USA300) OX=367830 GN=SAUSA300_0771 PE=4 SV=1	1.02655	1.02655	0.864175	0.241555
tr|A0A0H2XHJ3|A0A0H2XHJ3_STAA3 Uncharacterized N-acetyltransferase SAUSA300_1070 OS=Staphylococcus aureus (strain USA300) OX=367830 GN=SAUSA300_1070 PE=3 SV=1	0.976616	-1.02394	0.913492	0.0634094
tr|A0A0H2XHJ5|A0A0H2XHJ5_STAA3 Probable cysteine desulfurase OS=Staphylococcus aureus (strain USA300) OX=367830 GN=sufS PE=3 SV=1	0.987654	-1.0125	0.932322	0.164801
tr|A0A0H2XHJ8|A0A0H2XHJ8_STAA3 Peptidase, M16 family OS=Staphylococcus aureus (strain USA300) OX=367830 GN=SAUSA300_1172 PE=4 SV=1	1.00311	1.00311	0.915142	0.162492
tr|A0A0H2XHK2|A0A0H2XHK2_STAA3 Clumping factor B OS=Staphylococcus aureus (strain USA300) OX=367830 GN=clfB PE=4 SV=1	0.75846	-1.31846	0.334325	0.679646
tr|A0A0H2XHK6|A0A0H2XHK6_STAA3 Iron-dependent repressor OS=Staphylococcus aureus (strain USA300) OX=367830 GN=SAUSA300_0621 PE=3 SV=1	1.17004	1.17004	0.25553	0.610589
tr|A0A0H2XHL1|A0A0H2XHL1_STAA3 TPR_REGION domain-containing protein OS=Staphylococcus aureus (strain USA300) OX=367830 GN=SAUSA300_1354 PE=4 SV=1	1.13331	1.13331	0.568971	0.527625
tr|A0A0H2XHL4|A0A0H2XHL4_STAA3 Phosphate acetyltransferase OS=Staphylococcus aureus (strain USA300) OX=367830 GN=pta PE=3 SV=1	0.969688	-1.03126	0.811415	0.0395967
tr|A0A0H2XHL5|A0A0H2XHL5_STAA3 Thiol peroxidase OS=Staphylococcus aureus (strain USA300) OX=367830 GN=tpx PE=3 SV=1	1.11364	1.11364	0.418427	0.470547
tr|A0A0H2XHL7|A0A0H2XHL7_STAA3 Uncharacterized protein OS=Staphylococcus aureus (strain USA300) OX=367830 GN=SAUSA300_0831 PE=4 SV=1	0.669659	-1.4933	0.240611	1.24457
tr|A0A0H2XHL9|A0A0H2XHL9_STAA3 Uncharacterized protein OS=Staphylococcus aureus (strain USA300) OX=367830 GN=SAUSA300_2294 PE=4 SV=1	1.02098	1.02098	0.988488	0.124351
tr|A0A0H2XHM1|A0A0H2XHM1_STAA3 Delta-aminolevulinic acid dehydratase OS=Staphylococcus aureus (strain USA300) OX=367830 GN=hemB PE=3 SV=1	1.09037	1.09037	0.471102	0.394442
tr|A0A0H2XHM2|A0A0H2XHM2_STAA3 ABC transporter, ATP-binding protein OS=Staphylococcus aureus (strain USA300) OX=367830 GN=SAUSA300_1911 PE=4 SV=1	0.661062	-1.51272	0.00795435	1.11818
tr|A0A0H2XHM3|A0A0H2XHM3_STAA3 Glycine betaine/carnitine/choline ABC transporter ATP-binding protein OS=Staphylococcus aureus (strain USA300) OX=367830 GN=opuCa PE=3 SV=1	1.39842	1.39842	0.119833	1.1249
tr|A0A0H2XHM6|A0A0H2XHM6_STAA3 Uncharacterized protein OS=Staphylococcus aureus (strain USA300) OX=367830 GN=SAUSA300_0293 PE=4 SV=1	1.46484	1.46484	0.120453	1.18896
tr|A0A0H2XHM8|A0A0H2XHM8_STAA3 Glutamine synthetase OS=Staphylococcus aureus (strain USA300) OX=367830 GN=glnA PE=3 SV=1	0.919554	-1.08748	0.61134	0.102963
tr|A0A0H2XHM9|A0A0H2XHM9_STAA3 Uncharacterized protein OS=Staphylococcus aureus (strain USA300) OX=367830 GN=SAUSA300_0421 PE=4 SV=1	1.01267	1.01267	0.966812	0.140086
tr|A0A0H2XHN0|A0A0H2XHN0_STAA3 Phosphoribosylglycinamide formyltransferase OS=Staphylococcus aureus (strain USA300) OX=367830 GN=purN PE=3 SV=1	1.01984	1.01984	0.793753	0.193421
tr|A0A0H2XHN2|A0A0H2XHN2_STAA3 Haloacid dehalogenase-like hydrolase OS=Staphylococcus aureus (strain USA300) OX=367830 GN=SAUSA300_2102 PE=4 SV=1	0.846234	-1.18171	0.419675	0.342265
tr|A0A0H2XHN7|A0A0H2XHN7_STAA3 CBS domain protein OS=Staphylococcus aureus (strain USA300) OX=367830 GN=SAUSA300_1651 PE=4 SV=1	0.916711	-1.09086	0.645524	0.157515
tr|A0A0H2XHN9|A0A0H2XHN9_STAA3 Thiamine_BP domain-containing protein OS=Staphylococcus aureus (strain USA300) OX=367830 GN=SAUSA300_1506 PE=3 SV=1	1.00542	1.00542	0.858155	0.278953
tr|A0A0H2XHP5|A0A0H2XHP5_STAA3 DNA-binding response regulator OS=Staphylococcus aureus (strain USA300) OX=367830 GN=SAUSA300_1798 PE=4 SV=1	0.58983	-1.6954	0.318648	1.92148
tr|A0A0H2XHP6|A0A0H2XHP6_STAA3 Hydrolase, carbon-nitrogen family OS=Staphylococcus aureus (strain USA300) OX=367830 GN=SAUSA300_1987 PE=3 SV=1	1.09478	1.09478	0.616859	0.597734
tr|A0A0H2XHP8|A0A0H2XHP8_STAA3 Proline dehydrogenase OS=Staphylococcus aureus (strain USA300) OX=367830 GN=putA PE=4 SV=1	0.552328	-1.81052	0.00591709	1.64073
tr|A0A0H2XHQ0|A0A0H2XHQ0_STAA3 Putative transcriptional regulator OS=Staphylococcus aureus (strain USA300) OX=367830 GN=SAUSA300_2259 PE=3 SV=1	0.522832	-1.91266	0.0067365	1.8269
tr|A0A0H2XHQ1|A0A0H2XHQ1_STAA3 Cell division protein FtsA OS=Staphylococcus aureus (strain USA300) OX=367830 GN=ftsA PE=3 SV=1	1.07843	1.07843	0.626849	0.389537
tr|A0A0H2XHQ2|A0A0H2XHQ2_STAA3 Thioredoxin reductase OS=Staphylococcus aureus (strain USA300) OX=367830 GN=trxB PE=3 SV=1	0.829872	-1.20501	0.247073	0.419708
tr|A0A0H2XHQ4|A0A0H2XHQ4_STAA3 Alkyl hydroperoxide reductase subunit F OS=Staphylococcus aureus (strain USA300) OX=367830 GN=ahpF PE=3 SV=1	0.954714	-1.04743	0.90216	0.0451088
tr|A0A0H2XHQ5|A0A0H2XHQ5_STAA3 Uncharacterized protein OS=Staphylococcus aureus (strain USA300) OX=367830 GN=SAUSA300_1223 PE=4 SV=1	0.85352	-1.17162	0.122694	0.354271
tr|A0A0H2XHQ6|A0A0H2XHQ6_STAA3 Ferric uptake regulation protein OS=Staphylococcus aureus (strain USA300) OX=367830 GN=fur PE=3 SV=1	0.990549	-1.00954	0.937169	0.0750174
tr|A0A0H2XHR4|A0A0H2XHR4_STAA3 Homoserine dehydrogenase OS=Staphylococcus aureus (strain USA300) OX=367830 GN=SAUSA300_1226 PE=3 SV=1	1.02885	1.02885	0.779694	0.240689
tr|A0A0H2XHR6|A0A0H2XHR6_STAA3 Acyl-CoA synthetase OS=Staphylococcus aureus (strain USA300) OX=367830 GN=SAUSA300_2542 PE=4 SV=1	0.867342	-1.15295	0.303104	0.284013
tr|A0A0H2XHR8|A0A0H2XHR8_STAA3 DJ-1_PfpI domain-containing protein OS=Staphylococcus aureus (strain USA300) OX=367830 GN=SAUSA300_1856 PE=3 SV=1	0.931757	-1.07324	0.956548	0.16758
tr|A0A0H2XHR9|A0A0H2XHR9_STAA3 Choloylglycine hydrolase family protein OS=Staphylococcus aureus (strain USA300) OX=367830 GN=SAUSA300_0269 PE=3 SV=1	1.33962	1.33962	0.115957	0.979646
tr|A0A0H2XHS2|A0A0H2XHS2_STAA3 Isocitrate dehydrogenase [NADP] OS=Staphylococcus aureus (strain USA300) OX=367830 GN=icd PE=3 SV=1	1.06222	1.06222	0.614562	0.337986
tr|A0A0H2XHS4|A0A0H2XHS4_STAA3 Acetyltransferase, GNAT family OS=Staphylococcus aureus (strain USA300) OX=367830 GN=SAUSA300_0665 PE=4 SV=1	0.911025	-1.09766	0.933921	0.0308665
tr|A0A0H2XHS5|A0A0H2XHS5_STAA3 Putative thioredoxin OS=Staphylococcus aureus (strain USA300) OX=367830 GN=SAUSA300_0789 PE=4 SV=1	1.04133	1.04133	0.735687	0.321489
tr|A0A0H2XHS7|A0A0H2XHS7_STAA3 Bacterioferritin comigratory protein OS=Staphylococcus aureus (strain USA300) OX=367830 GN=SAUSA300_1844 PE=3 SV=1	1.01519	1.01519	0.856538	0.177351
tr|A0A0H2XHS9|A0A0H2XHS9_STAA3 Alpha-acetolactate synthase OS=Staphylococcus aureus (strain USA300) OX=367830 GN=alsS PE=3 SV=1	0.753675	-1.32683	0.00271491	0.728506
tr|A0A0H2XHT1|A0A0H2XHT1_STAA3 DNA-(apurinic or apyrimidinic site) lyase MutM OS=Staphylococcus aureus (strain USA300) OX=367830 GN=mutM PE=3 SV=1	0.652142	-1.53341	0.129644	1.10023
tr|A0A0H2XHT2|A0A0H2XHT2_STAA3 Mannose-6-phosphate isomerase OS=Staphylococcus aureus (strain USA300) OX=367830 GN=manA PE=3 SV=1	0.712553	-1.4034	0.122495	0.847213
tr|A0A0H2XHT4|A0A0H2XHT4_STAA3 Cytokinin riboside 5-monophosphate phosphoribohydrolase OS=Staphylococcus aureus (strain USA300) OX=367830 GN=SAUSA300_0666 PE=3 SV=1	0.849192	-1.17759	0.227917	0.363071
tr|A0A0H2XHT6|A0A0H2XHT6_STAA3 5 nucleotidase family protein OS=Staphylococcus aureus (strain USA300) OX=367830 GN=SAUSA300_0925 PE=3 SV=1	0.955572	-1.04649	0.942763	0.0683169
tr|A0A0H2XHT7|A0A0H2XHT7_STAA3 Histidine-containing protein OS=Staphylococcus aureus (strain USA300) OX=367830 GN=ptsH PE=4 SV=1	0.885504	-1.1293	0.436608	0.238312
tr|A0A0H2XHU1|A0A0H2XHU1_STAA3 Succinate dehydrogenase, flavoprotein subunit OS=Staphylococcus aureus (strain USA300) OX=367830 GN=sdhA PE=3 SV=1	1.03353	1.03353	0.765721	0.292135
tr|A0A0H2XHU2|A0A0H2XHU2_STAA3 DNA primase OS=Staphylococcus aureus (strain USA300) OX=367830 GN=dnaG PE=3 SV=1	1.13052	1.13052	0.495261	0.554398
tr|A0A0H2XHU3|A0A0H2XHU3_STAA3 Beta sliding clamp OS=Staphylococcus aureus (strain USA300) OX=367830 GN=dnaN PE=3 SV=1	1.12837	1.12837	0.346692	0.502824
tr|A0A0H2XHU6|A0A0H2XHU6_STAA3 D-alanine aminotransferase OS=Staphylococcus aureus (strain USA300) OX=367830 GN=dat PE=3 SV=1	0.714539	-1.3995	0.0674074	0.860415
tr|A0A0H2XHU7|A0A0H2XHU7_STAA3 Uncharacterized protein OS=Staphylococcus aureus (strain USA300) OX=367830 GN=SAUSA300_1026 PE=4 SV=1	1.25053	1.25053	0.288177	0.861685
tr|A0A0H2XHU9|A0A0H2XHU9_STAA3 Dihydrofolate reductase OS=Staphylococcus aureus (strain USA300) OX=367830 GN=folA PE=3 SV=1	0.763771	-1.30929	0.00851449	0.68778
tr|A0A0H2XHV0|A0A0H2XHV0_STAA3 Transcriptional regulator, MarR family OS=Staphylococcus aureus (strain USA300) OX=367830 GN=SAUSA300_2459 PE=4 SV=1	0.874833	-1.14308	0.553469	0.263218
tr|A0A0H2XHV3|A0A0H2XHV3_STAA3 Uncharacterized protein OS=Staphylococcus aureus (strain USA300) OX=367830 GN=SAUSA300_1040 PE=4 SV=1	0.815681	-1.22597	0.225498	0.488854
tr|A0A0H2XHV5|A0A0H2XHV5_STAA3 Uncharacterized protein OS=Staphylococcus aureus (strain USA300) OX=367830 GN=SAUSA300_0192 PE=4 SV=1	1.39109	1.39109	0.0775876	1.09836
tr|A0A0H2XHV6|A0A0H2XHV6_STAA3 DUF3388 domain-containing protein OS=Staphylococcus aureus (strain USA300) OX=367830 GN=SAUSA300_1174 PE=4 SV=1	1.04113	1.04113	0.904253	0.21955
tr|A0A0H2XHV8|A0A0H2XHV8_STAA3 Putative aluminium resistance protein OS=Staphylococcus aureus (strain USA300) OX=367830 GN=SAUSA300_1199 PE=4 SV=1	0.860367	-1.16229	0.436268	0.289354
tr|A0A0H2XHW0|A0A0H2XHW0_STAA3 Glyceraldehyde-3-phosphate dehydrogenase OS=Staphylococcus aureus (strain USA300) OX=367830 GN=gap PE=3 SV=1	0.918899	-1.08826	0.543403	0.128979
tr|A0A0H2XHW2|A0A0H2XHW2_STAA3 Antigen, 67 kDa OS=Staphylococcus aureus (strain USA300) OX=367830 GN=SAUSA300_0108 PE=4 SV=1	4.9632	4.9632	0.0462267	5.32257
tr|A0A0H2XHX1|A0A0H2XHX1_STAA3 Putative teichoic acid biosynthesis protein B OS=Staphylococcus aureus (strain USA300) OX=367830 GN=SAUSA300_0247 PE=3 SV=1	0.759011	-1.3175	0.346877	0.621553
tr|A0A0H2XHX4|A0A0H2XHX4_STAA3 Pur operon repressor OS=Staphylococcus aureus (strain USA300) OX=367830 GN=purR PE=3 SV=1	1.12883	1.12883	0.528729	0.589556
tr|A0A0H2XHX5|A0A0H2XHX5_STAA3 Deoxynucleoside kinase family protein OS=Staphylococcus aureus (strain USA300) OX=367830 GN=SAUSA300_0541 PE=3 SV=1	0.881409	-1.13455	0.516536	0.208374
tr|A0A0H2XHX6|A0A0H2XHX6_STAA3 Glyceraldehyde-3-phosphate dehydrogenase OS=Staphylococcus aureus (strain USA300) OX=367830 GN=gap PE=3 SV=1	1.10382	1.10382	0.428204	0.434341
tr|A0A0H2XHY2|A0A0H2XHY2_STAA3 FAD/NAD(P)-binding Rossmann fold Superfamily OS=Staphylococcus aureus (strain USA300) OX=367830 GN=SAUSA300_0394 PE=4 SV=1	1.6715	1.6715	0.0668491	1.70611
tr|A0A0H2XHY3|A0A0H2XHY3_STAA3 Glycerate kinase OS=Staphylococcus aureus (strain USA300) OX=367830 GN=SAUSA300_2377 PE=3 SV=1	1.20582	1.20582	0.503454	0.95843
tr|A0A0H2XHY4|A0A0H2XHY4_STAA3 Penicillin-binding protein 2 OS=Staphylococcus aureus (strain USA300) OX=367830 GN=mecA PE=3 SV=1	0.485354	-2.06035	0.0060738	2.01638
tr|A0A0H2XHY5|A0A0H2XHY5_STAA3 ATP-grasp domain-containing protein OS=Staphylococcus aureus (strain USA300) OX=367830 GN=SAUSA300_2086 PE=4 SV=1	1.27491	1.27491	0.159294	0.871241
tr|A0A0H2XHY6|A0A0H2XHY6_STAA3 Urea amidolyase-related protein OS=Staphylococcus aureus (strain USA300) OX=367830 GN=SAUSA300_0702 PE=4 SV=1	0.901163	-1.10968	0.939036	0.0399343
tr|A0A0H2XHY9|A0A0H2XHY9_STAA3 TPR domain protein OS=Staphylococcus aureus (strain USA300) OX=367830 GN=SAUSA300_0746 PE=4 SV=1	2.00342	2.00342	0.00328518	2.17837
tr|A0A0H2XHZ1|A0A0H2XHZ1_STAA3 Putative lysophospholipase OS=Staphylococcus aureus (strain USA300) OX=367830 GN=SAUSA300_0070 PE=3 SV=1	0.822356	-1.21602	0.558473	0.33368
tr|A0A0H2XHZ3|A0A0H2XHZ3_STAA3 Cmp-binding-factor 1 OS=Staphylococcus aureus (strain USA300) OX=367830 GN=cbf1 PE=4 SV=1	0.811231	-1.2327	0.0645296	0.505757
tr|A0A0H2XHZ4|A0A0H2XHZ4_STAA3 Acyl-CoA dehydrogenase FadD OS=Staphylococcus aureus (strain USA300) OX=367830 GN=fadD PE=3 SV=1	1.1305	1.1305	0.436592	0.540671
tr|A0A0H2XHZ5|A0A0H2XHZ5_STAA3 Fructose-1,6-bisphosphate aldolase OS=Staphylococcus aureus (strain USA300) OX=367830 GN=fba PE=3 SV=1	0.851735	-1.17407	0.097974	0.356514
tr|A0A0H2XI00|A0A0H2XI00_STAA3 Alkaline phosphatase synthesis transcriptional regulatory protein PhoP OS=Staphylococcus aureus (strain USA300) OX=367830 GN=phoP PE=4 SV=1	0.849471	-1.1772	0.370024	0.326687
tr|A0A0H2XI02|A0A0H2XI02_STAA3 5-nucleotidase family protein OS=Staphylococcus aureus (strain USA300) OX=367830 GN=SAUSA300_0025 PE=3 SV=1	0.828171	-1.20748	0.133916	0.442083
tr|A0A0H2XI06|A0A0H2XI06_STAA3 CRM domain-containing protein OS=Staphylococcus aureus (strain USA300) OX=367830 GN=SAUSA300_1554 PE=4 SV=1	0.721783	-1.38546	0.946967	0.128947
tr|A0A0H2XI08|A0A0H2XI08_STAA3 Alcohol dehydrogenase OS=Staphylococcus aureus (strain USA300) OX=367830 GN=SAUSA300_0055 PE=3 SV=1	1.86021	1.86021	0.223521	2.58545
tr|A0A0H2XI10|A0A0H2XI10_STAA3 Glycosyl transferase, group 1 family protein OS=Staphylococcus aureus (strain USA300) OX=367830 GN=SAUSA300_0549 PE=4 SV=1	0.555906	-1.79887	0.0743664	1.67281
tr|A0A0H2XI11|A0A0H2XI11_STAA3 Phosphate starvation-induced protein, PhoH family OS=Staphylococcus aureus (strain USA300) OX=367830 GN=phoH PE=4 SV=1	0.793524	-1.2602	0.131539	0.550666
tr|A0A0H2XI12|A0A0H2XI12_STAA3 Ribokinase OS=Staphylococcus aureus (strain USA300) OX=367830 GN=rbsK PE=3 SV=1	1.19941	1.19941	0.0388115	0.647842
tr|A0A0H2XI15|A0A0H2XI15_STAA3 PPC domain-containing protein OS=Staphylococcus aureus (strain USA300) OX=367830 GN=SAUSA300_0679 PE=4 SV=1	1.57439	1.57439	0.13194	1.57268
tr|A0A0H2XI16|A0A0H2XI16_STAA3 Hydrolase, TatD family OS=Staphylococcus aureus (strain USA300) OX=367830 GN=SAUSA300_0468 PE=4 SV=1	1.04222	1.04222	0.723537	0.288209
tr|A0A0H2XI18|A0A0H2XI18_STAA3 Uncharacterized protein OS=Staphylococcus aureus (strain USA300) OX=367830 GN=SAUSA300_2236 PE=3 SV=1	0.962872	-1.03856	0.716694	0
tr|A0A0H2XI20|A0A0H2XI20_STAA3 Uncharacterized protein OS=Staphylococcus aureus (strain USA300) OX=367830 GN=SAUSA300_2143 PE=4 SV=1	0.493219	-2.0275	0.0458837	1.90633
tr|A0A0H2XI23|A0A0H2XI23_STAA3 DegV family protein OS=Staphylococcus aureus (strain USA300) OX=367830 GN=SAUSA300_1318 PE=4 SV=1	0.757932	-1.31938	0.131287	0.68761
tr|A0A0H2XI24|A0A0H2XI24_STAA3 Aminopeptidase PepS OS=Staphylococcus aureus (strain USA300) OX=367830 GN=pepS PE=3 SV=1	0.840083	-1.19036	0.393946	0.345843
tr|A0A0H2XI26|A0A0H2XI26_STAA3 Ribonucleoside-diphosphate reductase OS=Staphylococcus aureus (strain USA300) OX=367830 GN=SAUSA300_0717 PE=3 SV=1	1.10865	1.10865	0.21167	0.427091
tr|A0A0H2XI29|A0A0H2XI29_STAA3 Acetyltransferase OS=Staphylococcus aureus (strain USA300) OX=367830 GN=SAUSA300_2492 PE=3 SV=1	1.06832	1.06832	0.603513	0.338677
tr|A0A0H2XI32|A0A0H2XI32_STAA3 DD-transpeptidase OS=Staphylococcus aureus (strain USA300) OX=367830 GN=pbp2 PE=4 SV=1	0.753486	-1.32716	0.053528	0.743821
tr|A0A0H2XI33|A0A0H2XI33_STAA3 5 nucleotidase family protein OS=Staphylococcus aureus (strain USA300) OX=367830 GN=SAUSA300_0147 PE=3 SV=1	0.788423	-1.26835	0.29101	0.600064
tr|A0A0H2XI35|A0A0H2XI35_STAA3 Uncharacterized protein OS=Staphylococcus aureus (strain USA300) OX=367830 GN=SAUSA300_0938 PE=4 SV=1	0.793818	-1.25973	0.4836	0.534777
tr|A0A0H2XI37|A0A0H2XI37_STAA3 Esterase-like protein OS=Staphylococcus aureus (strain USA300) OX=367830 GN=SAUSA300_2296 PE=4 SV=1	0.967916	-1.03315	0.998173	0.109881
tr|A0A0H2XI39|A0A0H2XI39_STAA3 Uncharacterized protein OS=Staphylococcus aureus (strain USA300) OX=367830 GN=SAUSA300_2144 PE=4 SV=1	0.541587	-1.84642	0.015934	1.71918
tr|A0A0H2XI40|A0A0H2XI40_STAA3 Methyltransferase small domain OS=Staphylococcus aureus (strain USA300) OX=367830 GN=SAUSA300_0526 PE=4 SV=1	1.13669	1.13669	0.391542	0.546085
tr|A0A0H2XI41|A0A0H2XI41_STAA3 Inosine-uridine preferring nucleoside hydrolase OS=Staphylococcus aureus (strain USA300) OX=367830 GN=SAUSA300_2234 PE=4 SV=1	1.25677	1.25677	0.143406	0.821947
tr|A0A0H2XI45|A0A0H2XI45_STAA3 Phosphoglycerate mutase family protein OS=Staphylococcus aureus (strain USA300) OX=367830 GN=SAUSA300_0783 PE=4 SV=1	0.757146	-1.32075	0.519001	0.589011
tr|A0A0H2XI46|A0A0H2XI46_STAA3 Panton-Valentine leukocidin, LukS-PV OS=Staphylococcus aureus (strain USA300) OX=367830 GN=lukS-PV PE=3 SV=1	0.441246	-2.26631	0.210396	1.92861
tr|A0A0H2XI47|A0A0H2XI47_STAA3 Hydrolase_4 domain-containing protein OS=Staphylococcus aureus (strain USA300) OX=367830 GN=SAUSA300_0430 PE=4 SV=1	0.580131	-1.72375	0.0435907	1.46055
tr|A0A0H2XI48|A0A0H2XI48_STAA3 ABC transporter, substrate-binding protein OS=Staphylococcus aureus (strain USA300) OX=367830 GN=SAUSA300_0618 PE=3 SV=1	0.847405	-1.18007	0.184171	0.364206
tr|A0A0H2XI51|A0A0H2XI51_STAA3 Lactose phosphotransferase system repressor OS=Staphylococcus aureus (strain USA300) OX=367830 GN=SAUSA300_2261 PE=4 SV=1	0.853943	-1.17104	0.402989	0.319779
tr|A0A0H2XI52|A0A0H2XI52_STAA3 Uncharacterized protein OS=Staphylococcus aureus (strain USA300) OX=367830 GN=SAUSA300_1863 PE=4 SV=1	0.621139	-1.60994	0.680549	0.643438
tr|A0A0H2XI55|A0A0H2XI55_STAA3 Inositol monophosphatase family protein OS=Staphylococcus aureus (strain USA300) OX=367830 GN=SAUSA300_2260 PE=4 SV=1	0.755715	-1.32325	0.352706	0.619857
tr|A0A0H2XI62|A0A0H2XI62_STAA3 dITP/XTP pyrophosphatase OS=Staphylococcus aureus (strain USA300) OX=367830 GN=SAUSA300_1050 PE=3 SV=1	0.795563	-1.25697	0.32194	0.639993
tr|A0A0H2XI63|A0A0H2XI63_STAA3 DNA repair protein RadA OS=Staphylococcus aureus (strain USA300) OX=367830 GN=radA PE=3 SV=1	1.19814	1.19814	0.492748	0.844455
tr|A0A0H2XI67|A0A0H2XI67_STAA3 Uncharacterized protein OS=Staphylococcus aureus (strain USA300) OX=367830 GN=SAUSA300_1361 PE=4 SV=1	0.785042	-1.27382	0.469612	0.48366
tr|A0A0H2XI68|A0A0H2XI68_STAA3 Staphylococcal respiratory response protein, SrrA OS=Staphylococcus aureus (strain USA300) OX=367830 GN=srrA PE=4 SV=1	0.726755	-1.37598	0.076034	0.8104
tr|A0A0H2XI69|A0A0H2XI69_STAA3 Putative glutamyl aminopeptidase OS=Staphylococcus aureus (strain USA300) OX=367830 GN=SAUSA300_1261 PE=3 SV=1	0.975082	-1.02555	0.875838	0.0595383
tr|A0A0H2XI72|A0A0H2XI72_STAA3 Triacylglycerol lipase OS=Staphylococcus aureus (strain USA300) OX=367830 GN=SAUSA300_0320 PE=4 SV=1	0.736587	-1.35761	0.167351	0.754236
tr|A0A0H2XI74|A0A0H2XI74_STAA3 Putative phosphoglycerate mutase family protein OS=Staphylococcus aureus (strain USA300) OX=367830 GN=SAUSA300_0375 PE=4 SV=1	0.925189	-1.08086	0.629885	0.08174
tr|A0A0H2XI75|A0A0H2XI75_STAA3 Transcriptional regulator, LysR family OS=Staphylococcus aureus (strain USA300) OX=367830 GN=SAUSA300_2480 PE=3 SV=1	1.17105	1.17105	0.619766	0.536689
tr|A0A0H2XI81|A0A0H2XI81_STAA3 Nicotinate phosphoribosyltransferase OS=Staphylococcus aureus (strain USA300) OX=367830 GN=SAUSA300_1894 PE=3 SV=1	0.915207	-1.09265	0.646791	0.105287
tr|A0A0H2XI82|A0A0H2XI82_STAA3 o-succinylbenzoate synthase OS=Staphylococcus aureus (strain USA300) OX=367830 GN=menC PE=3 SV=1	0.906462	-1.10319	0.533263	0.167647
tr|A0A0H2XI83|A0A0H2XI83_STAA3 Uncharacterized protein OS=Staphylococcus aureus (strain USA300) OX=367830 GN=SAUSA300_1351 PE=4 SV=1	0.586329	-1.70553	0.00616742	1.46612
tr|A0A0H2XI85|A0A0H2XI85_STAA3 Chorismate mutase/phospho-2-dehydro-3-deoxyheptonate aldolase OS=Staphylococcus aureus (strain USA300) OX=367830 GN=SAUSA300_1683 PE=4 SV=1	0.87819	-1.13871	0.116339	0.267469
tr|A0A0H2XI88|A0A0H2XI88_STAA3 Transcriptional regulator, LysR family OS=Staphylococcus aureus (strain USA300) OX=367830 GN=SAUSA300_0658 PE=3 SV=1	1.36351	1.36351	0.257112	1.1732
tr|A0A0H2XI89|A0A0H2XI89_STAA3 16S rRNA m5C967 methyltransferase OS=Staphylococcus aureus (strain USA300) OX=367830 GN=sun PE=3 SV=1	1.02482	1.02482	0.808962	0.225509
tr|A0A0H2XI92|A0A0H2XI92_STAA3 1-acyl-sn-glycerol-3-phosphate acyltransferases OS=Staphylococcus aureus (strain USA300) OX=367830 GN=SAUSA300_1673 PE=4 SV=1	0.455697	-2.19444	0.0274515	2.22682
tr|A0A0H2XI93|A0A0H2XI93_STAA3 Acetyltransferase, GNAT family OS=Staphylococcus aureus (strain USA300) OX=367830 GN=SAUSA300_1980 PE=1 SV=1	0.555499	-1.80018	0.15936	1.82804
tr|A0A0H2XI94|A0A0H2XI94_STAA3 Glyoxalase family protein OS=Staphylococcus aureus (strain USA300) OX=367830 GN=SAUSA300_2461 PE=4 SV=1	1.38449	1.38449	0.175101	1.16432
tr|A0A0H2XIA7|A0A0H2XIA7_STAA3 Uncharacterized protein OS=Staphylococcus aureus (strain USA300) OX=367830 GN=SAUSA300_1803 PE=4 SV=1	0.700299	-1.42796	0.29981	0.845583
tr|A0A0H2XIA8|A0A0H2XIA8_STAA3 Dihydroorotase OS=Staphylococcus aureus (strain USA300) OX=367830 GN=pyrC PE=3 SV=1	0.754947	-1.3246	0.176797	0.678517
tr|A0A0H2XIB2|A0A0H2XIB2_STAA3 Uncharacterized protein OS=Staphylococcus aureus (strain USA300) OX=367830 GN=SAUSA300_2378 PE=4 SV=1	1.11331	1.11331	0.619658	0.864522
tr|A0A0H2XIB6|A0A0H2XIB6_STAA3 ABC transporter, ATP-binding protein OS=Staphylococcus aureus (strain USA300) OX=367830 GN=SAUSA300_2288 PE=4 SV=1	1.01957	1.01957	0.916024	0.195766
tr|A0A0H2XIC2|A0A0H2XIC2_STAA3 Beta_elim_lyase domain-containing protein OS=Staphylococcus aureus (strain USA300) OX=367830 GN=SAUSA300_1214 PE=4 SV=1	0.618982	-1.61556	0.00253744	1.31758
tr|A0A0H2XIC4|A0A0H2XIC4_STAA3 Uncharacterized protein OS=Staphylococcus aureus (strain USA300) OX=367830 GN=SAUSA300_0383 PE=4 SV=1	0.934114	-1.07053	0.460852	0.0818879
tr|A0A0H2XIC6|A0A0H2XIC6_STAA3 30S ribosomal protein S1 OS=Staphylococcus aureus (strain USA300) OX=367830 GN=rpsA PE=4 SV=1	0.812922	-1.23013	0.0358763	0.498841
tr|A0A0H2XID0|A0A0H2XID0_STAA3 L-asparaginase OS=Staphylococcus aureus (strain USA300) OX=367830 GN=ansA PE=3 SV=1	0.838066	-1.19322	0.339519	0.395676
tr|A0A0H2XID1|A0A0H2XID1_STAA3 Putative transcriptional regulator OS=Staphylococcus aureus (strain USA300) OX=367830 GN=SAUSA300_2563 PE=4 SV=1	0.924665	-1.08147	0.762397	0.0833837
tr|A0A0H2XID2|A0A0H2XID2_STAA3 Methionine--tRNA ligase OS=Staphylococcus aureus (strain USA300) OX=367830 GN=metS PE=3 SV=1	0.899078	-1.11225	0.347103	0.186527
tr|A0A0H2XID9|A0A0H2XID9_STAA3 NAD-dependent protein deacetylase OS=Staphylococcus aureus (strain USA300) OX=367830 GN=cobB PE=3 SV=1	0.977846	-1.02266	0.999515	0.111058
tr|A0A0H2XIE0|A0A0H2XIE0_STAA3 Glycosyl transferase, group 1 family protein OS=Staphylococcus aureus (strain USA300) OX=367830 GN=SAUSA300_1349 PE=4 SV=1	0.821133	-1.21783	0.283411	0.430058
tr|A0A0H2XIE1|A0A0H2XIE1_STAA3 Succinate--CoA ligase [ADP-forming] subunit alpha OS=Staphylococcus aureus (strain USA300) OX=367830 GN=sucD PE=3 SV=1	1.03393	1.03393	0.714682	0.234488
tr|A0A0H2XIE3|A0A0H2XIE3_STAA3 Uncharacterized protein OS=Staphylococcus aureus (strain USA300) OX=367830 GN=SAUSA300_0552 PE=4 SV=1	0.884406	-1.1307	0.425104	0.225801
tr|A0A0H2XIF0|A0A0H2XIF0_STAA3 MutT/nudix family protein OS=Staphylococcus aureus (strain USA300) OX=367830 GN=SAUSA300_0440 PE=4 SV=1	1.13373	1.13373	0.484504	0.570394
tr|A0A0H2XIF3|A0A0H2XIF3_STAA3 ThiF domain-containing protein OS=Staphylococcus aureus (strain USA300) OX=367830 GN=SAUSA300_1585 PE=4 SV=1	0.98178	-1.01856	0.826591	0.0402772
tr|A0A0H2XIF7|A0A0H2XIF7_STAA3 Ribitol-5-phosphate cytidylyltransferase OS=Staphylococcus aureus (strain USA300) OX=367830 GN=tarI PE=3 SV=1	0.24045	-4.15887	0.00190127	4.12536
tr|A0A0H2XIF9|A0A0H2XIF9_STAA3 DEAD-box ATP-dependent RNA helicase CshB OS=Staphylococcus aureus (strain USA300) OX=367830 GN=cshB PE=3 SV=1	1.08347	1.08347	0.684562	0.442543
tr|A0A0H2XIG3|A0A0H2XIG3_STAA3 Ribosomal RNA small subunit methyltransferase E OS=Staphylococcus aureus (strain USA300) OX=367830 GN=SAUSA300_1537 PE=3 SV=1	0.89335	-1.11938	0.493681	0.188007
tr|A0A0H2XIG4|A0A0H2XIG4_STAA3 Putative N-acetyltransferase OS=Staphylococcus aureus (strain USA300) OX=367830 GN=SAUSA300_2631 PE=3 SV=1	1.19052	1.19052	0.425435	0.716908
tr|A0A0H2XIG7|A0A0H2XIG7_STAA3 Uncharacterized protein OS=Staphylococcus aureus (strain USA300) OX=367830 GN=SAUSA300_1181 PE=4 SV=1	0.81787	-1.22269	0.259165	0.451469
tr|A0A0H2XIH4|A0A0H2XIH4_STAA3 Alkaline shock protein 23 OS=Staphylococcus aureus (strain USA300) OX=367830 GN=SAUSA300_1474 PE=3 SV=1	0.802428	-1.24622	0.408156	0.461869
tr|A0A0H2XIH6|A0A0H2XIH6_STAA3 Transketolase OS=Staphylococcus aureus (strain USA300) OX=367830 GN=tkt PE=3 SV=1	0.820951	-1.2181	0.178536	0.451485
tr|A0A0H2XIH7|A0A0H2XIH7_STAA3 Phenylalanyl-tRNA synthetase (Beta subunit) OS=Staphylococcus aureus (strain USA300) OX=367830 GN=SAUSA300_1688 PE=4 SV=1	0.820297	-1.21907	0.370644	0.447247
tr|A0A0H2XII0|A0A0H2XII0_STAA3 Phosphosugar-binding transcriptional regulator OS=Staphylococcus aureus (strain USA300) OX=367830 GN=SAUSA300_2271 PE=4 SV=1	0.802991	-1.24534	0.325961	0.485043
tr|A0A0H2XII1|A0A0H2XII1_STAA3 Menaquinone biosynthesis methyltransferase ubiE OS=Staphylococcus aureus (strain USA300) OX=367830 GN=ubiE PE=4 SV=1	0.426376	-2.34535	0.0187774	2.36652
tr|A0A0H2XII4|A0A0H2XII4_STAA3 Oxidoreductase, aldo/keto reductase family OS=Staphylococcus aureus (strain USA300) OX=367830 GN=SAUSA300_1728 PE=4 SV=1	1.00044	1.00044	0.943477	0.145854
tr|A0A0H2XII5|A0A0H2XII5_STAA3 EIIA OS=Staphylococcus aureus (strain USA300) OX=367830 GN=SAUSA300_2576 PE=4 SV=1	0.703056	-1.42236	0.31864	1.17819
tr|A0A0H2XII8|A0A0H2XII8_STAA3 Cold shock protein CspA OS=Staphylococcus aureus (strain USA300) OX=367830 GN=SAUSA300_0777 PE=4 SV=1	0.579863	-1.72455	0.0394238	1.47027
tr|A0A0H2XII9|A0A0H2XII9_STAA3 Regulatory protein, TetR family OS=Staphylococcus aureus (strain USA300) OX=367830 GN=SAUSA300_2490 PE=4 SV=1	0.834064	-1.19895	0.157284	0.423589
tr|A0A0H2XIJ1|A0A0H2XIJ1_STAA3 Enoyl-[acyl-carrier-protein] reductase [NADPH] OS=Staphylococcus aureus (strain USA300) OX=367830 GN=SAUSA300_0912 PE=1 SV=1	1.22246	1.22246	0.331914	0.809654
tr|A0A0H2XIJ2|A0A0H2XIJ2_STAA3 Uncharacterized protein OS=Staphylococcus aureus (strain USA300) OX=367830 GN=SAUSA300_0266 PE=4 SV=1	2.12161	2.12161	0.0322178	2.41244
tr|A0A0H2XIJ3|A0A0H2XIJ3_STAA3 Bifunctional autolysin OS=Staphylococcus aureus (strain USA300) OX=367830 GN=atl PE=3 SV=1	0.700157	-1.42825	0.157258	0.886856
tr|A0A0H2XIJ5|A0A0H2XIJ5_STAA3 Oligopeptide ABC transporter, substrate-binding protein OS=Staphylococcus aureus (strain USA300) OX=367830 GN=oppA PE=4 SV=1	0.548701	-1.82249	0.132269	1.55935
tr|A0A0H2XIK0|A0A0H2XIK0_STAA3 Peptide deformylase OS=Staphylococcus aureus (strain USA300) OX=367830 GN=def PE=3 SV=1	0.948678	-1.0541	0.748626	0.0361575
tr|A0A0H2XIK1|A0A0H2XIK1_STAA3 Uncharacterized protein OS=Staphylococcus aureus (strain USA300) OX=367830 GN=SAUSA300_0298 PE=4 SV=1	2.17178	2.17178	0.0370338	2.50112
tr|A0A0H2XIK4|A0A0H2XIK4_STAA3 Ornithine aminotransferase OS=Staphylococcus aureus (strain USA300) OX=367830 GN=rocD PE=3 SV=1	1.28202	1.28202	0.239607	0.926946
tr|A0A0H2XIK5|A0A0H2XIK5_STAA3 DUF2529 domain-containing protein OS=Staphylococcus aureus (strain USA300) OX=367830 GN=SAUSA300_2080 PE=4 SV=1	0.855704	-1.16863	0.502521	0.308339
tr|A0A0H2XIK8|A0A0H2XIK8_STAA3 Type I restriction-modification enzyme, S subunit OS=Staphylococcus aureus (strain USA300) OX=367830 GN=hsdS PE=4 SV=1	0.969644	-1.03131	0.829371	0.0338477
tr|A0A0H2XIK9|A0A0H2XIK9_STAA3 Uncharacterized protein OS=Staphylococcus aureus (strain USA300) OX=367830 GN=SAUSA300_0593 PE=4 SV=1	0.904079	-1.1061	0.502508	0.180055
tr|A0A0H2XIL0|A0A0H2XIL0_STAA3 MAP domain-containing protein OS=Staphylococcus aureus (strain USA300) OX=367830 GN=SAUSA300_2164 PE=3 SV=1	0.738293	-1.35448	0.247761	0.705855
tr|A0A0H2XIL8|A0A0H2XIL8_STAA3 Uncharacterized protein OS=Staphylococcus aureus (strain USA300) OX=367830 GN=SAUSA300_1780 PE=4 SV=1	1.40233	1.40233	0.186658	1.22634
tr|A0A0H2XIM0|A0A0H2XIM0_STAA3 Gluconate kinase OS=Staphylococcus aureus (strain USA300) OX=367830 GN=gntK PE=3 SV=1	0.673059	-1.48575	0.251692	1.27881
tr|A0A0H2XIM3|A0A0H2XIM3_STAA3 Uncharacterized protein OS=Staphylococcus aureus (strain USA300) OX=367830 GN=SAUSA300_0639 PE=4 SV=1	1.26226	1.26226	0.240621	0.846157
tr|A0A0H2XIM6|A0A0H2XIM6_STAA3 Fido domain-containing protein OS=Staphylococcus aureus (strain USA300) OX=367830 GN=SAUSA300_1560 PE=4 SV=1	0.852975	-1.17237	0.597229	0.426812
tr|A0A0H2XIM7|A0A0H2XIM7_STAA3 Nfu_N domain-containing protein OS=Staphylococcus aureus (strain USA300) OX=367830 GN=SAUSA300_1323 PE=4 SV=1	0.917287	-1.09017	0.306353	0.135552
tr|A0A0H2XIN1|A0A0H2XIN1_STAA3 Carbamoyl-phosphate synthase small chain OS=Staphylococcus aureus (strain USA300) OX=367830 GN=carA PE=3 SV=1	0.972868	-1.02789	0.812091	0.0382972
tr|A0A0H2XIP0|A0A0H2XIP0_STAA3 Phosphoenolpyruvate--glycerone phosphotransferase OS=Staphylococcus aureus (strain USA300) OX=367830 GN=SAUSA300_0638 PE=4 SV=1	0.866279	-1.15436	0.422429	0.278921
tr|A0A0H2XIP4|A0A0H2XIP4_STAA3 Octanoyl-[GcvH]:protein N-octanoyltransferase OS=Staphylococcus aureus (strain USA300) OX=367830 GN=lipL PE=3 SV=1	0.694113	-1.44069	0.444363	0.712825
tr|A0A0H2XIQ0|A0A0H2XIQ0_STAA3 Glycine betaine/carnitine/choline ABC transporter OS=Staphylococcus aureus (strain USA300) OX=367830 GN=opuCc PE=4 SV=1	0.560161	-1.7852	0.0992273	1.55516
tr|A0A0H2XIQ1|A0A0H2XIQ1_STAA3 Putative TrmH family tRNA/rRNA methyltransferase OS=Staphylococcus aureus (strain USA300) OX=367830 GN=SAUSA300_0517 PE=4 SV=1	1.44764	1.44764	0.15303	1.28025
tr|A0A0H2XIQ2|A0A0H2XIQ2_STAA3 Dihydrolipoyl dehydrogenase OS=Staphylococcus aureus (strain USA300) OX=367830 GN=lpdA PE=3 SV=1	1.37089	1.37089	0.208218	1.1624
tr|A0A0H2XIQ4|A0A0H2XIQ4_STAA3 DNA polymerase III, delta subunit OS=Staphylococcus aureus (strain USA300) OX=367830 GN=holA PE=4 SV=1	0.801163	-1.24819	0.332078	0.535921
tr|A0A0H2XIR0|A0A0H2XIR0_STAA3 Alcohol dehydrogenase, zinc-containing OS=Staphylococcus aureus (strain USA300) OX=367830 GN=SAUSA300_2147 PE=4 SV=1	1.27675	1.27675	0.316709	0.966952
tr|A0A0H2XIR5|A0A0H2XIR5_STAA3 Ornithine carbamoyltransferase OS=Staphylococcus aureus (strain USA300) OX=367830 GN=arcB PE=3 SV=1	1.35082	1.35082	0.0492775	1.02018
tr|A0A0H2XIS0|A0A0H2XIS0_STAA3 Uncharacterized protein OS=Staphylococcus aureus (strain USA300) OX=367830 GN=SAUSA300_1230 PE=4 SV=1	0.878293	-1.13857	0.00504881	0.273546
tr|A0A0H2XIS1|A0A0H2XIS1_STAA3 D-isomer specific 2-hydroxyacid dehydrogenase OS=Staphylococcus aureus (strain USA300) OX=367830 GN=SAUSA300_0834 PE=3 SV=1	1.0148	1.0148	0.847107	0.200851
tr|A0A0H2XIS2|A0A0H2XIS2_STAA3 Branched-chain-amino-acid aminotransferase OS=Staphylococcus aureus (strain USA300) OX=367830 GN=ilvE PE=3 SV=1	0.980323	-1.02007	0.839514	0.0650269
tr|A0A0H2XIS5|A0A0H2XIS5_STAA3 Kinase, pfkB family OS=Staphylococcus aureus (strain USA300) OX=367830 GN=SAUSA300_1993 PE=4 SV=1	1.39255	1.39255	0.109158	1.13979
tr|A0A0H2XIT2|A0A0H2XIT2_STAA3 DNA polymerase III subunit gamma/tau OS=Staphylococcus aureus (strain USA300) OX=367830 GN=dnaX PE=3 SV=1	0.80248	-1.24614	0.456307	0.454408
tr|A0A0H2XIT3|A0A0H2XIT3_STAA3 Acetoin(diacetyl) reductase OS=Staphylococcus aureus (strain USA300) OX=367830 GN=SAUSA300_0129 PE=3 SV=1	1.06661	1.06661	0.647319	0.33294
tr|A0A0H2XIT6|A0A0H2XIT6_STAA3 NAD_binding_9 domain-containing protein OS=Staphylococcus aureus (strain USA300) OX=367830 GN=SAUSA300_1716 PE=4 SV=1	0.963985	-1.03736	0.968609	0.139588
tr|A0A0H2XIV6|A0A0H2XIV6_STAA3 Diphosphomevalonate decarboxylase OS=Staphylococcus aureus (strain USA300) OX=367830 GN=mvaD PE=3 SV=1	0.768705	-1.30089	0.0755722	0.660223
tr|A0A0H2XIV7|A0A0H2XIV7_STAA3 Ornithine carbamoyltransferase OS=Staphylococcus aureus (strain USA300) OX=367830 GN=arcB PE=3 SV=1	0.742222	-1.3473	0.0881747	0.747397
tr|A0A0H2XIW0|A0A0H2XIW0_STAA3 Putative surface protein OS=Staphylococcus aureus (strain USA300) OX=367830 GN=SAUSA300_0883 PE=4 SV=1	1.12852	1.12852	0.400522	0.485899
tr|A0A0H2XIW1|A0A0H2XIW1_STAA3 Oligoendopeptidase F OS=Staphylococcus aureus (strain USA300) OX=367830 GN=pepF PE=3 SV=1	0.720897	-1.38716	0.0310636	0.848179
tr|A0A0H2XIW4|A0A0H2XIW4_STAA3 Probable malate:quinone oxidoreductase OS=Staphylococcus aureus (strain USA300) OX=367830 GN=mqo PE=3 SV=1	1.30779	1.30779	0.0672024	0.913647
tr|A0A0H2XIW5|A0A0H2XIW5_STAA3 Pseudouridine synthase OS=Staphylococcus aureus (strain USA300) OX=367830 GN=SAUSA300_1090 PE=3 SV=1	1.52614	1.52614	0.176094	1.51449
tr|A0A0H2XIW6|A0A0H2XIW6_STAA3 S4 RNA-binding domain-containing protein OS=Staphylococcus aureus (strain USA300) OX=367830 GN=SAUSA300_0484 PE=4 SV=1	1.03586	1.03586	0.849748	0.224807
tr|A0A0H2XIX0|A0A0H2XIX0_STAA3 GAF domain-containing protein OS=Staphylococcus aureus (strain USA300) OX=367830 GN=SAUSA300_1665 PE=4 SV=1	0.820408	-1.21891	0.140217	0.456795
tr|A0A0H2XIX8|A0A0H2XIX8_STAA3 Putative lipoprotein OS=Staphylococcus aureus (strain USA300) OX=367830 GN=SAUSA300_0992 PE=4 SV=1	0.445734	-2.24349	0.413663	1.63327
tr|A0A0H2XIX9|A0A0H2XIX9_STAA3 Uncharacterized protein OS=Staphylococcus aureus (strain USA300) OX=367830 GN=SAUSA300_1215 PE=4 SV=1	1.58839	1.58839	0.369274	1.77165
tr|A0A0H2XIY2|A0A0H2XIY2_STAA3 Cys-tRNA(Pro)/Cys-tRNA(Cys) deacylase OS=Staphylococcus aureus (strain USA300) OX=367830 GN=ybaK PE=3 SV=1	1.05328	1.05328	0.61683	0.292933
tr|A0A0H2XIY3|A0A0H2XIY3_STAA3 HAD-superfamily hydrolase, subfamily IA, variant 1 OS=Staphylococcus aureus (strain USA300) OX=367830 GN=SAUSA300_0557 PE=4 SV=1	0.606902	-1.64771	0.0337118	1.37107
tr|A0A0H2XIY5|A0A0H2XIY5_STAA3 Oligoendopeptidase F OS=Staphylococcus aureus (strain USA300) OX=367830 GN=pepF PE=3 SV=1	1.17279	1.17279	0.185478	0.604467
tr|A0A0H2XIY8|A0A0H2XIY8_STAA3 Oxidoreductase, aldo/keto reductase family OS=Staphylococcus aureus (strain USA300) OX=367830 GN=SAUSA300_1450 PE=4 SV=1	1.51909	1.51909	0.170703	1.50329
tr|A0A0H2XIY9|A0A0H2XIY9_STAA3 Molybdenum cofactor biosynthesis protein B OS=Staphylococcus aureus (strain USA300) OX=367830 GN=moaB PE=3 SV=1	1.1609	1.1609	0.104275	0.561608
tr|A0A0H2XIZ0|A0A0H2XIZ0_STAA3 OsmC/Ohr family protein OS=Staphylococcus aureus (strain USA300) OX=367830 GN=SAUSA300_1668 PE=3 SV=1	1.05794	1.05794	0.555609	0.294497
tr|A0A0H2XIZ7|A0A0H2XIZ7_STAA3 Uncharacterized protein OS=Staphylococcus aureus (strain USA300) OX=367830 GN=SAUSA300_2272 PE=1 SV=1	0.867489	-1.15275	0.464256	0.277213
tr|A0A0H2XJ08|A0A0H2XJ08_STAA3 Riboflavin synthase, alpha subunit OS=Staphylococcus aureus (strain USA300) OX=367830 GN=ribE PE=4 SV=1	0.974975	-1.02567	0.884513	0.0573725
tr|A0A0H2XJ11|A0A0H2XJ11_STAA3 Uncharacterized protein OS=Staphylococcus aureus (strain USA300) OX=367830 GN=SAUSA300_1057 PE=4 SV=1	0.854722	-1.16997	0.504321	0.302862
tr|A0A0H2XJ21|A0A0H2XJ21_STAA3 Ribulose-5-phosphate reductase OS=Staphylococcus aureus (strain USA300) OX=367830 GN=tarJ PE=3 SV=1	1.50778	1.50778	0.131317	1.42958
tr|A0A0H2XJ33|A0A0H2XJ33_STAA3 Thioredoxin domain-containing protein OS=Staphylococcus aureus (strain USA300) OX=367830 GN=SAUSA300_2474 PE=4 SV=1	0.870031	-1.14938	0.544196	0.31449
tr|A0A0H2XJ34|A0A0H2XJ34_STAA3 Uncharacterized protein OS=Staphylococcus aureus (strain USA300) OX=367830 GN=SAUSA300_0553 PE=4 SV=1	1.13124	1.13124	0.576719	1.56502
tr|A0A0H2XJ40|A0A0H2XJ40_STAA3 Type-1 mutarotase OS=Staphylococcus aureus (strain USA300) OX=367830 GN=galM PE=4 SV=1	0.851322	-1.17464	0.726071	0.187774
tr|A0A0H2XJ47|A0A0H2XJ47_STAA3 Veg protein OS=Staphylococcus aureus (strain USA300) OX=367830 GN=SAUSA300_0471 PE=4 SV=1	1.58931	1.58931	0.196735	1.70974
tr|A0A0H2XJ48|A0A0H2XJ48_STAA3 Uncharacterized protein OS=Staphylococcus aureus (strain USA300) OX=367830 GN=SAUSA300_1583 PE=4 SV=1	0.942249	-1.06129	0.815166	0.00661537
tr|A0A0H2XJ51|A0A0H2XJ51_STAA3 Uncharacterized protein OS=Staphylococcus aureus (strain USA300) OX=367830 GN=SAUSA300_0812 PE=4 SV=1	1.22823	1.22823	0.245421	0.778102
tr|A0A0H2XJ54|A0A0H2XJ54_STAA3 Uncharacterized protein OS=Staphylococcus aureus (strain USA300) OX=367830 GN=SAUSA300_0740 PE=4 SV=1	0.764747	-1.30762	0.0497688	0.677236
tr|A0A0H2XJ55|A0A0H2XJ55_STAA3 YflT domain-containing protein OS=Staphylococcus aureus (strain USA300) OX=367830 GN=SAUSA300_0385 PE=3 SV=1	0.829079	-1.20616	0.464776	0.355925
tr|A0A0H2XJ58|A0A0H2XJ58_STAA3 Putative Pyridine nucleotide-disulphide oxidoreductase OS=Staphylococcus aureus (strain USA300) OX=367830 GN=SAUSA300_0576 PE=3 SV=1	0.961142	-1.04043	0.856037	0.0362177
tr|A0A0H2XJ60|A0A0H2XJ60_STAA3 Putative arsenate reductase OS=Staphylococcus aureus (strain USA300) OX=367830 GN=SAUSA300_0790 PE=4 SV=1	0.752091	-1.32963	0.080584	0.713262
tr|A0A0H2XJ64|A0A0H2XJ64_STAA3 Uncharacterized protein OS=Staphylococcus aureus (strain USA300) OX=367830 GN=SAUSA300_2328 PE=4 SV=1	0.523951	-1.90857	0.0525302	1.89841
tr|A0A0H2XJ65|A0A0H2XJ65_STAA3 Putative 5(3)-deoxyribonucleotidase OS=Staphylococcus aureus (strain USA300) OX=367830 GN=SAUSA300_0709 PE=3 SV=1	1.55154	1.55154	0.104895	1.49064
tr|A0A0H2XJ67|A0A0H2XJ67_STAA3 Putative mRNA interferase YoeB OS=Staphylococcus aureus (strain USA300) OX=367830 GN=SAUSA300_2352 PE=3 SV=1	0.902787	-1.10768	0.903185	0.00165548
tr|A0A0H2XJ71|A0A0H2XJ71_STAA3 Uncharacterized protein OS=Staphylococcus aureus (strain USA300) OX=367830 GN=SAUSA300_0856 PE=4 SV=1	0.979592	-1.02083	0.988364	0.103193
tr|A0A0H2XJ73|A0A0H2XJ73_STAA3 Uncharacterized protein OS=Staphylococcus aureus (strain USA300) OX=367830 GN=SAUSA300_1701 PE=4 SV=1	1.14789	1.14789	0.775312	0.509311
tr|A0A0H2XJ76|A0A0H2XJ76_STAA3 Malonyl CoA-acyl carrier protein transacylase OS=Staphylococcus aureus (strain USA300) OX=367830 GN=fabD PE=3 SV=1	0.939834	-1.06402	0.82579	0.00732991
tr|A0A0H2XJ77|A0A0H2XJ77_STAA3 SAP domain protein OS=Staphylococcus aureus (strain USA300) OX=367830 GN=SAUSA300_2101 PE=4 SV=1	0.722871	-1.38337	0.100988	0.877269
tr|A0A0H2XJ78|A0A0H2XJ78_STAA3 Replication protein OS=Staphylococcus aureus (strain USA300) OX=367830 GN=SAUSA300_pUSA010001 PE=3 SV=1	0.781361	-1.27982	0.210141	0.624886
tr|A0A0H2XJ80|A0A0H2XJ80_STAA3 Arginine deiminase OS=Staphylococcus aureus (strain USA300) OX=367830 GN=arcA PE=3 SV=1	0.975551	-1.02506	0.929811	0.174285
tr|A0A0H2XJ82|A0A0H2XJ82_STAA3 Glutamyl-aminopeptidase OS=Staphylococcus aureus (strain USA300) OX=367830 GN=SAUSA300_1691 PE=3 SV=1	0.865882	-1.15489	0.393444	0.284649
tr|A0A0H2XJ83|A0A0H2XJ83_STAA3 Signal recognition particle receptor FtsY OS=Staphylococcus aureus (strain USA300) OX=367830 GN=ftsY PE=3 SV=1	1.01169	1.01169	0.847198	0.179186
tr|A0A0H2XJ90|A0A0H2XJ90_STAA3 D-lactate dehydrogenase OS=Staphylococcus aureus (strain USA300) OX=367830 GN=SAUSA300_2496 PE=3 SV=1	1.80177	1.80177	0.0133381	1.88145
tr|A0A0H2XJ98|A0A0H2XJ98_STAA3 PTS system, glucose-specific IIA component OS=Staphylococcus aureus (strain USA300) OX=367830 GN=crr PE=4 SV=1	0.899306	-1.11197	0.596893	0.151923
tr|A0A0H2XJA6|A0A0H2XJA6_STAA3 Uncharacterized protein OS=Staphylococcus aureus (strain USA300) OX=367830 GN=SAUSA300_0301 PE=4 SV=1	1.30368	1.30368	0.747284	1.08938
tr|A0A0H2XJA7|A0A0H2XJA7_STAA3 Isochorismate synthase OS=Staphylococcus aureus (strain USA300) OX=367830 GN=SAUSA300_0945 PE=3 SV=1	1.25071	1.25071	0.110262	0.763508
tr|A0A0H2XJA9|A0A0H2XJA9_STAA3 Primosomal protein DnaI OS=Staphylococcus aureus (strain USA300) OX=367830 GN=dnaI PE=4 SV=1	0.940176	-1.06363	0.56804	0.0604478
tr|A0A0H2XJB2|A0A0H2XJB2_STAA3 Oxidoreductase, aldo/keto reductase family OS=Staphylococcus aureus (strain USA300) OX=367830 GN=SAUSA300_0674 PE=4 SV=1	1.1183	1.1183	0.534837	0.555306
tr|A0A0H2XJC0|A0A0H2XJC0_STAA3 SUF system FeS assembly protein, NifU family OS=Staphylococcus aureus (strain USA300) OX=367830 GN=SAUSA300_0821 PE=4 SV=1	1.02311	1.02311	0.803756	0.256449
tr|A0A0H2XJC8|A0A0H2XJC8_STAA3 Endoribonuclease MazF OS=Staphylococcus aureus (strain USA300) OX=367830 GN=SAUSA300_1971 PE=3 SV=1	1.23478	1.23478	0.367279	0.875829
tr|A0A0H2XJC9|A0A0H2XJC9_STAA3 3-oxoacyl-[acyl-carrier-protein] reductase OS=Staphylococcus aureus (strain USA300) OX=367830 GN=fabG PE=3 SV=1	0.969991	-1.03094	0.685488	0.0276903
tr|A0A0H2XJD6|A0A0H2XJD6_STAA3 Uncharacterized protein OS=Staphylococcus aureus (strain USA300) OX=367830 GN=SAUSA300_2475 PE=4 SV=1	0.749984	-1.33336	0.421254	0.69351
tr|A0A0H2XJD9|A0A0H2XJD9_STAA3 DUF4064 domain-containing protein OS=Staphylococcus aureus (strain USA300) OX=367830 GN=SAUSA300_1003 PE=4 SV=1	1.59739	1.59739	0.0449536	1.53618
tr|A0A0H2XJE4|A0A0H2XJE4_STAA3 Glycerol uptake operon antiterminator regulatory protein OS=Staphylococcus aureus (strain USA300) OX=367830 GN=glpP PE=4 SV=1	0.764982	-1.30722	0.266503	0.613484
tr|A0A0H2XJE5|A0A0H2XJE5_STAA3 NAD(P)-bd_dom domain-containing protein OS=Staphylococcus aureus (strain USA300) OX=367830 GN=SAUSA300_2097 PE=4 SV=1	0.848177	-1.179	0.672475	0.231106
tr|A0A0H2XJF2|A0A0H2XJF2_STAA3 Lantibiotic epidermin biosynthesis protein EpiB OS=Staphylococcus aureus (strain USA300) OX=367830 GN=epiB PE=4 SV=1	0.886965	-1.12744	0.719428	0.199579
tr|A0A0H2XJF4|A0A0H2XJF4_STAA3 3-oxoacyl-[acyl-carrier-protein] synthase 2 OS=Staphylococcus aureus (strain USA300) OX=367830 GN=fabF PE=3 SV=1	0.862982	-1.15877	0.455986	0.278198
tr|A0A0H2XJF9|A0A0H2XJF9_STAA3 Putative deoxyribodipyrimidine photolyase OS=Staphylococcus aureus (strain USA300) OX=367830 GN=SAUSA300_0677 PE=3 SV=1	0.436293	-2.29204	0.0456549	2.47585
tr|A0A0H2XJG1|A0A0H2XJG1_STAA3 Glyoxalase family protein OS=Staphylococcus aureus (strain USA300) OX=367830 GN=SAUSA300_0338 PE=4 SV=1	0.801817	-1.24717	0.559523	0.407507
tr|A0A0H2XJG3|A0A0H2XJG3_STAA3 Dihydrolipoamide acetyltransferase component of pyruvate dehydrogenase complex OS=Staphylococcus aureus (strain USA300) OX=367830 GN=SAUSA300_0995 PE=3 SV=1	0.683128	-1.46385	0.0257403	1.01164
tr|A0A0H2XJG5|A0A0H2XJG5_STAA3 Abhydrolase_3 domain-containing protein OS=Staphylococcus aureus (strain USA300) OX=367830 GN=SAUSA300_2473 PE=4 SV=1	0.743066	-1.34578	0.147265	0.784744
tr|A0A0H2XJG9|A0A0H2XJG9_STAA3 Uncharacterized protein OS=Staphylococcus aureus (strain USA300) OX=367830 GN=SAUSA300_1684 PE=4 SV=1	0.68421	-1.46154	0.0476492	0.991544
tr|A0A0H2XJH3|A0A0H2XJH3_STAA3 Putative_PNPOx domain-containing protein OS=Staphylococcus aureus (strain USA300) OX=367830 GN=SAUSA300_2327 PE=4 SV=1	1.11439	1.11439	0.574131	0.64809
tr|A0A0H2XJH7|A0A0H2XJH7_STAA3 Immunoglobulin G-binding protein A OS=Staphylococcus aureus (strain USA300) OX=367830 GN=SAUSA300_0113 PE=3 SV=1	1.25512	1.25512	0.405128	1.02282
tr|A0A0H2XJH8|A0A0H2XJH8_STAA3 Peptidase M20 domain-containing protein 2 OS=Staphylococcus aureus (strain USA300) OX=367830 GN=SAUSA300_2087 PE=3 SV=1	1.06159	1.06159	0.70418	0.302637
tr|A0A0H2XJJ3|A0A0H2XJJ3_STAA3 DNA polymerase III subunit alpha OS=Staphylococcus aureus (strain USA300) OX=367830 GN=dnaE PE=3 SV=1	1.09261	1.09261	0.582239	0.473787
tr|A0A0H2XJJ5|A0A0H2XJJ5_STAA3 Molybdopterin converting factor, subunit 2 OS=Staphylococcus aureus (strain USA300) OX=367830 GN=moaE PE=4 SV=1	0.847751	-1.17959	0.32414	0.387871
tr|A0A0H2XJK0|A0A0H2XJK0_STAA3 Aminotransferase OS=Staphylococcus aureus (strain USA300) OX=367830 GN=SAUSA300_1916 PE=4 SV=1	0.930528	-1.07466	0.680549	0.0635507
tr|A0A0H2XJK3|A0A0H2XJK3_STAA3 Conserved hypothetical phage protein OS=Staphylococcus aureus (strain USA300) OX=367830 GN=SAUSA300_1965 PE=4 SV=1;tr|A0A0H2XGD1|A0A0H2XGD1_STAA3 PhiSLT ORF78-like protein OS=Staphylococcus aureus (strain USA300) OX=367830 GN	1.00979	1.00979	0.881675	0.208878
tr|A0A0H2XJL0|A0A0H2XJL0_STAA3 Carboxylesterase OS=Staphylococcus aureus (strain USA300) OX=367830 GN=est PE=4 SV=1	1.00673	1.00673	0.816086	0.31904
tr|A0A0H2XJL5|A0A0H2XJL5_STAA3 Uncharacterized protein OS=Staphylococcus aureus (strain USA300) OX=367830 GN=SAUSA300_0173 PE=4 SV=1	0.542276	-1.84408	0.0133492	1.69074
tr|A0A0H2XJM3|A0A0H2XJM3_STAA3 Uncharacterized protein OS=Staphylococcus aureus (strain USA300) OX=367830 GN=SAUSA300_1888 PE=4 SV=1	1.00128	1.00128	0.88711	0.183173
tr|A0A0H2XJN3|A0A0H2XJN3_STAA3 Glycolytic operon regulator OS=Staphylococcus aureus (strain USA300) OX=367830 GN=SAUSA300_0755 PE=3 SV=1	1.02976	1.02976	0.764049	0.265498
tr|A0A0H2XJN5|A0A0H2XJN5_STAA3 ROK family protein OS=Staphylococcus aureus (strain USA300) OX=367830 GN=SAUSA300_0316 PE=4 SV=1	1.15578	1.15578	0.456613	0.649362
tr|A0A0H2XJP4|A0A0H2XJP4_STAA3 Putative thioredoxin OS=Staphylococcus aureus (strain USA300) OX=367830 GN=SAUSA300_0795 PE=4 SV=1	0.617356	-1.61981	0.0726269	1.33266
tr|A0A0H2XJP5|A0A0H2XJP5_STAA3 Aspartate-semialdehyde dehydrogenase OS=Staphylococcus aureus (strain USA300) OX=367830 GN=asd PE=3 SV=1	0.821434	-1.21738	0.207376	0.441727
tr|A0A0H2XJP7|A0A0H2XJP7_STAA3 Hydrolase, haloacid dehalogenase-like family OS=Staphylococcus aureus (strain USA300) OX=367830 GN=SAUSA300_1229 PE=4 SV=1	0.819194	-1.22071	0.0834196	0.476953
tr|A0A0H2XJQ0|A0A0H2XJQ0_STAA3 AAA_12 domain-containing protein OS=Staphylococcus aureus (strain USA300) OX=367830 GN=SAUSA300_0097 PE=4 SV=1	1.41852	1.41852	0.122083	1.18544
tr|A0A0H2XJQ2|A0A0H2XJQ2_STAA3 Small ribosomal subunit biogenesis GTPase RsgA OS=Staphylococcus aureus (strain USA300) OX=367830 GN=rsgA PE=3 SV=1	0.859855	-1.16299	0.278246	0.354355
tr|A0A0H2XJQ4|A0A0H2XJQ4_STAA3 Acetyltransferase, GNAT family OS=Staphylococcus aureus (strain USA300) OX=367830 GN=SAUSA300_0643 PE=4 SV=1	1.20102	1.20102	0.30811	0.712684
tr|A0A0H2XJQ7|A0A0H2XJQ7_STAA3 Lipid II isoglutaminyl synthase (glutamine-hydrolyzing) subunit GatD OS=Staphylococcus aureus (strain USA300) OX=367830 GN=gatD PE=3 SV=1	1.05984	1.05984	0.611874	0.325351
tr|A0A0H2XJR2|A0A0H2XJR2_STAA3 Pyridine nucleotide-disulfide oxidoreductase OS=Staphylococcus aureus (strain USA300) OX=367830 GN=SAUSA300_1369 PE=4 SV=1	0.800786	-1.24877	0.135676	0.526791
tr|A0A0H2XJR5|A0A0H2XJR5_STAA3 Putative lysophospholipase OS=Staphylococcus aureus (strain USA300) OX=367830 GN=SAUSA300_1710 PE=3 SV=1	1.01091	1.01091	0.858683	0.164679
tr|A0A0H2XJR8|A0A0H2XJR8_STAA3 Uncharacterized protein OS=Staphylococcus aureus (strain USA300) OX=367830 GN=SAUSA300_1023 PE=4 SV=1	0.91307	-1.09521	0.82241	0.0550221
tr|A0A0H2XJT5|A0A0H2XJT5_STAA3 Acetyltransferase, GNAT family OS=Staphylococcus aureus (strain USA300) OX=367830 GN=SAUSA300_0451 PE=4 SV=1	0.720503	-1.38792	0.0707589	0.84253
tr|A0A0H2XJU5|A0A0H2XJU5_STAA3 2-dehydropantoate 2-reductase OS=Staphylococcus aureus (strain USA300) OX=367830 GN=panE PE=3 SV=1	1.01427	1.01427	0.840011	0.215848
tr|A0A0H2XJU8|A0A0H2XJU8_STAA3 Lytic regulatory protein OS=Staphylococcus aureus (strain USA300) OX=367830 GN=SAUSA300_2100 PE=4 SV=1	0.536179	-1.86505	0.2638	1.48546
tr|A0A0H2XJW1|A0A0H2XJW1_STAA3 Threonylcarbamoyl-AMP synthase OS=Staphylococcus aureus (strain USA300) OX=367830 GN=SAUSA300_2070 PE=3 SV=1	1.07625	1.07625	0.627732	0.449641
tr|A0A0H2XJW3|A0A0H2XJW3_STAA3 Sucrose-6-phosphate hydrolase OS=Staphylococcus aureus (strain USA300) OX=367830 GN=scrB PE=3 SV=1	0.925707	-1.08026	0.424676	0.102345
tr|A0A0H2XJW7|A0A0H2XJW7_STAA3 Uncharacterized protein OS=Staphylococcus aureus (strain USA300) OX=367830 GN=SAUSA300_1788 PE=4 SV=1	0.535357	-1.86791	0.343307	1.98431
tr|A0A0H2XJW8|A0A0H2XJW8_STAA3 Putative pyridoxal phosphate-dependent acyltransferase OS=Staphylococcus aureus (strain USA300) OX=367830 GN=SAUSA300_0535 PE=3 SV=1	1.0884	1.0884	0.348843	0.378775
tr|A0A0H2XJX2|A0A0H2XJX2_STAA3 Uncharacterized protein OS=Staphylococcus aureus (strain USA300) OX=367830 GN=SAUSA300_1203 PE=4 SV=1	0.898339	-1.11317	0.713836	0.236427
tr|A0A0H2XJX3|A0A0H2XJX3_STAA3 Acetyltransferase, GNAT family family OS=Staphylococcus aureus (strain USA300) OX=367830 GN=SAUSA300_0943 PE=4 SV=1	1.08327	1.08327	0.561892	0.406809
tr|A0A0H2XJX6|A0A0H2XJX6_STAA3 Aminotransferase, class V OS=Staphylococcus aureus (strain USA300) OX=367830 GN=SAUSA300_1669 PE=3 SV=1	0.713846	-1.40086	0.0404537	0.885295
tr|A0A0H2XJY0|A0A0H2XJY0_STAA3 Hydrolase, haloacid dehalogenase-like family OS=Staphylococcus aureus (strain USA300) OX=367830 GN=SAUSA300_2464 PE=4 SV=1	1.32209	1.32209	0.190182	0.943068
tr|A0A0H2XJY2|A0A0H2XJY2_STAA3 Acyl-CoA synthetase OS=Staphylococcus aureus (strain USA300) OX=367830 GN=fadE PE=4 SV=1	1.86027	1.86027	0.255506	2.92913
tr|A0A0H2XJY4|A0A0H2XJY4_STAA3 Uncharacterized protein OS=Staphylococcus aureus (strain USA300) OX=367830 GN=SAUSA300_1759 PE=4 SV=1	1.42168	1.42168	0.335639	1.51302
tr|A0A0H2XJZ0|A0A0H2XJZ0_STAA3 FMN-dependent NADPH-azoreductase OS=Staphylococcus aureus (strain USA300) OX=367830 GN=SAUSA300_0340 PE=3 SV=1	0.970809	-1.03007	0.960244	0.149099
tr|A0A0H2XJZ3|A0A0H2XJZ3_STAA3 Phosphoenolpyruvate-protein phosphotransferase OS=Staphylococcus aureus (strain USA300) OX=367830 GN=ptsI PE=3 SV=1	0.930437	-1.07476	0.50176	0.0852538
tr|A0A0H2XJZ5|A0A0H2XJZ5_STAA3 Penicillin-binding protein 1 OS=Staphylococcus aureus (strain USA300) OX=367830 GN=pbpA PE=3 SV=1	0.509228	-1.96376	0.00817086	1.87447
tr|A0A0H2XJZ8|A0A0H2XJZ8_STAA3 UDP-N-acetylmuramoyl-tripeptide--D-alanyl-D-alanine ligase OS=Staphylococcus aureus (strain USA300) OX=367830 GN=murF PE=3 SV=1	1.29818	1.29818	0.288723	1.02427
tr|A0A0H2XK03|A0A0H2XK03_STAA3 Gluconeogenesis factor OS=Staphylococcus aureus (strain USA300) OX=367830 GN=SAUSA300_0749 PE=3 SV=1	1.06332	1.06332	0.667842	0.400698
tr|A0A0H2XK05|A0A0H2XK05_STAA3 Transcriptional regulator, GntR family OS=Staphylococcus aureus (strain USA300) OX=367830 GN=SAUSA300_0137 PE=4 SV=1	0.792842	-1.26129	0.192365	0.561772
tr|A0A0H2XK06|A0A0H2XK06_STAA3 DNA polymerase beta OS=Staphylococcus aureus (strain USA300) OX=367830 GN=SAUSA300_1042 PE=4 SV=1	1.04849	1.04849	0.794444	0.255697
tr|A0A0H2XK08|A0A0H2XK08_STAA3 Oxidoreductase, short chain dehydrogenase/reductase family OS=Staphylococcus aureus (strain USA300) OX=367830 GN=SAUSA300_2275 PE=4 SV=1	0.861653	-1.16056	0.684908	0.191084
tr|A0A0H2XK09|A0A0H2XK09_STAA3 Pyr_redox_2 domain-containing protein OS=Staphylococcus aureus (strain USA300) OX=367830 GN=SAUSA300_0841 PE=4 SV=1	1.53342	1.53342	0.137789	1.48652
tr|A0A0H2XK12|A0A0H2XK12_STAA3 FtsK/SpoIIIE family protein OS=Staphylococcus aureus (strain USA300) OX=367830 GN=SAUSA300_1687 PE=3 SV=1	0.914449	-1.09355	0.546618	0.11931
tr|A0A0H2XK17|A0A0H2XK17_STAA3 Putative helicase OS=Staphylococcus aureus (strain USA300) OX=367830 GN=SAUSA300_2431 PE=4 SV=1	1.03745	1.03745	0.742467	0.256818
tr|A0A0H2XK21|A0A0H2XK21_STAA3 2-oxoisovalerate dehydrogenase, E1 component, alpha subunit OS=Staphylococcus aureus (strain USA300) OX=367830 GN=SAUSA300_1466 PE=4 SV=1	0.838461	-1.19266	0.140525	0.39908
tr|A0A0H2XK42|A0A0H2XK42_STAA3 Amino acid ABC transporter, amino acid-binding protein OS=Staphylococcus aureus (strain USA300) OX=367830 GN=SAUSA300_2359 PE=4 SV=1	0.567728	-1.76141	0.0161917	1.5563
tr|A0A0H2XK48|A0A0H2XK48_STAA3 General stress protein 20U OS=Staphylococcus aureus (strain USA300) OX=367830 GN=dps PE=3 SV=1	0.724382	-1.38049	0.209081	0.812081
tr|A0A0H2XK58|A0A0H2XK58_STAA3 Cell division protein FtsZ OS=Staphylococcus aureus (strain USA300) OX=367830 GN=ftsZ PE=3 SV=1	1.08049	1.08049	0.475406	0.368564
tr|A0A0H2XK60|A0A0H2XK60_STAA3 Uncharacterized protein OS=Staphylococcus aureus (strain USA300) OX=367830 GN=SAUSA300_0664 PE=4 SV=1	0.85966	-1.16325	0.614837	0.232122
tr|A0A0H2XK67|A0A0H2XK67_STAA3 Uncharacterized protein OS=Staphylococcus aureus (strain USA300) OX=367830 GN=SAUSA300_1744 PE=4 SV=1	1.01856	1.01856	0.847697	0.179771
tr|A0A0H2XK72|A0A0H2XK72_STAA3 Ribosome biogenesis GTPase A OS=Staphylococcus aureus (strain USA300) OX=367830 GN=SAUSA300_1136 PE=1 SV=1	0.877691	-1.13935	0.446293	0.276195
tr|A0A0H2XK77|A0A0H2XK77_STAA3 Uncharacterized protein OS=Staphylococcus aureus (strain USA300) OX=367830 GN=SAUSA300_0692 PE=4 SV=1	0.410829	-2.4341	0.213252	2.08423
tr|A0A0H2XK95|A0A0H2XK95_STAA3 Putative endoribonuclease L-PSP OS=Staphylococcus aureus (strain USA300) OX=367830 GN=SAUSA300_0474 PE=3 SV=1	0.576531	-1.73451	0.0758946	1.47357
tr|A0A0H2XK99|A0A0H2XK99_STAA3 Dihydropteroate synthase OS=Staphylococcus aureus (strain USA300) OX=367830 GN=folP PE=3 SV=1	1.10746	1.10746	0.528137	0.502574
tr|A0A0H2XKA5|A0A0H2XKA5_STAA3 RNA polymerase sigma factor SigA OS=Staphylococcus aureus (strain USA300) OX=367830 GN=rpoD PE=3 SV=1	0.986909	-1.01326	0.942575	0.0871488
tr|A0A0H2XKA6|A0A0H2XKA6_STAA3 Probable succinyl-diaminopimelate desuccinylase OS=Staphylococcus aureus (strain USA300) OX=367830 GN=SAUSA300_1976 PE=4 SV=1	1.0166	1.0166	0.892382	0.159017
tr|A0A0H2XKA8|A0A0H2XKA8_STAA3 Type I restriction enzyme R Protein OS=Staphylococcus aureus (strain USA300) OX=367830 GN=hsdR PE=3 SV=1	1.08872	1.08872	0.617888	0.467843
tr|A0A0H2XKB1|A0A0H2XKB1_STAA3 Uncharacterized protein OS=Staphylococcus aureus (strain USA300) OX=367830 GN=SAUSA300_2257 PE=4 SV=1	0.910938	-1.09777	0.174786	0.165245
tr|A0A0H2XKB6|A0A0H2XKB6_STAA3 Uncharacterized protein OS=Staphylococcus aureus (strain USA300) OX=367830 GN=SAUSA300_0420 PE=4 SV=1	1.5105	1.5105	0.0178656	1.34937
tr|A0A0H2XKC2|A0A0H2XKC2_STAA3 5-nucleotidase family protein OS=Staphylococcus aureus (strain USA300) OX=367830 GN=SAUSA300_0828 PE=3 SV=1	1.22812	1.22812	0.157546	0.746876
tr|A0A0H2XKC5|A0A0H2XKC5_STAA3 ABC transporter, ATP-binding protein OS=Staphylococcus aureus (strain USA300) OX=367830 GN=SAUSA300_0630 PE=4 SV=1	0.509163	-1.96401	0.00636355	1.90667
tr|A0A0H2XKD0|A0A0H2XKD0_STAA3 N5-carboxyaminoimidazole ribonucleotide mutase OS=Staphylococcus aureus (strain USA300) OX=367830 GN=purE PE=3 SV=1	0.839918	-1.19059	0.366853	0.423037
tr|A0A0H2XKD5|A0A0H2XKD5_STAA3 GAF domain-containing protein OS=Staphylococcus aureus (strain USA300) OX=367830 GN=SAUSA300_2339 PE=4 SV=1	0.659671	-1.51591	0.147174	1.04762
tr|A0A0H2XKE9|A0A0H2XKE9_STAA3 Transcriptional regulator, TetR family OS=Staphylococcus aureus (strain USA300) OX=367830 GN=SAUSA300_2300 PE=4 SV=1	1.05485	1.05485	0.692953	0.359044
tr|A0A0H2XKF4|A0A0H2XKF4_STAA3 Uncharacterized protein OS=Staphylococcus aureus (strain USA300) OX=367830 GN=SAUSA300_1333 PE=4 SV=1	0.900273	-1.11077	0.584567	0.151586
tr|A0A0H2XKF5|A0A0H2XKF5_STAA3 DUF1801 domain-containing protein OS=Staphylococcus aureus (strain USA300) OX=367830 GN=SAUSA300_2394 PE=4 SV=1	0.925192	-1.08086	0.67513	0.0786542
tr|A0A0H2XKG5|A0A0H2XKG5_STAA3 (p)ppGpp synthase OS=Staphylococcus aureus (strain USA300) OX=367830 GN=SAUSA300_1590 PE=3 SV=1	1.00975	1.00975	0.888188	0.178474
tr|A0A0H2XKG7|A0A0H2XKG7_STAA3 Aspartokinase OS=Staphylococcus aureus (strain USA300) OX=367830 GN=SAUSA300_1225 PE=3 SV=1	1.35377	1.35377	0.395259	1.74219
tr|A0A0H2XKH0|A0A0H2XKH0_STAA3 HTH cro/C1-type domain-containing protein OS=Staphylococcus aureus (strain USA300) OX=367830 GN=SAUSA300_1797 PE=4 SV=1	0.969054	-1.03193	0.924247	0.0551569
tr|A0A0H2XKH5|A0A0H2XKH5_STAA3 Aconitate hydratase OS=Staphylococcus aureus (strain USA300) OX=367830 GN=acnA PE=3 SV=1	1.07946	1.07946	0.510586	0.363678
tr|A0A0H2XKH6|A0A0H2XKH6_STAA3 Universal stress protein family OS=Staphylococcus aureus (strain USA300) OX=367830 GN=SAUSA300_0067 PE=3 SV=1	1.0189	1.0189	0.741627	0.498281
tr|A0A0H2XKH9|A0A0H2XKH9_STAA3 Dihydrolipoyl dehydrogenase OS=Staphylococcus aureus (strain USA300) OX=367830 GN=lpdA PE=3 SV=1	0.817435	-1.22334	0.392339	0.471446
tr|A0A0H2XKI4|A0A0H2XKI4_STAA3 bPH_3 domain-containing protein OS=Staphylococcus aureus (strain USA300) OX=367830 GN=SAUSA300_2246 PE=4 SV=1	0.984321	-1.01593	0.977573	0.130856
tr|A0A0H2XKI8|A0A0H2XKI8_STAA3 Aminotransferase, class V OS=Staphylococcus aureus (strain USA300) OX=367830 GN=SAUSA300_1579 PE=3 SV=1	1.0286	1.0286	0.778295	0.25831
tr|A0A0H2XKJ0|A0A0H2XKJ0_STAA3 Uncharacterized protein OS=Staphylococcus aureus (strain USA300) OX=367830 GN=SAUSA300_0874 PE=4 SV=1	0.575052	-1.73897	0.0325018	1.50847
tr|A0A0H2XKJ6|A0A0H2XKJ6_STAA3 Uncharacterized protein OS=Staphylococcus aureus (strain USA300) OX=367830 GN=SAUSA300_2289 PE=4 SV=1	1.70559	1.70559	0.167192	1.92856
tr|A0A0H2XKK6|A0A0H2XKK6_STAA3 Nitric oxide dioxygenase OS=Staphylococcus aureus (strain USA300) OX=367830 GN=SAUSA300_0234 PE=3 SV=1	1.01367	1.01367	0.845484	0.190118
tr|A0A0H2XKL6|A0A0H2XKL6_STAA3 Acetoacetyl-CoA thiolase OS=Staphylococcus aureus (strain USA300) OX=367830 GN=SAUSA300_0225 PE=3 SV=1	1.09812	1.09812	0.625571	0.459537
tr|A0A0H2XKM7|A0A0H2XKM7_STAA3 Transferrin receptor OS=Staphylococcus aureus (strain USA300) OX=367830 GN=SAUSA300_0721 PE=4 SV=1	0.510285	-1.95969	0.0282058	1.93618
tr|A0A0H2XKN2|A0A0H2XKN2_STAA3 Uncharacterized protein OS=Staphylococcus aureus (strain USA300) OX=367830 GN=SAUSA300_pUSA010004 PE=4 SV=1	0.434022	-2.30403	0.0550132	2.26728

## Sheet: Proteomics Insoluble
Proteomics comparing ΔSSR42 to WT, insoluble fraction
Fasta headers	RATIO: SSR42 vs WT	Fold Change	Welch's T-test	Z-score
sp|A0A0H2XDF9|ESXD_STAA3 Type VII secretion system extracellular protein D OS=Staphylococcus aureus (strain USA300) OX=367830 GN=esxD PE=1 SV=1	1.90805	1.90805	0.0632648	2.00838
sp|A0A0H2XEK8|MROQ_STAA3 Membrane-embedded CAAX protease MroQ OS=Staphylococcus aureus (strain USA300) OX=367830 GN=MroQ PE=1 SV=1	0.768406	-1.3014	0.296334	0.220059
sp|A0A0H2XFI6|ESSE_STAA3 Type VII secretion system protein EsaE OS=Staphylococcus aureus (strain USA300) OX=367830 GN=SAUSA300_0286 PE=1 SV=1	0.815043	-1.22693	0.574829	0.515688
sp|A0A0H2XFP1|ESAA_STAA3 Type VII secretion system accessory factor EsaA OS=Staphylococcus aureus (strain USA300) OX=367830 GN=esaA PE=1 SV=1	1.4968	1.4968	0.147155	1.4589
sp|A0A0H2XG66|ESSB_STAA3 Type VII secretion system protein EssB OS=Staphylococcus aureus (strain USA300) OX=367830 GN=essB PE=1 SV=1	1.47868	1.47868	0.168507	1.46117
sp|A0A0H2XI99|ESXA_STAA3 Type VII secretion system extracellular protein A OS=Staphylococcus aureus (strain USA300) OX=367830 GN=esxA PE=1 SV=1	2.79155	2.79155	0.0683865	3.14535
sp|A0A0H2XIV9|ESSD_STAA3 Type VII secretion system protein EssD OS=Staphylococcus aureus (strain USA300) OX=367830 GN=essD PE=1 SV=1	1.33007	1.33007	0.00771571	1.10264
sp|Q2FDE8|MNME_STAA3 tRNA modification GTPase MnmE OS=Staphylococcus aureus (strain USA300) OX=367830 GN=mnmE PE=3 SV=1	0.805115	-1.24206	0.442732	0.0227053
sp|Q2FDE9|MNMG_STAA3 tRNA uridine 5-carboxymethylaminomethyl modification enzyme MnmG OS=Staphylococcus aureus (strain USA300) OX=367830 GN=mnmG PE=3 SV=2	0.849093	-1.17773	0.561742	0.103427
sp|Q2FDF0|RSMG_STAA3 Ribosomal RNA small subunit methyltransferase G OS=Staphylococcus aureus (strain USA300) OX=367830 GN=rsmG PE=3 SV=1	0.796556	-1.2554	0.69687	0.0655906
sp|Q2FDH3|DRP35_STAA3 Lactonase drp35 OS=Staphylococcus aureus (strain USA300) OX=367830 GN=drp35 PE=3 SV=2	0.943496	-1.05989	0.945938	0.372351
sp|Q2FDH4|Y2620_STAA3 UPF0312 protein SAUSA300_2620 OS=Staphylococcus aureus (strain USA300) OX=367830 GN=SAUSA300_2620 PE=3 SV=1	1.71533	1.71533	0.00216869	1.71335
sp|Q2FDK5|SRAP_STAA3 Serine-rich adhesin for platelets OS=Staphylococcus aureus (strain USA300) OX=367830 GN=sraP PE=3 SV=1	1.31005	1.31005	0.215819	1.10018
sp|Q2FDL0|SECA2_STAA3 Protein translocase subunit SecA 2 OS=Staphylococcus aureus (strain USA300) OX=367830 GN=secA2 PE=3 SV=1	1.3972	1.3972	0.158512	1.27468
sp|Q2FDM1|ISAB_STAA3 Immunodominant staphylococcal antigen B OS=Staphylococcus aureus (strain USA300) OX=367830 GN=isaB PE=3 SV=1	1.39755	1.39755	0.151644	1.25526
sp|Q2FDP9|BETA_STAA3 Oxygen-dependent choline dehydrogenase OS=Staphylococcus aureus (strain USA300) OX=367830 GN=betA PE=3 SV=1	0.856393	-1.16769	0.374531	0.067442
sp|Q2FDQ4|ALF1_STAA3 Fructose-bisphosphate aldolase class 1 OS=Staphylococcus aureus (strain USA300) OX=367830 GN=fda PE=3 SV=1	1.46902	1.46902	0.135077	1.37896
sp|Q2FDQ7|LDH2_STAA3 L-lactate dehydrogenase 2 OS=Staphylococcus aureus (strain USA300) OX=367830 GN=ldh2 PE=3 SV=1	0.607944	-1.64489	0.274261	0.657671
sp|Q2FDR0|PANB_STAA3 3-methyl-2-oxobutanoate hydroxymethyltransferase OS=Staphylococcus aureus (strain USA300) OX=367830 GN=panB PE=3 SV=2	0.749447	-1.33432	0.366453	0.193346
sp|Q2FDR1|PANC_STAA3 Pantothenate synthetase OS=Staphylococcus aureus (strain USA300) OX=367830 GN=panC PE=3 SV=1	0.489519	-2.04282	0.165086	1.19405
sp|Q2FDS6|Y2518_STAA3 Uncharacterized hydrolase SAUSA300_2518 OS=Staphylococcus aureus (strain USA300) OX=367830 GN=SAUSA300_2518 PE=3 SV=1	1.13705	1.13705	0.320298	0.736824
sp|Q2FDT8|ISAA_STAA3 Probable transglycosylase IsaA OS=Staphylococcus aureus (strain USA300) OX=367830 GN=isaA PE=3 SV=1	0.537403	-1.8608	0.227892	1.43554
sp|Q2FDU3|CRTP_STAA3 4,4-diaponeurosporene oxygenase OS=Staphylococcus aureus (strain USA300) OX=367830 GN=crtP PE=3 SV=1	0.624459	-1.60139	0.0141299	0.714529
sp|Q2FDU4|CRTQ_STAA3 4,4-diaponeurosporenoate glycosyltransferase OS=Staphylococcus aureus (strain USA300) OX=367830 GN=crtQ PE=3 SV=1	0.758272	-1.31879	0.0792282	0.240132
sp|Q2FDU5|CRTM_STAA3 4,4-diapophytoene synthase OS=Staphylococcus aureus (strain USA300) OX=367830 GN=crtM PE=3 SV=1	0.589636	-1.69596	0.0208095	0.838587
sp|Q2FDU6|CRTN_STAA3 4,4-diapophytoene desaturase (4,4-diaponeurosporene-forming) OS=Staphylococcus aureus (strain USA300) OX=367830 GN=crtN PE=3 SV=1	0.843286	-1.18584	0.311051	0.00096756
sp|Q2FDU9|COPZ_STAA3 Copper chaperone CopZ OS=Staphylococcus aureus (strain USA300) OX=367830 GN=copZ PE=3 SV=1	1.47922	1.47922	0.312062	1.61949
sp|Q2FDV0|COPA_STAA3 Copper-exporting P-type ATPase OS=Staphylococcus aureus (strain USA300) OX=367830 GN=copA PE=3 SV=1	0.578734	-1.72791	0.138951	0.789844
sp|Q2FDV3|ROCA_STAA3 1-pyrroline-5-carboxylate dehydrogenase OS=Staphylococcus aureus (strain USA300) OX=367830 GN=rocA PE=3 SV=1	0.772487	-1.29452	0.190283	0.179724
sp|Q2FDV8|CLPL_STAA3 ATP-dependent Clp protease ATP-binding subunit ClpL OS=Staphylococcus aureus (strain USA300) OX=367830 GN=clpL PE=3 SV=1	1.5562	1.5562	0.0345105	1.48131
sp|Q2FDW8|PTU3C_STAA3 PTS system glucoside-specific EIICBA component OS=Staphylococcus aureus (strain USA300) OX=367830 GN=glcB PE=3 SV=1	1.00801	1.00801	0.973937	0.427222
sp|Q2FDY2|Y2462_STAA3 Putative NAD(P)H nitroreductase SAUSA300_2462 OS=Staphylococcus aureus (strain USA300) OX=367830 GN=SAUSA300_2462 PE=3 SV=1	1.53014	1.53014	0.0231892	1.43209
sp|Q2FDY9|F16PC_STAA3 Fructose-1,6-bisphosphatase class 3 OS=Staphylococcus aureus (strain USA300) OX=367830 GN=fbp PE=3 SV=1	0.929339	-1.07603	0.710655	0.258194
sp|Q2FE05|GTAB_STAA3 UTP--glucose-1-phosphate uridylyltransferase OS=Staphylococcus aureus (strain USA300) OX=367830 GN=gtaB PE=3 SV=2	0.553967	-1.80516	0.159344	0.860835
sp|Q2FE11|PGCA_STAA3 Phosphoglucomutase OS=Staphylococcus aureus (strain USA300) OX=367830 GN=pgcA PE=3 SV=2	0.772067	-1.29523	0.321187	0.143601
sp|Q2FE21|Y2422_STAA3 Uncharacterized oxidoreductase SAUSA300_2422 OS=Staphylococcus aureus (strain USA300) OX=367830 GN=SAUSA300_2422 PE=3 SV=1	1.02196	1.02196	0.870728	0.513168
sp|Q2FE79|SBI_STAA3 Immunoglobulin-binding protein Sbi OS=Staphylococcus aureus (strain USA300) OX=367830 GN=sbi PE=3 SV=1	0.650048	-1.53835	0.0482478	0.635021
sp|Q2FE81|GPMA_STAA3 2,3-bisphosphoglycerate-dependent phosphoglycerate mutase OS=Staphylococcus aureus (strain USA300) OX=367830 GN=gpmA PE=3 SV=1	0.723523	-1.38213	0.202351	0.302126
sp|Q2FEA5|NREB_STAA3 Oxygen sensor histidine kinase NreB OS=Staphylococcus aureus (strain USA300) OX=367830 GN=nreB PE=3 SV=1	0.668284	-1.49637	0.383028	0.430724
sp|Q2FEA6|NREC_STAA3 Oxygen regulatory protein NreC OS=Staphylococcus aureus (strain USA300) OX=367830 GN=nreC PE=3 SV=1	0.461468	-2.167	0.180724	1.61872
sp|Q2FEB2|SARZ_STAA3 HTH-type transcriptional regulator SarZ OS=Staphylococcus aureus (strain USA300) OX=367830 GN=sarZ PE=3 SV=1	1.93496	1.93496	0.140991	2.16076
sp|Q2FEC4|FENR_STAA3 Ferredoxin--NADP reductase OS=Staphylococcus aureus (strain USA300) OX=367830 GN=SAUSA300_2319 PE=1 SV=1	0.724488	-1.38029	0.396941	0.276911
sp|Q2FEC8|Y2315_STAA3 Uncharacterized lipoprotein SAUSA300_2315 OS=Staphylococcus aureus (strain USA300) OX=367830 GN=SAUSA300_2315 PE=3 SV=1	1.0593	1.0593	0.50624	0.567362
sp|Q2FED4|HSSS_STAA3 Heme sensor protein HssS OS=Staphylococcus aureus (strain USA300) OX=367830 GN=hssS PE=3 SV=1	0.86845	-1.15148	0.782234	0.194228
sp|Q2FEE1|TCAA_STAA3 Membrane-associated protein TcaA OS=Staphylococcus aureus (strain USA300) OX=367830 GN=tcaA PE=3 SV=1	0.705625	-1.41718	0.229861	0.339491
sp|Q2FEF1|IDI2_STAA3 Isopentenyl-diphosphate delta-isomerase OS=Staphylococcus aureus (strain USA300) OX=367830 GN=fni PE=3 SV=1	0.916202	-1.09146	0.882708	0.31858
sp|Q2FEG1|LYRA_STAA3 Lysostaphin resistance protein A OS=Staphylococcus aureus (strain USA300) OX=367830 GN=lyrA PE=3 SV=1	1.0461	1.0461	0.680415	0.522792
sp|Q2FEG2|HUTG_STAA3 Formimidoylglutamase OS=Staphylococcus aureus (strain USA300) OX=367830 GN=hutG PE=3 SV=1	0.888727	-1.12521	0.617323	0.141536
sp|Q2FEG6|HUTI_STAA3 Imidazolonepropionase OS=Staphylococcus aureus (strain USA300) OX=367830 GN=hutI PE=3 SV=1	0.73193	-1.36625	0.353031	0.239165
sp|Q2FEI5|FDHL_STAA3 Putative formate dehydrogenase SAUSA300_2258 OS=Staphylococcus aureus (strain USA300) OX=367830 GN=SAUSA300_2258 PE=3 SV=1	1.09608	1.09608	0.378716	0.641459
sp|Q2FEI9|Y2254_STAA3 Putative 2-hydroxyacid dehydrogenase SAUSA300_2254 OS=Staphylococcus aureus (strain USA300) OX=367830 GN=SAUSA300_2254 PE=3 SV=1	0.861419	-1.16087	0.522331	0.110434
sp|Q2FEJ8|SARR_STAA3 HTH-type transcriptional regulator SarR OS=Staphylococcus aureus (strain USA300) OX=367830 GN=sarR PE=3 SV=3	0.130499	-7.6629	0.0359321	4.0893
sp|Q2FEK0|UREG_STAA3 Urease accessory protein UreG OS=Staphylococcus aureus (strain USA300) OX=367830 GN=ureG PE=3 SV=1	4.16054	4.16054	0.00986509	3.92107
sp|Q2FEK2|UREE_STAA3 Urease accessory protein UreE OS=Staphylococcus aureus (strain USA300) OX=367830 GN=ureE PE=3 SV=1	5.92867	5.92867	0.000293061	4.68111
sp|Q2FEK3|URE1_STAA3 Urease subunit alpha OS=Staphylococcus aureus (strain USA300) OX=367830 GN=ureC PE=3 SV=1	6.36116	6.36116	0.000247927	4.87247
sp|Q2FEK4|URE2_STAA3 Urease subunit beta OS=Staphylococcus aureus (strain USA300) OX=367830 GN=ureB PE=3 SV=1	14.0253	14.0253	0.000694451	6.81155
sp|Q2FEK5|URE3_STAA3 Urease subunit gamma OS=Staphylococcus aureus (strain USA300) OX=367830 GN=ureA PE=3 SV=1	8.25599	8.25599	0.00841691	5.65201
sp|Q2FEL8|MOAC_STAA3 Cyclic pyranopterin monophosphate synthase OS=Staphylococcus aureus (strain USA300) OX=367830 GN=moaC PE=3 SV=1	0.651395	-1.53517	0.194301	0.564478
sp|Q2FEM4|MOAA_STAA3 GTP 3,8-cyclase OS=Staphylococcus aureus (strain USA300) OX=367830 GN=moaA PE=3 SV=1	1.11836	1.11836	0.640144	0.741855
sp|Q2FEM9|FEMX_STAA3 Lipid II:glycine glycyltransferase OS=Staphylococcus aureus (strain USA300) OX=367830 GN=femX PE=3 SV=1	0.86353	-1.15804	0.560193	0.0877725
sp|Q2FEN5|TOP3_STAA3 DNA topoisomerase 3 OS=Staphylococcus aureus (strain USA300) OX=367830 GN=topB PE=3 SV=1	0.687903	-1.45369	0.261205	0.378244
sp|Q2FEN8|RS10_STAA3 30S ribosomal protein S10 OS=Staphylococcus aureus (strain USA300) OX=367830 GN=rpsJ PE=3 SV=1	0.735485	-1.35965	0.373975	0.204636
sp|Q2FEN9|RL3_STAA3 50S ribosomal protein L3 OS=Staphylococcus aureus (strain USA300) OX=367830 GN=rplC PE=3 SV=1	0.747699	-1.33744	0.269339	0.227144
sp|Q2FEP0|RL4_STAA3 50S ribosomal protein L4 OS=Staphylococcus aureus (strain USA300) OX=367830 GN=rplD PE=3 SV=1	0.726503	-1.37646	0.225059	0.286918
sp|Q2FEP1|RL23_STAA3 50S ribosomal protein L23 OS=Staphylococcus aureus (strain USA300) OX=367830 GN=rplW PE=3 SV=1	0.836465	-1.19551	0.639809	0.0965536
sp|Q2FEP2|RL2_STAA3 50S ribosomal protein L2 OS=Staphylococcus aureus (strain USA300) OX=367830 GN=rplB PE=3 SV=1	0.764798	-1.30753	0.281818	0.174323
sp|Q2FEP3|RS19_STAA3 30S ribosomal protein S19 OS=Staphylococcus aureus (strain USA300) OX=367830 GN=rpsS PE=3 SV=1	0.683732	-1.46256	0.297154	0.364393
sp|Q2FEP4|RL22_STAA3 50S ribosomal protein L22 OS=Staphylococcus aureus (strain USA300) OX=367830 GN=rplV PE=3 SV=1	0.726154	-1.37712	0.387814	0.231054
sp|Q2FEP5|RS3_STAA3 30S ribosomal protein S3 OS=Staphylococcus aureus (strain USA300) OX=367830 GN=rpsC PE=3 SV=1	0.664746	-1.50434	0.189693	0.49223
sp|Q2FEP6|RL16_STAA3 50S ribosomal protein L16 OS=Staphylococcus aureus (strain USA300) OX=367830 GN=rplP PE=3 SV=1	0.58329	-1.71441	0.159289	0.767068
sp|Q2FEP8|RS17_STAA3 30S ribosomal protein S17 OS=Staphylococcus aureus (strain USA300) OX=367830 GN=rpsQ PE=3 SV=1	1.27741	1.27741	0.47955	1.19911
sp|Q2FEP9|RL14_STAA3 50S ribosomal protein L14 OS=Staphylococcus aureus (strain USA300) OX=367830 GN=rplN PE=3 SV=1	0.668384	-1.49615	0.118203	0.504817
sp|Q2FEQ0|RL24_STAA3 50S ribosomal protein L24 OS=Staphylococcus aureus (strain USA300) OX=367830 GN=rplX PE=3 SV=1	0.705977	-1.41648	0.274686	0.39906
sp|Q2FEQ1|RL5_STAA3 50S ribosomal protein L5 OS=Staphylococcus aureus (strain USA300) OX=367830 GN=rplE PE=3 SV=1	0.735182	-1.36021	0.410732	0.184711
sp|Q2FEQ3|RS8_STAA3 30S ribosomal protein S8 OS=Staphylococcus aureus (strain USA300) OX=367830 GN=rpsH PE=3 SV=1	0.884707	-1.13032	0.713624	0.180209
sp|Q2FEQ4|RL6_STAA3 50S ribosomal protein L6 OS=Staphylococcus aureus (strain USA300) OX=367830 GN=rplF PE=3 SV=1	0.698829	-1.43097	0.14988	0.411624
sp|Q2FEQ5|RL18_STAA3 50S ribosomal protein L18 OS=Staphylococcus aureus (strain USA300) OX=367830 GN=rplR PE=3 SV=1	1.92865	1.92865	0.344203	2.25825
sp|Q2FEQ6|RS5_STAA3 30S ribosomal protein S5 OS=Staphylococcus aureus (strain USA300) OX=367830 GN=rpsE PE=3 SV=1	0.908046	-1.10127	0.77089	0.248527
sp|Q2FEQ7|RL30_STAA3 50S ribosomal protein L30 OS=Staphylococcus aureus (strain USA300) OX=367830 GN=rpmD PE=3 SV=1	1.44693	1.44693	0.48679	1.80773
sp|Q2FEQ8|RL15_STAA3 50S ribosomal protein L15 OS=Staphylococcus aureus (strain USA300) OX=367830 GN=rplO PE=3 SV=1	0.68335	-1.46338	0.337165	0.34912
sp|Q2FER1|IF1_STAA3 Translation initiation factor IF-1 OS=Staphylococcus aureus (strain USA300) OX=367830 GN=infA PE=3 SV=1	0.869916	-1.14954	0.792071	0.21715
sp|Q2FER2|RL36_STAA3 50S ribosomal protein L36 OS=Staphylococcus aureus (strain USA300) OX=367830 GN=rpmJ PE=3 SV=1	2.24558	2.24558	0.283569	3.26833
sp|Q2FER3|RS13_STAA3 30S ribosomal protein S13 OS=Staphylococcus aureus (strain USA300) OX=367830 GN=rpsM PE=3 SV=1	0.870861	-1.14829	0.518646	0.135866
sp|Q2FER4|RS11_STAA3 30S ribosomal protein S11 OS=Staphylococcus aureus (strain USA300) OX=367830 GN=rpsK PE=3 SV=1	0.530416	-1.88531	0.196571	1.02657
sp|Q2FER5|RPOA_STAA3 DNA-directed RNA polymerase subunit alpha OS=Staphylococcus aureus (strain USA300) OX=367830 GN=rpoA PE=3 SV=1	0.933213	-1.07157	0.912383	0.340148
sp|Q2FER6|RL17_STAA3 50S ribosomal protein L17 OS=Staphylococcus aureus (strain USA300) OX=367830 GN=rplQ PE=3 SV=1	0.709123	-1.41019	0.290306	0.30298
sp|Q2FER7|ECFA1_STAA3 Energy-coupling factor transporter ATP-binding protein EcfA1 OS=Staphylococcus aureus (strain USA300) OX=367830 GN=ecfA1 PE=3 SV=1	0.758339	-1.31867	0.372626	0.149669
sp|Q2FER8|ECFA2_STAA3 Energy-coupling factor transporter ATP-binding protein EcfA2 OS=Staphylococcus aureus (strain USA300) OX=367830 GN=ecfA2 PE=3 SV=1	0.762795	-1.31097	0.279818	0.178179
sp|Q2FES1|RL13_STAA3 50S ribosomal protein L13 OS=Staphylococcus aureus (strain USA300) OX=367830 GN=rplM PE=3 SV=1	0.666651	-1.50004	0.295817	0.438922
sp|Q2FES2|RS9_STAA3 30S ribosomal protein S9 OS=Staphylococcus aureus (strain USA300) OX=367830 GN=rpsI PE=3 SV=1	0.662226	-1.51006	0.173851	0.495466
sp|Q2FES9|Y2163_STAA3 Uncharacterized hydrolase SAUSA300_2163 OS=Staphylococcus aureus (strain USA300) OX=367830 GN=SAUSA300_2163 PE=3 SV=1	1.09384	1.09384	0.565631	0.642666
sp|Q2FEU0|LACD_STAA3 Tagatose 1,6-diphosphate aldolase OS=Staphylococcus aureus (strain USA300) OX=367830 GN=lacD PE=3 SV=1	0.782632	-1.27774	0.509695	0.143547
sp|Q2FEU3|LACG_STAA3 6-phospho-beta-galactosidase OS=Staphylococcus aureus (strain USA300) OX=367830 GN=lacG PE=3 SV=1	0.98201	-1.01832	0.887342	0.52463
sp|Q2FEV0|ASP23_STAA3 Alkaline shock protein 23 OS=Staphylococcus aureus (strain USA300) OX=367830 GN=asp23 PE=3 SV=1	1.46639	1.46639	0.394568	2.05357
sp|Q2FEV9|Y2132_STAA3 UPF0457 protein SAUSA300_2132 OS=Staphylococcus aureus (strain USA300) OX=367830 GN=SAUSA300_2132 PE=3 SV=1	1.75373	1.75373	0.308481	2.34399
sp|Q2FEW1|URTF_STAA3 Probable uridylyltransferase SAUSA300_2130 OS=Staphylococcus aureus (strain USA300) OX=367830 GN=SAUSA300_2130 PE=3 SV=1	0.73996	-1.35143	0.341726	0.202574
sp|Q2FEX1|GLMM_STAA3 Phosphoglucosamine mutase OS=Staphylococcus aureus (strain USA300) OX=367830 GN=glmM PE=3 SV=1	0.941259	-1.06241	0.873905	0.335593
sp|Q2FEX4|MTLD_STAA3 Mannitol-1-phosphate 5-dehydrogenase OS=Staphylococcus aureus (strain USA300) OX=367830 GN=mtlD PE=3 SV=1	1.05126	1.05126	0.712522	0.53076
sp|Q2FEZ3|PDP_STAA3 Pyrimidine-nucleoside phosphorylase OS=Staphylococcus aureus (strain USA300) OX=367830 GN=pdp PE=3 SV=2	0.647427	-1.54458	0.218492	0.530854
sp|Q2FEZ4|LUXS_STAA3 S-ribosylhomocysteine lyase OS=Staphylococcus aureus (strain USA300) OX=367830 GN=luxS PE=3 SV=1	1.5068	1.5068	0.189888	1.48609
sp|Q2FF00|RPOE_STAA3 Probable DNA-directed RNA polymerase subunit delta OS=Staphylococcus aureus (strain USA300) OX=367830 GN=rpoE PE=3 SV=1	1.45242	1.45242	0.14572	1.36878
sp|Q2FF01|PYRG_STAA3 CTP synthase OS=Staphylococcus aureus (strain USA300) OX=367830 GN=pyrG PE=3 SV=1	0.842386	-1.1871	0.41764	0.0393754
sp|Q2FF06|ALDH_STAA3 Putative aldehyde dehydrogenase OS=Staphylococcus aureus (strain USA300) OX=367830 GN=SAUSA300_2076 PE=3 SV=1	0.975611	-1.025	0.839675	0.337939
sp|Q2FF08|RL31B_STAA3 50S ribosomal protein L31 type B OS=Staphylococcus aureus (strain USA300) OX=367830 GN=rpmE2 PE=3 SV=1	0.685514	-1.45876	0.37637	0.324012
sp|Q2FF09|KITH_STAA3 Thymidine kinase OS=Staphylococcus aureus (strain USA300) OX=367830 GN=tdk PE=3 SV=1	0.555827	-1.79912	0.0754507	0.933551
sp|Q2FF10|RF1_STAA3 Peptide chain release factor 1 OS=Staphylococcus aureus (strain USA300) OX=367830 GN=prfA PE=3 SV=1	1.00937	1.00937	0.97241	0.434034
sp|Q2FF14|Y2068_STAA3 UPF0340 protein SAUSA300_2068 OS=Staphylococcus aureus (strain USA300) OX=367830 GN=SAUSA300_2068 PE=3 SV=1	0.770398	-1.29803	0.343224	0.138559
sp|Q2FF15|GLYA_STAA3 Serine hydroxymethyltransferase OS=Staphylococcus aureus (strain USA300) OX=367830 GN=glyA PE=3 SV=1	0.862801	-1.15902	0.487673	0.0828997
sp|Q2FF16|UPP_STAA3 Uracil phosphoribosyltransferase OS=Staphylococcus aureus (strain USA300) OX=367830 GN=upp PE=3 SV=1	0.684239	-1.46148	0.263596	0.38576
sp|Q2FF20|ATPF_STAA3 ATP synthase subunit b OS=Staphylococcus aureus (strain USA300) OX=367830 GN=atpF PE=3 SV=1	1.09384	1.09384	0.430864	0.622726
sp|Q2FF21|ATPD_STAA3 ATP synthase subunit delta OS=Staphylococcus aureus (strain USA300) OX=367830 GN=atpH PE=3 SV=1	0.849375	-1.17734	0.471354	0.0809328
sp|Q2FF22|ATPA_STAA3 ATP synthase subunit alpha OS=Staphylococcus aureus (strain USA300) OX=367830 GN=atpA PE=3 SV=1	0.785147	-1.27365	0.342104	0.0941904
sp|Q2FF24|ATPB_STAA3 ATP synthase subunit beta OS=Staphylococcus aureus (strain USA300) OX=367830 GN=atpD PE=3 SV=1	0.81861	-1.22158	0.450046	0.0056411
sp|Q2FF25|ATPE_STAA3 ATP synthase epsilon chain OS=Staphylococcus aureus (strain USA300) OX=367830 GN=atpC PE=3 SV=1	0.836482	-1.19548	0.378714	0.0226937
sp|Q2FF28|FABZ_STAA3 3-hydroxyacyl-[acyl-carrier-protein] dehydratase FabZ OS=Staphylococcus aureus (strain USA300) OX=367830 GN=fabZ PE=3 SV=1	0.828481	-1.20703	0.380577	0.0116648
sp|Q2FF32|TENA_STAA3 Aminopyrimidine aminohydrolase OS=Staphylococcus aureus (strain USA300) OX=367830 GN=tenA PE=3 SV=1	1.17324	1.17324	0.465228	0.828649
sp|Q2FF34|THIM_STAA3 Hydroxyethylthiazole kinase OS=Staphylococcus aureus (strain USA300) OX=367830 GN=thiM PE=3 SV=1	1.21197	1.21197	0.235039	0.857906
sp|Q2FF35|THIE_STAA3 Thiamine-phosphate synthase OS=Staphylococcus aureus (strain USA300) OX=367830 GN=thiE PE=3 SV=1	0.913723	-1.09442	0.788511	0.248117
sp|Q2FF36|YIDC_STAA3 Membrane protein insertase YidC OS=Staphylococcus aureus (strain USA300) OX=367830 GN=yidC PE=3 SV=1	0.779566	-1.28277	0.164775	0.190812
sp|Q2FF43|DDL_STAA3 D-alanine--D-alanine ligase OS=Staphylococcus aureus (strain USA300) OX=367830 GN=ddl PE=3 SV=1	0.809722	-1.23499	0.530603	0.0103909
sp|Q2FF45|CSHA_STAA3 DEAD-box ATP-dependent RNA helicase CshA OS=Staphylococcus aureus (strain USA300) OX=367830 GN=cshA PE=3 SV=1	0.593614	-1.6846	0.120594	0.755031
sp|Q2FF55|ALR_STAA3 Alanine racemase OS=Staphylococcus aureus (strain USA300) OX=367830 GN=alr PE=3 SV=1	0.82631	-1.2102	0.53835	0.0192643
sp|Q2FF56|MAZF_STAA3 Endoribonuclease MazF OS=Staphylococcus aureus (strain USA300) OX=367830 GN=mazF PE=3 SV=1	0.778953	-1.28377	0.584897	0.0375536
sp|Q2FF59|RSBW_STAA3 Serine-protein kinase RsbW OS=Staphylococcus aureus (strain USA300) OX=367830 GN=rsbW PE=3 SV=1	1.06566	1.06566	0.713867	0.599698
sp|Q2FF68|ILVC_STAA3 Ketol-acid reductoisomerase (NADP(+)) OS=Staphylococcus aureus (strain USA300) OX=367830 GN=ilvC PE=3 SV=1	0.529377	-1.88901	0.311866	0.771705
sp|Q2FF75|TSAD_STAA3 tRNA N6-adenosine threonylcarbamoyltransferase OS=Staphylococcus aureus (strain USA300) OX=367830 GN=tsaD PE=3 SV=1	0.685709	-1.45835	0.460502	0.261668
sp|Q2FF78|REX_STAA3 Redox-sensing transcriptional repressor Rex OS=Staphylococcus aureus (strain USA300) OX=367830 GN=rex PE=3 SV=1	0.796864	-1.25492	0.517489	0.00602367
sp|Q2FF88|AGRB_STAA3 Accessory gene regulator protein B OS=Staphylococcus aureus (strain USA300) OX=367830 GN=agrB PE=3 SV=1	0.591468	-1.69071	0.315256	0.596169
sp|Q2FF94|CH10_STAA3 10 kDa chaperonin OS=Staphylococcus aureus (strain USA300) OX=367830 GN=groS PE=3 SV=1	1.5813	1.5813	0.0453112	1.5407
sp|Q2FF95|CH60_STAA3 60 kDa chaperonin OS=Staphylococcus aureus (strain USA300) OX=367830 GN=groL PE=3 SV=1	1.08572	1.08572	0.489842	0.609732
sp|Q2FFA2|LUKL2_STAA3 Uncharacterized leukocidin-like protein 2 OS=Staphylococcus aureus (strain USA300) OX=367830 GN=SAUSA300_1975 PE=3 SV=1	0.151365	-6.60655	0.0044604	4.11802
sp|Q2FFA3|LUKL1_STAA3 Uncharacterized leukocidin-like protein 1 OS=Staphylococcus aureus (strain USA300) OX=367830 GN=SAUSA300_1974 PE=3 SV=1	0.0367131	-27.2382	0.00918635	7.19302
sp|Q2FFH4|Y1902_STAA3 Uncharacterized protein SAUSA300_1902 OS=Staphylococcus aureus (strain USA300) OX=367830 GN=SAUSA300_1902 PE=3 SV=1	1.28299	1.28299	0.327045	1.08834
sp|Q2FFH6|PPAC_STAA3 Probable manganese-dependent inorganic pyrophosphatase OS=Staphylococcus aureus (strain USA300) OX=367830 GN=ppaC PE=3 SV=1	0.870625	-1.1486	0.632846	0.137441
sp|Q2FFI3|NADE_STAA3 NH(3)-dependent NAD(+) synthetase OS=Staphylococcus aureus (strain USA300) OX=367830 GN=nadE PE=3 SV=1	0.762574	-1.31135	0.39721	0.126518
sp|Q2FFI4|Y1892_STAA3 UPF0316 protein SAUSA300_1892 OS=Staphylococcus aureus (strain USA300) OX=367830 GN=SAUSA300_1892 PE=3 SV=1	0.80036	-1.24944	0.413224	0.0697396
sp|Q2FFI7|PUR8_STAA3 Adenylosuccinate lyase OS=Staphylococcus aureus (strain USA300) OX=367830 GN=purB PE=3 SV=1	0.876815	-1.14049	0.562636	0.152517
sp|Q2FFJ1|DNLJ_STAA3 DNA ligase OS=Staphylococcus aureus (strain USA300) OX=367830 GN=ligA PE=3 SV=1	0.718917	-1.39098	0.542149	0.141998
sp|Q2FFJ4|GATC_STAA3 Aspartyl/glutamyl-tRNA(Asn/Gln) amidotransferase subunit C OS=Staphylococcus aureus (strain USA300) OX=367830 GN=gatC PE=3 SV=1	1.25142	1.25142	0.415411	1.06571
sp|Q2FFJ5|GATA_STAA3 Glutamyl-tRNA(Gln) amidotransferase subunit A OS=Staphylococcus aureus (strain USA300) OX=367830 GN=gatA PE=3 SV=1	0.657469	-1.52098	0.166588	0.514338
sp|Q2FFJ6|GATB_STAA3 Aspartyl/glutamyl-tRNA(Asn/Gln) amidotransferase subunit B OS=Staphylococcus aureus (strain USA300) OX=367830 GN=gatB PE=3 SV=1	0.672095	-1.48789	0.232883	0.449153
sp|Q2FFJ7|DAGK_STAA3 Diacylglycerol kinase OS=Staphylococcus aureus (strain USA300) OX=367830 GN=dagK PE=3 SV=1	0.761373	-1.31342	0.489318	0.144489
sp|Q2FFK2|FTN_STAA3 Bacterial non-heme ferritin OS=Staphylococcus aureus (strain USA300) OX=367830 GN=ftnA PE=3 SV=1	0.943828	-1.05951	0.926163	0.363869
sp|Q2FFK6|Y1870_STAA3 UPF0421 protein SAUSA300_1870 OS=Staphylococcus aureus (strain USA300) OX=367830 GN=SAUSA300_1870 PE=3 SV=1	0.938548	-1.06548	0.850326	0.225632
sp|Q2FFL4|PTPA_STAA3 Low molecular weight protein-tyrosine-phosphatase PtpA OS=Staphylococcus aureus (strain USA300) OX=367830 GN=ptpA PE=3 SV=1	0.677074	-1.47694	0.989421	0.438894
sp|Q2FFM1|MGT_STAA3 Monofunctional glycosyltransferase OS=Staphylococcus aureus (strain USA300) OX=367830 GN=mgt PE=3 SV=1	0.913706	-1.09444	0.829728	0.257094
sp|Q2FFM2|RECX_STAA3 Regulatory protein RecX OS=Staphylococcus aureus (strain USA300) OX=367830 GN=recX PE=3 SV=1	0.932646	-1.07222	0.827314	0.247596
sp|Q2FFM8|Y1848_STAA3 UPF0374 protein SAUSA300_1848 OS=Staphylococcus aureus (strain USA300) OX=367830 GN=SAUSA300_1848 PE=3 SV=1	0.69251	-1.44402	0.309567	0.357914
sp|Q2FFM9|Y1847_STAA3 Putative multidrug export ATP-binding/permease protein SAUSA300_1847 OS=Staphylococcus aureus (strain USA300) OX=367830 GN=SAUSA300_1847 PE=3 SV=1	1.27371	1.27371	0.0230602	0.996388
sp|Q2FFN1|GSA2_STAA3 Glutamate-1-semialdehyde 2,1-aminomutase 2 OS=Staphylococcus aureus (strain USA300) OX=367830 GN=hemL2 PE=3 SV=1	0.782013	-1.27875	0.424291	0.0803563
sp|Q2FFN4|PERR_STAA3 Peroxide-responsive repressor PerR OS=Staphylococcus aureus (strain USA300) OX=367830 GN=perR PE=3 SV=1	0.861373	-1.16094	0.992535	0.403354
sp|Q2FFP9|Y1796_STAA3 UPF0754 membrane protein SAUSA300_1796 OS=Staphylococcus aureus (strain USA300) OX=367830 GN=SAUSA300_1796 PE=3 SV=1	0.903829	-1.1064	0.370603	0.177199
sp|Q2FFQ0|Y1795_STAA3 UPF0342 protein SAUSA300_1795 OS=Staphylococcus aureus (strain USA300) OX=367830 GN=SAUSA300_1795 PE=3 SV=1	1.56195	1.56195	0.159672	1.60196
sp|Q2FFQ5|PRSA_STAA3 Foldase protein PrsA OS=Staphylococcus aureus (strain USA300) OX=367830 GN=prsA PE=3 SV=1	1.28842	1.28842	0.481246	2.08194
sp|Q2FFR1|TRAP_STAA3 Signal transduction protein TRAP OS=Staphylococcus aureus (strain USA300) OX=367830 GN=traP PE=3 SV=1	0.796483	-1.25552	0.498577	0.0423872
sp|Q2FFR2|DCUP_STAA3 Uroporphyrinogen decarboxylase OS=Staphylococcus aureus (strain USA300) OX=367830 GN=hemE PE=3 SV=1	0.623855	-1.60294	0.25153	0.591923
sp|Q2FFV5|PCKA_STAA3 Phosphoenolpyruvate carboxykinase (ATP) OS=Staphylococcus aureus (strain USA300) OX=367830 GN=pckA PE=3 SV=1	0.809245	-1.23572	0.522948	0.0127627
sp|Q2FFV6|METK_STAA3 S-adenosylmethionine synthase OS=Staphylococcus aureus (strain USA300) OX=367830 GN=metK PE=3 SV=1	0.49707	-2.01179	0.176643	1.06059
sp|Q2FFX3|RISB_STAA3 6,7-dimethyl-8-ribityllumazine synthase OS=Staphylococcus aureus (strain USA300) OX=367830 GN=ribH PE=3 SV=1	1.03163	1.03163	0.76406	0.564001
sp|Q2FFY0|SYL_STAA3 Leucine--tRNA ligase OS=Staphylococcus aureus (strain USA300) OX=367830 GN=leuS PE=3 SV=1	0.769552	-1.29946	0.363745	0.131581
sp|Q2FFY7|PEPVL_STAA3 Putative dipeptidase SAUSA300_1697 OS=Staphylococcus aureus (strain USA300) OX=367830 GN=SAUSA300_1697 PE=3 SV=1	0.999351	-1.00065	0.866539	0.531212
sp|Q2FFZ0|TRMB_STAA3 tRNA (guanine-N(7)-)-methyltransferase OS=Staphylococcus aureus (strain USA300) OX=367830 GN=trmB PE=3 SV=1	0.693535	-1.44189	0.215266	0.3994
sp|Q2FFZ5|Y1689_STAA3 UPF0354 protein SAUSA300_1689 OS=Staphylococcus aureus (strain USA300) OX=367830 GN=SAUSA300_1689 PE=3 SV=1	0.854136	-1.17077	0.481332	0.0784847
sp|Q2FFZ8|MURC_STAA3 UDP-N-acetylmuramate--L-alanine ligase OS=Staphylococcus aureus (strain USA300) OX=367830 GN=murC PE=3 SV=1	0.807096	-1.23901	0.357468	0.0392037
sp|Q2FFZ9|Y1685_STAA3 UPF0478 protein SAUSA300_1685 OS=Staphylococcus aureus (strain USA300) OX=367830 GN=SAUSA300_1685 PE=3 SV=1	1.20248	1.20248	0.237556	0.885712
sp|Q2FG06|FTHS_STAA3 Formate--tetrahydrofolate ligase OS=Staphylococcus aureus (strain USA300) OX=367830 GN=fhs PE=3 SV=1	0.751614	-1.33047	0.279701	0.204134
sp|Q2FG09|SYY_STAA3 Tyrosine--tRNA ligase OS=Staphylococcus aureus (strain USA300) OX=367830 GN=tyrS PE=3 SV=1	0.774694	-1.29083	0.364423	0.134339
sp|Q2FG18|RS4_STAA3 30S ribosomal protein S4 OS=Staphylococcus aureus (strain USA300) OX=367830 GN=rpsD PE=3 SV=1	0.687836	-1.45384	0.183294	0.414242
sp|Q2FG20|EZRA_STAA3 Septation ring formation regulator EzrA OS=Staphylococcus aureus (strain USA300) OX=367830 GN=ezrA PE=3 SV=1	0.870708	-1.14849	0.578095	0.135849
sp|Q2FG23|THII_STAA3 Probable tRNA sulfurtransferase OS=Staphylococcus aureus (strain USA300) OX=367830 GN=thiI PE=3 SV=1	0.637116	-1.56957	0.190284	0.562089
sp|Q2FG27|ACKA_STAA3 Acetate kinase OS=Staphylococcus aureus (strain USA300) OX=367830 GN=ackA PE=3 SV=1	0.75167	-1.33037	0.342998	0.195976
sp|Q2FG28|Y1656_STAA3 Putative universal stress protein SAUSA300_1656 OS=Staphylococcus aureus (strain USA300) OX=367830 GN=SAUSA300_1656 PE=3 SV=1	0.753712	-1.32677	0.353897	0.173261
sp|Q2FG29|DHA2_STAA3 Alanine dehydrogenase 2 OS=Staphylococcus aureus (strain USA300) OX=367830 GN=ald2 PE=3 SV=1	0.714958	-1.39868	0.245297	0.311367
sp|Q2FG30|Y1654_STAA3 Uncharacterized peptidase SAUSA300_1654 OS=Staphylococcus aureus (strain USA300) OX=367830 GN=SAUSA300_1654 PE=3 SV=1	0.787384	-1.27003	0.47702	0.0722533
sp|Q2FG31|Y1653_STAA3 UPF0173 metal-dependent hydrolase SAUSA300_1653 OS=Staphylococcus aureus (strain USA300) OX=367830 GN=SAUSA300_1653 PE=3 SV=1	1.00376	1.00376	0.937301	0.463107
sp|Q2FG37|ACCD_STAA3 Acetyl-coenzyme A carboxylase carboxyl transferase subunit beta OS=Staphylococcus aureus (strain USA300) OX=367830 GN=accD PE=3 SV=1	0.761311	-1.31352	0.330632	0.156426
sp|Q2FG38|ACCA_STAA3 Acetyl-coenzyme A carboxylase carboxyl transferase subunit alpha OS=Staphylococcus aureus (strain USA300) OX=367830 GN=accA PE=1 SV=1	0.750634	-1.33221	0.315616	0.193164
sp|Q2FG40|KPYK_STAA3 Pyruvate kinase OS=Staphylococcus aureus (strain USA300) OX=367830 GN=pyk PE=3 SV=1	0.555639	-1.79973	0.163705	0.854152
sp|Q2FG49|COAE_STAA3 Dephospho-CoA kinase OS=Staphylococcus aureus (strain USA300) OX=367830 GN=coaE PE=3 SV=1	0.795653	-1.25683	0.428793	0.0440595
sp|Q2FG51|NRDR_STAA3 Transcriptional repressor NrdR OS=Staphylococcus aureus (strain USA300) OX=367830 GN=nrdR PE=3 SV=1	0.467733	-2.13797	0.144244	1.21173
sp|Q2FG54|SYT_STAA3 Threonine--tRNA ligase OS=Staphylococcus aureus (strain USA300) OX=367830 GN=thrS PE=3 SV=1	0.756641	-1.32163	0.262191	0.201131
sp|Q2FG56|IF3_STAA3 Translation initiation factor IF-3 OS=Staphylococcus aureus (strain USA300) OX=367830 GN=infC PE=3 SV=1	0.992231	-1.00783	0.915508	0.339109
sp|Q2FG57|RL35_STAA3 50S ribosomal protein L35 OS=Staphylococcus aureus (strain USA300) OX=367830 GN=rpmI PE=3 SV=1	0.313761	-3.18714	0.175125	2.33181
sp|Q2FG58|RL20_STAA3 50S ribosomal protein L20 OS=Staphylococcus aureus (strain USA300) OX=367830 GN=rplT PE=3 SV=1	1.04433	1.04433	0.722027	0.749143
sp|Q2FG61|TIG_STAA3 Trigger factor OS=Staphylococcus aureus (strain USA300) OX=367830 GN=tig PE=3 SV=1	0.823182	-1.2148	0.434347	0.00670086
sp|Q2FG62|CLPX_STAA3 ATP-dependent Clp protease ATP-binding subunit ClpX OS=Staphylococcus aureus (strain USA300) OX=367830 GN=clpX PE=3 SV=1	0.733332	-1.36364	0.41199	0.210351
sp|Q2FG63|ENGB_STAA3 Probable GTP-binding protein EngB OS=Staphylococcus aureus (strain USA300) OX=367830 GN=engB PE=3 SV=1	0.545749	-1.83234	0.133791	0.91882
sp|Q2FG66|HEM3_STAA3 Porphobilinogen deaminase OS=Staphylococcus aureus (strain USA300) OX=367830 GN=hemC PE=3 SV=1	0.919886	-1.08709	0.931901	0.350033
sp|Q2FG69|GSA1_STAA3 Glutamate-1-semialdehyde 2,1-aminomutase 1 OS=Staphylococcus aureus (strain USA300) OX=367830 GN=hemL1 PE=3 SV=1	0.757407	-1.32029	0.430703	0.164251
sp|Q2FG72|SYV_STAA3 Valine--tRNA ligase OS=Staphylococcus aureus (strain USA300) OX=367830 GN=valS PE=3 SV=1	0.787149	-1.27041	0.437818	0.0648477
sp|Q2FG80|RL21_STAA3 50S ribosomal protein L21 OS=Staphylococcus aureus (strain USA300) OX=367830 GN=rplU PE=3 SV=1	0.699405	-1.42979	0.248733	0.351131
sp|Q2FG82|RL27_STAA3 50S ribosomal protein L27 OS=Staphylococcus aureus (strain USA300) OX=367830 GN=rpmA PE=3 SV=1	0.730769	-1.36842	0.386158	0.638284
sp|Q2FG83|OBG_STAA3 GTPase Obg OS=Staphylococcus aureus (strain USA300) OX=367830 GN=obg PE=3 SV=1	0.515142	-1.94121	0.126366	1.03854
sp|Q2FG85|RUVA_STAA3 Holliday junction ATP-dependent DNA helicase RuvA OS=Staphylococcus aureus (strain USA300) OX=367830 GN=ruvA PE=3 SV=1	0.730804	-1.36836	0.153156	0.298727
sp|Q2FG86|RUVB_STAA3 Holliday junction ATP-dependent DNA helicase RuvB OS=Staphylococcus aureus (strain USA300) OX=367830 GN=ruvB PE=3 SV=1	0.428766	-2.33228	0.132109	1.43771
sp|Q2FG87|QUEA_STAA3 S-adenosylmethionine:tRNA ribosyltransferase-isomerase OS=Staphylococcus aureus (strain USA300) OX=367830 GN=queA PE=3 SV=1	0.730281	-1.36934	0.259804	0.309584
sp|Q2FG88|TGT_STAA3 Queuine tRNA-ribosyltransferase OS=Staphylococcus aureus (strain USA300) OX=367830 GN=tgt PE=3 SV=1	0.638025	-1.56734	0.228248	0.533755
sp|Q2FG92|APT_STAA3 Adenine phosphoribosyltransferase OS=Staphylococcus aureus (strain USA300) OX=367830 GN=apt PE=3 SV=1	0.951692	-1.05076	0.825617	0.321046
sp|Q2FG94|DTD_STAA3 D-aminoacyl-tRNA deacylase OS=Staphylococcus aureus (strain USA300) OX=367830 GN=dtd PE=3 SV=1	0.597996	-1.67225	0.379364	0.539817
sp|Q2FG96|SYH_STAA3 Histidine--tRNA ligase OS=Staphylococcus aureus (strain USA300) OX=367830 GN=hisS PE=3 SV=1	0.851381	-1.17456	0.616171	0.103039
sp|Q2FG97|SYD_STAA3 Aspartate--tRNA ligase OS=Staphylococcus aureus (strain USA300) OX=367830 GN=aspS PE=3 SV=1	0.818671	-1.22149	0.501017	0.00696262
sp|Q2FGA1|Y1582_STAA3 UPF0337 protein SAUSA300_1582 OS=Staphylococcus aureus (strain USA300) OX=367830 GN=SAUSA300_1582 PE=3 SV=1	0.661104	-1.51262	0.799153	1.34734
sp|Q2FGA5|MNMA_STAA3 tRNA-specific 2-thiouridylase MnmA OS=Staphylococcus aureus (strain USA300) OX=367830 GN=mnmA PE=3 SV=2	0.484049	-2.06591	0.179997	1.09108
sp|Q2FGA8|SYA_STAA3 Alanine--tRNA ligase OS=Staphylococcus aureus (strain USA300) OX=367830 GN=alaS PE=3 SV=1	0.735908	-1.35886	0.256934	0.25138
sp|Q2FGA9|Y1574_STAA3 UPF0297 protein SAUSA300_1574 OS=Staphylococcus aureus (strain USA300) OX=367830 GN=SAUSA300_1574 PE=3 SV=1	1.29404	1.29404	0.371562	1.16659
sp|Q2FGB0|YQGF_STAA3 Putative pre-16S rRNA nuclease OS=Staphylococcus aureus (strain USA300) OX=367830 GN=SAUSA300_1573 PE=3 SV=1	0.865554	-1.15533	0.661133	0.142947
sp|Q2FGB1|Y1572_STAA3 UPF0473 protein SAUSA300_1572 OS=Staphylococcus aureus (strain USA300) OX=367830 GN=SAUSA300_1572 PE=3 SV=1	1.04265	1.04265	0.72227	0.781915
sp|Q2FGB5|URK_STAA3 Uridine kinase OS=Staphylococcus aureus (strain USA300) OX=367830 GN=udk PE=3 SV=1	0.32386	-3.08776	0.0379815	2.44539
sp|Q2FGB6|GREA_STAA3 Transcription elongation factor GreA OS=Staphylococcus aureus (strain USA300) OX=367830 GN=greA PE=3 SV=1	1.61062	1.61062	0.0486667	1.5923
sp|Q2FGC1|PXPA_STAA3 5-oxoprolinase subunit A OS=Staphylococcus aureus (strain USA300) OX=367830 GN=pxpA PE=3 SV=1	0.908605	-1.10059	0.747289	0.255016
sp|Q2FGC5|MTNN_STAA3 5-methylthioadenosine/S-adenosylhomocysteine nucleosidase OS=Staphylococcus aureus (strain USA300) OX=367830 GN=mtnN PE=3 SV=1	0.967426	-1.03367	0.923175	0.482461
sp|Q2FGD8|RS20_STAA3 30S ribosomal protein S20 OS=Staphylococcus aureus (strain USA300) OX=367830 GN=rpsT PE=3 SV=1	2.49826	2.49826	0.203107	2.33533
sp|Q2FGD9|LEPA_STAA3 Elongation factor 4 OS=Staphylococcus aureus (strain USA300) OX=367830 GN=lepA PE=3 SV=1	0.555391	-1.80053	0.147255	0.868115
sp|Q2FGE1|HRCA_STAA3 Heat-inducible transcription repressor HrcA OS=Staphylococcus aureus (strain USA300) OX=367830 GN=hrcA PE=3 SV=1	0.944707	-1.05853	0.848549	0.328136
sp|Q2FGE2|GRPE_STAA3 Protein GrpE OS=Staphylococcus aureus (strain USA300) OX=367830 GN=grpE PE=3 SV=1	1.42969	1.42969	0.180376	1.21434
sp|Q2FGE3|DNAK_STAA3 Chaperone protein DnaK OS=Staphylococcus aureus (strain USA300) OX=367830 GN=dnaK PE=3 SV=1	1.28988	1.28988	0.0431213	1.03288
sp|Q2FGE4|DNAJ_STAA3 Chaperone protein DnaJ OS=Staphylococcus aureus (strain USA300) OX=367830 GN=dnaJ PE=3 SV=1	1.04803	1.04803	0.813164	0.498587
sp|Q2FGE8|RS21_STAA3 30S ribosomal protein S21 OS=Staphylococcus aureus (strain USA300) OX=367830 GN=rpsU PE=3 SV=1	1.06086	1.06086	0.669568	1.94726
sp|Q2FGF0|Y1533_STAA3 UPF0365 protein SAUSA300_1533 OS=Staphylococcus aureus (strain USA300) OX=367830 GN=SAUSA300_1533 PE=3 SV=1	0.756333	-1.32217	0.165166	0.220825
sp|Q2FGF3|YBEY_STAA3 Endoribonuclease YbeY OS=Staphylococcus aureus (strain USA300) OX=367830 GN=ybeY PE=3 SV=1	0.835444	-1.19697	0.741688	0.153134
sp|Q2FGF6|ERA_STAA3 GTPase Era OS=Staphylococcus aureus (strain USA300) OX=367830 GN=era PE=3 SV=1	0.476606	-2.09817	0.108905	1.21674
sp|Q2FGF8|SYG_STAA3 Glycine--tRNA ligase OS=Staphylococcus aureus (strain USA300) OX=367830 GN=glyQS PE=3 SV=1	0.934217	-1.07042	0.714452	0.277052
sp|Q2FGG0|PDRP_STAA3 Putative pyruvate, phosphate dikinase regulatory protein OS=Staphylococcus aureus (strain USA300) OX=367830 GN=SAUSA300_1523 PE=3 SV=1	0.436693	-2.28994	0.124261	1.36675
sp|Q2FGG6|END4_STAA3 Probable endonuclease 4 OS=Staphylococcus aureus (strain USA300) OX=367830 GN=nfo PE=3 SV=1	1.07388	1.07388	0.719356	0.647991
sp|Q2FGH0|SODM1_STAA3 Superoxide dismutase [Mn/Fe] 1 OS=Staphylococcus aureus (strain USA300) OX=367830 GN=sodA PE=3 SV=1	1.13221	1.13221	0.507467	0.712713
sp|Q2FGH2|RL332_STAA3 50S ribosomal protein L33 2 OS=Staphylococcus aureus (strain USA300) OX=367830 GN=rpmG2 PE=3 SV=1;sp|Q2FH98|RL331_STAA3 50S ribosomal protein L33 1 OS=Staphylococcus aureus (strain USA300) OX=367830 GN=rpmG1 PE=3 SV=1	0.888126	-1.12597	0.584469	0.145235
sp|Q2FGI5|GCST_STAA3 Aminomethyltransferase OS=Staphylococcus aureus (strain USA300) OX=367830 GN=gcvT PE=3 SV=1	1.16813	1.16813	0.392882	0.838773
sp|Q2FGI6|GCSPA_STAA3 Probable glycine dehydrogenase (decarboxylating) subunit 1 OS=Staphylococcus aureus (strain USA300) OX=367830 GN=gcvPA PE=3 SV=1	0.932964	-1.07185	0.754205	0.289977
sp|Q2FGI7|GCSPB_STAA3 Probable glycine dehydrogenase (decarboxylating) subunit 2 OS=Staphylococcus aureus (strain USA300) OX=367830 GN=gcvPB PE=3 SV=1	1.08516	1.08516	0.642815	0.663247
sp|Q2FGJ3|EFP_STAA3 Elongation factor P OS=Staphylococcus aureus (strain USA300) OX=367830 GN=efp PE=3 SV=1	1.02947	1.02947	0.774718	0.52455
sp|Q2FGK9|NUSB_STAA3 Transcription antitermination protein NusB OS=Staphylococcus aureus (strain USA300) OX=367830 GN=nusB PE=3 SV=1	0.66291	-1.5085	0.353401	0.447442
sp|Q2FGL0|EX7L_STAA3 Exodeoxyribonuclease 7 large subunit OS=Staphylococcus aureus (strain USA300) OX=367830 GN=xseA PE=3 SV=1	0.777549	-1.28609	0.319255	0.137253
sp|Q2FGL1|EX7S_STAA3 Exodeoxyribonuclease 7 small subunit OS=Staphylococcus aureus (strain USA300) OX=367830 GN=xseB PE=3 SV=1	1.3541	1.3541	0.222469	1.22077
sp|Q2FGL3|ARGR_STAA3 Arginine repressor OS=Staphylococcus aureus (strain USA300) OX=367830 GN=argR PE=3 SV=1	0.750338	-1.33273	0.538127	0.129639
sp|Q2FGL9|Y1463_STAA3 UPF0403 protein SAUSA300_1463 OS=Staphylococcus aureus (strain USA300) OX=367830 GN=SAUSA300_1463 PE=3 SV=1	0.96399	-1.03736	0.911134	0.520074
sp|Q2FGM9|RNZ_STAA3 Ribonuclease Z OS=Staphylococcus aureus (strain USA300) OX=367830 GN=rnz PE=3 SV=1	0.756018	-1.32272	0.460514	0.178829
sp|Q2FGW1|EBPS_STAA3 Elastin-binding protein EbpS OS=Staphylococcus aureus (strain USA300) OX=367830 GN=ebpS PE=3 SV=3	1.11721	1.11721	0.601554	1.29627
sp|Q2FGW7|DER_STAA3 GTPase Der OS=Staphylococcus aureus (strain USA300) OX=367830 GN=der PE=3 SV=1	0.574755	-1.73987	0.206646	0.810867
sp|Q2FGW8|GPDA_STAA3 Glycerol-3-phosphate dehydrogenase [NAD(P)+] OS=Staphylococcus aureus (strain USA300) OX=367830 GN=gpsA PE=3 SV=1	0.680605	-1.46928	0.284541	0.490371
sp|Q2FGX3|NDK_STAA3 Nucleoside diphosphate kinase OS=Staphylococcus aureus (strain USA300) OX=367830 GN=ndk PE=3 SV=2	0.860719	-1.16182	0.836214	0.244494
sp|Q2FGX4|AROC_STAA3 Chorismate synthase OS=Staphylococcus aureus (strain USA300) OX=367830 GN=aroC PE=3 SV=1	0.717774	-1.3932	0.298958	0.277103
sp|Q2FGX5|AROB_STAA3 3-dehydroquinate synthase OS=Staphylococcus aureus (strain USA300) OX=367830 GN=aroB PE=3 SV=1	0.498996	-2.00402	0.0670526	1.1739
sp|Q2FGX6|AROA_STAA3 3-phosphoshikimate 1-carboxyvinyltransferase OS=Staphylococcus aureus (strain USA300) OX=367830 GN=aroA PE=3 SV=1	0.486847	-2.05403	0.161298	1.11255
sp|Q2FGY5|DING_STAA3 3-5 exonuclease DinG OS=Staphylococcus aureus (strain USA300) OX=367830 GN=dinG PE=3 SV=1	0.696286	-1.43619	0.29311	0.342677
sp|Q2FGY6|SYN_STAA3 Asparagine--tRNA ligase OS=Staphylococcus aureus (strain USA300) OX=367830 GN=asnS PE=3 SV=1	0.728885	-1.37196	0.278292	0.269487
sp|Q2FGZ4|GPSB_STAA3 Cell cycle protein GpsB OS=Staphylococcus aureus (strain USA300) OX=367830 GN=gpsB PE=3 SV=1	0.908151	-1.10114	0.524706	0.207279
sp|Q2FH00|DHA1_STAA3 Alanine dehydrogenase 1 OS=Staphylococcus aureus (strain USA300) OX=367830 GN=ald1 PE=3 SV=1	0.303321	-3.29684	0.121996	2.14693
sp|Q2FH01|TDCB_STAA3 L-threonine dehydratase catabolic TdcB OS=Staphylococcus aureus (strain USA300) OX=367830 GN=tdcB PE=3 SV=1	0.180392	-5.54348	0.0577761	3.30335
sp|Q2FH10|Y1321_STAA3 UPF0403 protein SAUSA300_1321 OS=Staphylococcus aureus (strain USA300) OX=367830 GN=SAUSA300_1321 PE=3 SV=1	1.51364	1.51364	0.127445	1.47045
sp|Q2FH11|TYSY_STAA3 Thymidylate synthase OS=Staphylococcus aureus (strain USA300) OX=367830 GN=thyA PE=3 SV=1	0.812395	-1.23093	0.325987	0.0367016
sp|Q2FH15|MSRB_STAA3 Peptide methionine sulfoxide reductase MsrB OS=Staphylococcus aureus (strain USA300) OX=367830 GN=msrB PE=3 SV=1	0.741734	-1.34819	0.467316	0.552148
sp|Q2FH20|MURG_STAA3 UDP-N-acetylglucosamine--N-acetylmuramyl-(pentapeptide) pyrophosphoryl-undecaprenol N-acetylglucosamine transferase OS=Staphylococcus aureus (strain USA300) OX=367830 GN=murG PE=3 SV=1	0.968331	-1.03271	0.901267	0.356161
sp|Q2FH23|ARLR_STAA3 Response regulator ArlR OS=Staphylococcus aureus (strain USA300) OX=367830 GN=arlR PE=3 SV=1	0.530579	-1.88473	0.231319	0.947171
sp|Q2FH24|ARLS_STAA3 Signal transduction histidine-protein kinase ArlS OS=Staphylococcus aureus (strain USA300) OX=367830 GN=arlS PE=3 SV=1	0.634017	-1.57724	0.163358	0.589466
sp|Q2FH25|ODO1_STAA3 2-oxoglutarate dehydrogenase E1 component OS=Staphylococcus aureus (strain USA300) OX=367830 GN=odhA PE=3 SV=1	0.82897	-1.20632	0.479742	0.0276862
sp|Q2FH26|ODO2_STAA3 Dihydrolipoyllysine-residue succinyltransferase component of 2-oxoglutarate dehydrogenase complex OS=Staphylococcus aureus (strain USA300) OX=367830 GN=odhB PE=3 SV=1	1.46089	1.46089	0.227761	1.45175
sp|Q2FH29|Y1302_STAA3 Uncharacterized protein SAUSA300_1302 OS=Staphylococcus aureus (strain USA300) OX=367830 GN=SAUSA300_1302 PE=3 SV=1	0.569351	-1.75639	0.0569466	0.923488
sp|Q2FH32|TELL_STAA3 TelA-like protein SAUSA300_1299 OS=Staphylococcus aureus (strain USA300) OX=367830 GN=SAUSA300_1299 PE=3 SV=1	0.940133	-1.06368	0.703516	0.264362
sp|Q2FH34|ACYP_STAA3 Acylphosphatase OS=Staphylococcus aureus (strain USA300) OX=367830 GN=acyP PE=3 SV=1	2.48385	2.48385	0.0597391	2.72776
sp|Q2FH36|CSPA_STAA3 Cold shock protein CspA OS=Staphylococcus aureus (strain USA300) OX=367830 GN=cspA PE=3 SV=1	1.44295	1.44295	0.104428	1.34099
sp|Q2FH40|Y1291_STAA3 Uncharacterized hydrolase SAUSA300_1291 OS=Staphylococcus aureus (strain USA300) OX=367830 GN=SAUSA300_1291 PE=3 SV=1	1.04023	1.04023	0.866821	0.516622
sp|Q2FH41|DAPH_STAA3 2,3,4,5-tetrahydropyridine-2,6-dicarboxylate N-acetyltransferase OS=Staphylococcus aureus (strain USA300) OX=367830 GN=dapH PE=3 SV=1	0.602403	-1.66002	0.108419	0.744278
sp|Q2FH42|DAPB_STAA3 4-hydroxy-tetrahydrodipicolinate reductase OS=Staphylococcus aureus (strain USA300) OX=367830 GN=dapB PE=3 SV=1	0.945082	-1.05811	0.637094	0.292501
sp|Q2FH43|DAPA_STAA3 4-hydroxy-tetrahydrodipicolinate synthase OS=Staphylococcus aureus (strain USA300) OX=367830 GN=dapA PE=3 SV=1	0.86652	-1.15404	0.674674	0.167207
sp|Q2FH47|CVFB_STAA3 Conserved virulence factor B OS=Staphylococcus aureus (strain USA300) OX=367830 GN=cvfB PE=3 SV=1	0.457575	-2.18544	0.141362	1.24926
sp|Q2FH78|GLCT_STAA3 Protein GlcT OS=Staphylococcus aureus (strain USA300) OX=367830 GN=glcT PE=3 SV=2	0.392523	-2.54762	0.112549	2.13738
sp|Q2FH83|Y1248_STAA3 Uncharacterized protein SAUSA300_1248 OS=Staphylococcus aureus (strain USA300) OX=367830 GN=SAUSA300_1248 PE=3 SV=1	1.34592	1.34592	0.322348	1.03938
sp|Q2FH87|MSCL_STAA3 Large-conductance mechanosensitive channel OS=Staphylococcus aureus (strain USA300) OX=367830 GN=mscL PE=3 SV=2	1.05256	1.05256	0.71691	0.578229
sp|Q2FH88|SBCC_STAA3 Nuclease SbcCD subunit C OS=Staphylococcus aureus (strain USA300) OX=367830 GN=sbcC PE=3 SV=1	0.674538	-1.4825	0.379107	0.337892
sp|Q2FH89|SBCD_STAA3 Nuclease SbcCD subunit D OS=Staphylococcus aureus (strain USA300) OX=367830 GN=sbcD PE=3 SV=1	0.880575	-1.13562	0.709983	0.0440553
sp|Q2FH94|LEXA_STAA3 LexA repressor OS=Staphylococcus aureus (strain USA300) OX=367830 GN=lexA PE=3 SV=1	0.635128	-1.57449	0.412106	0.442504
sp|Q2FH96|GUAC_STAA3 GMP reductase OS=Staphylococcus aureus (strain USA300) OX=367830 GN=guaC PE=3 SV=1	0.776084	-1.28852	0.26399	0.162239
sp|Q2FH99|CATA_STAA3 Catalase OS=Staphylococcus aureus (strain USA300) OX=367830 GN=katA PE=3 SV=1	0.756636	-1.32164	0.054304	0.249979
sp|Q2FHA3|KHSE_STAA3 Homoserine kinase OS=Staphylococcus aureus (strain USA300) OX=367830 GN=thrB PE=3 SV=1	0.427798	-2.33755	0.352406	1.01976
sp|Q2FHD8|GLPD_STAA3 Aerobic glycerol-3-phosphate dehydrogenase OS=Staphylococcus aureus (strain USA300) OX=367830 GN=glpD PE=3 SV=1	1.05404	1.05404	0.716633	0.55193
sp|Q2FHD9|GLPK_STAA3 Glycerol kinase OS=Staphylococcus aureus (strain USA300) OX=367830 GN=glpK PE=3 SV=1	0.937779	-1.06635	0.876954	0.327101
sp|Q2FHE2|MUTL_STAA3 DNA mismatch repair protein MutL OS=Staphylococcus aureus (strain USA300) OX=367830 GN=mutL PE=3 SV=1	0.682913	-1.46432	0.298393	0.381287
sp|Q2FHE6|MIAB_STAA3 tRNA-2-methylthio-N(6)-dimethylallyladenosine synthase OS=Staphylococcus aureus (strain USA300) OX=367830 GN=miaB PE=3 SV=1	0.427506	-2.33915	0.160039	1.37035
sp|Q2FHF2|RNY_STAA3 Ribonuclease Y OS=Staphylococcus aureus (strain USA300) OX=367830 GN=rny PE=3 SV=1	0.840802	-1.18934	0.271171	0.0232458
sp|Q2FHG3|RNJ2_STAA3 Ribonuclease J 2 OS=Staphylococcus aureus (strain USA300) OX=367830 GN=rnj2 PE=3 SV=2	0.81239	-1.23094	0.381568	0.0286845
sp|Q2FHG4|PNP_STAA3 Polyribonucleotide nucleotidyltransferase OS=Staphylococcus aureus (strain USA300) OX=367830 GN=pnp PE=3 SV=1	0.755498	-1.32363	0.325242	0.182178
sp|Q2FHG5|RS15_STAA3 30S ribosomal protein S15 OS=Staphylococcus aureus (strain USA300) OX=367830 GN=rpsO PE=3 SV=1	0.735841	-1.35899	0.406309	0.194024
sp|Q2FHG7|TRUB_STAA3 tRNA pseudouridine synthase B OS=Staphylococcus aureus (strain USA300) OX=367830 GN=truB PE=3 SV=1	0.846291	-1.18163	0.112059	0.0216286
sp|Q2FHG8|RBFA_STAA3 Ribosome-binding factor A OS=Staphylococcus aureus (strain USA300) OX=367830 GN=rbfA PE=3 SV=1	0.960113	-1.04154	0.929089	0.362962
sp|Q2FHG9|IF2_STAA3 Translation initiation factor IF-2 OS=Staphylococcus aureus (strain USA300) OX=367830 GN=infB PE=3 SV=1	0.688623	-1.45217	0.423167	0.286017
sp|Q2FHH3|RIMP_STAA3 Ribosome maturation factor RimP OS=Staphylococcus aureus (strain USA300) OX=367830 GN=rimP PE=3 SV=1	0.94185	-1.06174	0.90305	0.339387
sp|Q2FHH4|DPO3_STAA3 DNA polymerase III PolC-type OS=Staphylococcus aureus (strain USA300) OX=367830 GN=polC PE=3 SV=1	0.681166	-1.46807	0.338392	0.357623
sp|Q2FHH5|SYP_STAA3 Proline--tRNA ligase OS=Staphylococcus aureus (strain USA300) OX=367830 GN=proS PE=3 SV=1	0.499774	-2.00091	0.137736	1.08605
sp|Q2FHH9|RRF_STAA3 Ribosome-recycling factor OS=Staphylococcus aureus (strain USA300) OX=367830 GN=frr PE=3 SV=1	1.05504	1.05504	0.725189	0.59715
sp|Q2FHI0|PYRH_STAA3 Uridylate kinase OS=Staphylococcus aureus (strain USA300) OX=367830 GN=pyrH PE=3 SV=1	0.522133	-1.91522	0.0102419	1.15532
sp|Q2FHI1|EFTS_STAA3 Elongation factor Ts OS=Staphylococcus aureus (strain USA300) OX=367830 GN=tsf PE=3 SV=1	0.811382	-1.23247	0.43112	0.00757198
sp|Q2FHI2|RS2_STAA3 30S ribosomal protein S2 OS=Staphylococcus aureus (strain USA300) OX=367830 GN=rpsB PE=3 SV=1	0.74136	-1.34887	0.34859	0.197612
sp|Q2FHI3|CODY_STAA3 GTP-sensing transcriptional pleiotropic repressor CodY OS=Staphylococcus aureus (strain USA300) OX=367830 GN=codY PE=3 SV=1	0.907979	-1.10135	0.743633	0.249691
sp|Q2FHI4|HSLU_STAA3 ATP-dependent protease ATPase subunit HslU OS=Staphylococcus aureus (strain USA300) OX=367830 GN=hslU PE=3 SV=1	0.579563	-1.72544	0.142135	0.786039
sp|Q2FHI5|HSLV_STAA3 ATP-dependent protease subunit HslV OS=Staphylococcus aureus (strain USA300) OX=367830 GN=hslV PE=3 SV=1	0.562667	-1.77725	0.147994	0.837975
sp|Q2FHI7|TRMFO_STAA3 Methylenetetrahydrofolate--tRNA-(uracil-5-)-methyltransferase TrmFO OS=Staphylococcus aureus (strain USA300) OX=367830 GN=trmFO PE=3 SV=1	0.451193	-2.21634	0.067576	1.38565
sp|Q2FHI8|TOP1_STAA3 DNA topoisomerase 1 OS=Staphylococcus aureus (strain USA300) OX=367830 GN=topA PE=3 SV=2	1.14831	1.14831	0.622588	0.717286
sp|Q2FHJ3|SUCC_STAA3 Succinate--CoA ligase [ADP-forming] subunit beta OS=Staphylococcus aureus (strain USA300) OX=367830 GN=sucC PE=3 SV=1	1.03026	1.03026	0.880734	0.499235
sp|Q2FHJ7|RL19_STAA3 50S ribosomal protein L19 OS=Staphylococcus aureus (strain USA300) OX=367830 GN=rplS PE=3 SV=1	0.901711	-1.109	0.212046	0.167878
sp|Q2FHJ8|TRMD_STAA3 tRNA (guanine-N(1)-)-methyltransferase OS=Staphylococcus aureus (strain USA300) OX=367830 GN=trmD PE=3 SV=1	0.700533	-1.42748	0.331438	0.417624
sp|Q2FHJ9|RIMM_STAA3 Ribosome maturation factor RimM OS=Staphylococcus aureus (strain USA300) OX=367830 GN=rimM PE=3 SV=1	0.760068	-1.31567	0.496848	0.112644
sp|Q2FHK0|RS16_STAA3 30S ribosomal protein S16 OS=Staphylococcus aureus (strain USA300) OX=367830 GN=rpsP PE=3 SV=1	0.766617	-1.30443	0.259434	0.167509
sp|Q2FHK5|RNC_STAA3 Ribonuclease 3 OS=Staphylococcus aureus (strain USA300) OX=367830 GN=rnc PE=3 SV=1	0.671372	-1.48949	0.323079	0.531148
sp|Q2FHK6|ACP_STAA3 Acyl carrier protein OS=Staphylococcus aureus (strain USA300) OX=367830 GN=acpP PE=3 SV=1	2.41569	2.41569	0.241808	2.97962
sp|Q2FHK9|PLSX_STAA3 Phosphate acyltransferase OS=Staphylococcus aureus (strain USA300) OX=367830 GN=plsX PE=3 SV=1	0.855003	-1.16959	0.187153	0.0298333
sp|Q2FHL2|Y1119_STAA3 Uncharacterized protein SAUSA300_1119 OS=Staphylococcus aureus (strain USA300) OX=367830 GN=SAUSA300_1119 PE=4 SV=1	0.828691	-1.20672	0.415366	0.0117178
sp|Q2FHL4|RL28_STAA3 50S ribosomal protein L28 OS=Staphylococcus aureus (strain USA300) OX=367830 GN=rpmB PE=3 SV=1	2.09317	2.09317	0.300164	3.32574
sp|Q2FHM2|FMT_STAA3 Methionyl-tRNA formyltransferase OS=Staphylococcus aureus (strain USA300) OX=367830 GN=fmt PE=3 SV=1	0.400597	-2.49627	0.109359	1.56054
sp|Q2FHM8|RPOZ_STAA3 DNA-directed RNA polymerase subunit omega OS=Staphylococcus aureus (strain USA300) OX=367830 GN=rpoZ PE=3 SV=1	1.04698	1.04698	0.720585	0.753005
sp|Q2FHM9|KGUA_STAA3 Guanylate kinase OS=Staphylococcus aureus (strain USA300) OX=367830 GN=gmk PE=3 SV=1	0.552212	-1.8109	0.168912	0.859658
sp|Q2FHN4|PYRF_STAA3 Orotidine 5-phosphate decarboxylase OS=Staphylococcus aureus (strain USA300) OX=367830 GN=pyrF PE=3 SV=1	0.915316	-1.09252	0.847756	0.261078
sp|Q2FHN5|CARB_STAA3 Carbamoyl-phosphate synthase large chain OS=Staphylococcus aureus (strain USA300) OX=367830 GN=carB PE=3 SV=1	0.771982	-1.29537	0.275895	0.161328
sp|Q2FHN8|PYRB_STAA3 Aspartate carbamoyltransferase OS=Staphylococcus aureus (strain USA300) OX=367830 GN=pyrB PE=3 SV=1	0.846809	-1.1809	0.530691	0.0536683
sp|Q2FHP0|PYRR_STAA3 Bifunctional protein PyrR OS=Staphylococcus aureus (strain USA300) OX=367830 GN=pyrR PE=3 SV=1	0.54045	-1.85031	0.0958738	0.974126
sp|Q2FHP4|SYI_STAA3 Isoleucine--tRNA ligase OS=Staphylococcus aureus (strain USA300) OX=367830 GN=ileS PE=3 SV=1	0.819319	-1.22053	0.505858	0.0058912
sp|Q2FHP8|SEPF_STAA3 Cell division protein SepF OS=Staphylococcus aureus (strain USA300) OX=367830 GN=sepF PE=3 SV=1	0.868034	-1.15203	0.521526	0.0856837
sp|Q2FHQ4|MURD_STAA3 UDP-N-acetylmuramoylalanine--D-glutamate ligase OS=Staphylococcus aureus (strain USA300) OX=367830 GN=murD PE=3 SV=1	0.85446	-1.17033	0.563109	0.10718
sp|Q2FHQ8|RSMH_STAA3 Ribosomal RNA small subunit methyltransferase H OS=Staphylococcus aureus (strain USA300) OX=367830 GN=rsmH PE=3 SV=2	0.476203	-2.09994	0.0794036	1.25479
sp|Q2FHQ9|MRAZ_STAA3 Transcriptional regulator MraZ OS=Staphylococcus aureus (strain USA300) OX=367830 GN=mraZ PE=3 SV=1	1.24485	1.24485	0.528203	1.5824
sp|Q2FHR0|BSHC_STAA3 Putative cysteine ligase BshC OS=Staphylococcus aureus (strain USA300) OX=367830 GN=bshC PE=3 SV=1	0.732104	-1.36593	0.268775	0.300158
sp|Q2FHT1|MURI_STAA3 Glutamate racemase OS=Staphylococcus aureus (strain USA300) OX=367830 GN=murI PE=3 SV=1	0.664425	-1.50506	0.290455	0.425114
sp|Q2FHT6|THIO_STAA3 Thioredoxin OS=Staphylococcus aureus (strain USA300) OX=367830 GN=trxA PE=3 SV=1	1.60603	1.60603	0.100195	1.59195
sp|Q2FHT7|MUTS2_STAA3 Endonuclease MutS2 OS=Staphylococcus aureus (strain USA300) OX=367830 GN=mutS2 PE=3 SV=1	0.611811	-1.63449	0.303211	0.55657
sp|Q2FHU2|SYFB_STAA3 Phenylalanine--tRNA ligase beta subunit OS=Staphylococcus aureus (strain USA300) OX=367830 GN=pheT PE=3 SV=1	0.701028	-1.42648	0.249392	0.344253
sp|Q2FHU3|SYFA_STAA3 Phenylalanine--tRNA ligase alpha subunit OS=Staphylococcus aureus (strain USA300) OX=367830 GN=pheS PE=3 SV=1	0.768666	-1.30096	0.330337	0.143753
sp|Q2FHV3|RL32_STAA3 50S ribosomal protein L32 OS=Staphylococcus aureus (strain USA300) OX=367830 GN=rpmF PE=3 SV=1	1.70257	1.70257	0.18706	1.54992
sp|Q2FHW8|Y1012_STAA3 UPF0358 protein SAUSA300_1012 OS=Staphylococcus aureus (strain USA300) OX=367830 GN=SAUSA300_1012 PE=3 SV=1	1.47195	1.47195	0.0646213	1.34672
sp|Q2FHX4|Y1006_STAA3 UPF0637 protein SAUSA300_1006 OS=Staphylococcus aureus (strain USA300) OX=367830 GN=SAUSA300_1006 PE=3 SV=1	0.781855	-1.27901	0.493289	0.0907663
sp|Q2FHX5|MNTH_STAA3 Divalent metal cation transporter MntH OS=Staphylococcus aureus (strain USA300) OX=367830 GN=mntH PE=3 SV=1	1.31162	1.31162	0.418037	1.04172
sp|Q2FHY1|POTA_STAA3 Spermidine/putrescine import ATP-binding protein PotA OS=Staphylococcus aureus (strain USA300) OX=367830 GN=potA PE=3 SV=1	0.649182	-1.5404	0.278886	0.494784
sp|Q2FHZ0|RPOY_STAA3 DNA-directed RNA polymerase subunit epsilon OS=Staphylococcus aureus (strain USA300) OX=367830 GN=rpoY PE=3 SV=1	0.957799	-1.04406	0.994868	0.410022
sp|Q2FHZ1|RNJ1_STAA3 Ribonuclease J 1 OS=Staphylococcus aureus (strain USA300) OX=367830 GN=rnj1 PE=3 SV=1	0.809735	-1.23497	0.30166	0.0553587
sp|Q2FI05|PUR9_STAA3 Bifunctional purine biosynthesis protein PurH OS=Staphylococcus aureus (strain USA300) OX=367830 GN=purH PE=3 SV=1	0.785509	-1.27306	0.283017	0.110303
sp|Q2FI07|PUR5_STAA3 Phosphoribosylformylglycinamidine cyclo-ligase OS=Staphylococcus aureus (strain USA300) OX=367830 GN=purM PE=3 SV=1	1.00237	1.00237	0.892022	0.495612
sp|Q2FI09|PURL_STAA3 Phosphoribosylformylglycinamidine synthase subunit PurL OS=Staphylococcus aureus (strain USA300) OX=367830 GN=purL PE=3 SV=1	0.577545	-1.73147	0.176583	0.775141
sp|Q2FI10|PURQ_STAA3 Phosphoribosylformylglycinamidine synthase subunit PurQ OS=Staphylococcus aureus (strain USA300) OX=367830 GN=purQ PE=3 SV=1	0.858927	-1.16424	0.658878	0.124324
sp|Q2FI12|PUR7_STAA3 Phosphoribosylaminoimidazole-succinocarboxamide synthase OS=Staphylococcus aureus (strain USA300) OX=367830 GN=purC PE=3 SV=1	0.990083	-1.01002	0.90737	0.487321
sp|Q2FI15|FOLD_STAA3 Bifunctional protein FolD OS=Staphylococcus aureus (strain USA300) OX=367830 GN=folD PE=3 SV=1	1.10171	1.10171	0.473014	0.684358
sp|Q2FI17|QOX2_STAA3 Probable quinol oxidase subunit 2 OS=Staphylococcus aureus (strain USA300) OX=367830 GN=qoxA PE=3 SV=1	0.730678	-1.36859	0.187347	0.288298
sp|Q2FI18|QOX1_STAA3 Probable quinol oxidase subunit 1 OS=Staphylococcus aureus (strain USA300) OX=367830 GN=qoxB PE=3 SV=1	0.766006	-1.30547	0.35705	0.142927
sp|Q2FI19|QOX3_STAA3 Probable quinol oxidase subunit 3 OS=Staphylococcus aureus (strain USA300) OX=367830 GN=qoxC PE=3 SV=1	2.0929	2.0929	0.954579	0.606073
sp|Q2FI23|Y957_STAA3 Uncharacterized protein SAUSA300_0957 OS=Staphylococcus aureus (strain USA300) OX=367830 GN=SAUSA300_0957 PE=4 SV=1	1.02394	1.02394	0.774413	0.737559
sp|Q2FI34|MEND_STAA3 2-succinyl-5-enolpyruvyl-6-hydroxy-3-cyclohexene-1-carboxylate synthase OS=Staphylococcus aureus (strain USA300) OX=367830 GN=menD PE=3 SV=1	1.07304	1.07304	0.657156	0.675324
sp|Q2FI55|HTRAL_STAA3 Serine protease HtrA-like OS=Staphylococcus aureus (strain USA300) OX=367830 GN=SAUSA300_0923 PE=3 SV=1	0.899177	-1.11213	0.601416	0.206655
sp|Q2FI57|RF3_STAA3 Peptide chain release factor 3 OS=Staphylococcus aureus (strain USA300) OX=367830 GN=prfC PE=3 SV=1	0.496369	-2.01463	0.101197	1.1419
sp|Q2FI59|MURE_STAA3 UDP-N-acetylmuramoyl-L-alanyl-D-glutamate--L-lysine ligase OS=Staphylococcus aureus (strain USA300) OX=367830 GN=murE PE=3 SV=1	0.969802	-1.03114	0.920366	0.356406
sp|Q2FI62|Y916_STAA3 Putative phosphoesterase SAUSA300_0916 OS=Staphylococcus aureus (strain USA300) OX=367830 GN=SAUSA300_0916 PE=3 SV=1	1.08703	1.08703	0.606518	0.74448
sp|Q2FI70|NADK_STAA3 NAD kinase OS=Staphylococcus aureus (strain USA300) OX=367830 GN=nadK PE=3 SV=1	0.75403	-1.32621	0.200616	0.218479
sp|Q2FI72|Y906_STAA3 UPF0738 protein SAUSA300_0906 OS=Staphylococcus aureus (strain USA300) OX=367830 GN=SAUSA300_0906 PE=3 SV=1	1.10329	1.10329	0.597217	0.862104
sp|Q2FI75|SPXH_STAA3 ClpXP adapter protein SpxH OS=Staphylococcus aureus (strain USA300) OX=367830 GN=spxH PE=3 SV=1	0.96098	-1.0406	0.823677	0.322238
sp|Q2FI93|FABH_STAA3 3-oxoacyl-[acyl-carrier-protein] synthase 3 OS=Staphylococcus aureus (strain USA300) OX=367830 GN=fabH PE=3 SV=1	0.734821	-1.36088	0.198134	0.286786
sp|Q2FIA5|CDR_STAA3 Coenzyme A disulfide reductase OS=Staphylococcus aureus (strain USA300) OX=367830 GN=cdr PE=1 SV=1	0.782539	-1.27789	0.312479	0.144268
sp|Q2FIA7|Y871_STAA3 Uncharacterized protein SAUSA300_0871 OS=Staphylococcus aureus (strain USA300) OX=367830 GN=SAUSA300_0871 PE=3 SV=1	1.13111	1.13111	0.277237	0.716964
sp|Q2FIA8|ADDA_STAA3 ATP-dependent helicase/nuclease subunit A OS=Staphylococcus aureus (strain USA300) OX=367830 GN=addA PE=3 SV=1	0.738971	-1.35323	0.247265	0.262158
sp|Q2FIA9|ADDB_STAA3 ATP-dependent helicase/deoxyribonuclease subunit B OS=Staphylococcus aureus (strain USA300) OX=367830 GN=addB PE=3 SV=1	0.732377	-1.36542	0.350052	0.219778
sp|Q2FIB3|G6PI_STAA3 Glucose-6-phosphate isomerase OS=Staphylococcus aureus (strain USA300) OX=367830 GN=pgi PE=3 SV=1	0.810176	-1.2343	0.477473	0.022593
sp|Q2FIC1|PPI1_STAA3 Putative peptidyl-prolyl cis-trans isomerase OS=Staphylococcus aureus (strain USA300) OX=367830 GN=SAUSA300_0857 PE=3 SV=1	1.03691	1.03691	0.795302	0.571012
sp|Q2FIC3|MNHA1_STAA3 Na(+)/H(+) antiporter subunit A1 OS=Staphylococcus aureus (strain USA300) OX=367830 GN=mnhA1 PE=3 SV=1	0.750141	-1.33308	0.133155	0.2591
sp|Q2FIC6|MNHD1_STAA3 Na(+)/H(+) antiporter subunit D1 OS=Staphylococcus aureus (strain USA300) OX=367830 GN=mnhD1 PE=3 SV=1	0.93068	-1.07448	0.817085	0.151113
sp|Q2FIC7|MNHE1_STAA3 Na(+)/H(+) antiporter subunit E1 OS=Staphylococcus aureus (strain USA300) OX=367830 GN=mnhE1 PE=3 SV=1	0.952522	-1.04984	0.792753	0.293902
sp|Q2FIC9|MNHG1_STAA3 Na(+)/H(+) antiporter subunit G1 OS=Staphylococcus aureus (strain USA300) OX=367830 GN=mnhG1 PE=3 SV=1	1.02015	1.02015	0.864282	0.591497
sp|Q2FID4|Y844_STAA3 NADH dehydrogenase-like protein SAUSA300_0844 OS=Staphylococcus aureus (strain USA300) OX=367830 GN=SAUSA300_0844 PE=3 SV=1	0.873903	-1.14429	0.53184	0.145167
sp|Q2FIE1|DLTC_STAA3 D-alanyl carrier protein OS=Staphylococcus aureus (strain USA300) OX=367830 GN=dltC PE=3 SV=1	1.4864	1.4864	0.303447	1.56579
sp|Q2FIE3|DLTA_STAA3 D-alanine--D-alanyl carrier protein ligase OS=Staphylococcus aureus (strain USA300) OX=367830 GN=dltA PE=3 SV=1	0.902703	-1.10778	0.73729	0.219518
sp|Q2FIE5|NAGD_STAA3 Acid sugar phosphatase OS=Staphylococcus aureus (strain USA300) OX=367830 GN=nagD PE=3 SV=1	0.998408	-1.00159	0.83651	0.55502
sp|Q2FIE9|LIPA_STAA3 Lipoyl synthase OS=Staphylococcus aureus (strain USA300) OX=367830 GN=lipA PE=3 SV=1	0.521458	-1.9177	0.755967	0.212721
sp|Q2FIF6|Y822_STAA3 UPF0051 protein SAUSA300_0822 OS=Staphylococcus aureus (strain USA300) OX=367830 GN=SAUSA300_0822 PE=3 SV=1	0.950352	-1.05224	0.544059	0.297774
sp|Q2FIG2|Y816_STAA3 UPF0337 protein SAUSA300_0816 OS=Staphylococcus aureus (strain USA300) OX=367830 GN=SAUSA300_0816 PE=3 SV=1	2.78694	2.78694	0.256219	4.64844
sp|Q2FII2|METN2_STAA3 Methionine import ATP-binding protein MetN 2 OS=Staphylococcus aureus (strain USA300) OX=367830 GN=metN2 PE=3 SV=1	0.654271	-1.52842	0.192968	0.509544
sp|Q2FII7|GCSH_STAA3 Glycine cleavage system H protein OS=Staphylococcus aureus (strain USA300) OX=367830 GN=gcvH PE=3 SV=1	1.73625	1.73625	0.0440417	1.78555
sp|Q2FIJ1|AROD_STAA3 3-dehydroquinate dehydratase OS=Staphylococcus aureus (strain USA300) OX=367830 GN=aroD PE=3 SV=1	0.737613	-1.35573	0.329147	0.26805
sp|Q2FIJ2|OHRL_STAA3 Organic hydroperoxide resistance protein-like OS=Staphylococcus aureus (strain USA300) OX=367830 GN=SAUSA300_0786 PE=3 SV=1	1.41568	1.41568	0.160412	1.21405
sp|Q2FIL2|SSRP_STAA3 SsrA-binding protein OS=Staphylococcus aureus (strain USA300) OX=367830 GN=smpB PE=3 SV=1	1.35669	1.35669	0.113601	1.11827
sp|Q2FIL7|ENO_STAA3 Enolase OS=Staphylococcus aureus (strain USA300) OX=367830 GN=eno PE=3 SV=1	0.941081	-1.06261	0.780468	0.311818
sp|Q2FIL9|TPIS_STAA3 Triosephosphate isomerase OS=Staphylococcus aureus (strain USA300) OX=367830 GN=tpiA PE=3 SV=1	1.11451	1.11451	0.521698	0.728762
sp|Q2FIM0|PGK_STAA3 Phosphoglycerate kinase OS=Staphylococcus aureus (strain USA300) OX=367830 GN=pgk PE=3 SV=1	1.13011	1.13011	0.55905	0.750232
sp|Q2FIM4|Y753_STAA3 Epimerase family protein SAUSA300_0753 OS=Staphylococcus aureus (strain USA300) OX=367830 GN=SAUSA300_0753 PE=3 SV=1	0.82294	-1.21516	0.148813	0.0384173
sp|Q2FIM5|CLPP_STAA3 ATP-dependent Clp protease proteolytic subunit OS=Staphylococcus aureus (strain USA300) OX=367830 GN=clpP PE=3 SV=1	0.977398	-1.02312	0.922332	0.366941
sp|Q2FIM6|WHIA_STAA3 Probable cell division protein WhiA OS=Staphylococcus aureus (strain USA300) OX=367830 GN=whiA PE=3 SV=1	0.576629	-1.73422	0.0450127	0.93145
sp|Q2FIM8|Y748_STAA3 Nucleotide-binding protein SAUSA300_0748 OS=Staphylococcus aureus (strain USA300) OX=367830 GN=SAUSA300_0748 PE=3 SV=1	0.68415	-1.46167	0.276788	0.400218
sp|Q2FIN2|LGT_STAA3 Phosphatidylglycerol--prolipoprotein diacylglyceryl transferase OS=Staphylococcus aureus (strain USA300) OX=367830 GN=lgt PE=3 SV=1	0.643184	-1.55476	0.144722	0.574284
sp|Q2FIN3|HPRK_STAA3 HPr kinase/phosphorylase OS=Staphylococcus aureus (strain USA300) OX=367830 GN=hprK PE=3 SV=1	0.761237	-1.31365	0.345813	0.166205
sp|Q2FIN8|SECA1_STAA3 Protein translocase subunit SecA 1 OS=Staphylococcus aureus (strain USA300) OX=367830 GN=secA1 PE=3 SV=1	0.590618	-1.69314	0.157111	0.742176
sp|Q2FIN9|HPF_STAA3 Ribosome hibernation promotion factor OS=Staphylococcus aureus (strain USA300) OX=367830 GN=hpf PE=1 SV=1	0.794321	-1.25894	0.235685	0.10068
sp|Q2FIP5|Y730_STAA3 Uncharacterized membrane protein SAUSA300_0730 OS=Staphylococcus aureus (strain USA300) OX=367830 GN=SAUSA300_0730 PE=4 SV=1	0.75322	-1.32763	0.320341	0.181129
sp|Q2FIP8|PEPT_STAA3 Peptidase T OS=Staphylococcus aureus (strain USA300) OX=367830 GN=pepT PE=3 SV=1	0.842154	-1.18743	0.497471	0.0736162
sp|Q2FIQ3|MURB_STAA3 UDP-N-acetylenolpyruvoylglucosamine reductase OS=Staphylococcus aureus (strain USA300) OX=367830 GN=murB PE=3 SV=1	0.689629	-1.45005	0.140985	0.427573
sp|Q2FIR2|QUEF_STAA3 NADPH-dependent 7-cyano-7-deazaguanine reductase OS=Staphylococcus aureus (strain USA300) OX=367830 GN=queF PE=3 SV=1	1.01997	1.01997	0.727505	0.829323
sp|Q2FIR4|Y711_STAA3 Putative lipid kinase SAUSA300_0711 OS=Staphylococcus aureus (strain USA300) OX=367830 GN=SAUSA300_0711 PE=3 SV=1	0.826999	-1.20919	0.227603	0.059089
sp|Q2FIR7|HIS8_STAA3 Histidinol-phosphate aminotransferase OS=Staphylococcus aureus (strain USA300) OX=367830 GN=hisC PE=3 SV=1	0.709366	-1.40971	0.143094	0.44939
sp|Q2FIT4|SAER_STAA3 Response regulator SaeR OS=Staphylococcus aureus (strain USA300) OX=367830 GN=saeR PE=3 SV=1	0.463021	-2.15973	0.235263	1.08496
sp|Q2FIT5|SAES_STAA3 Histidine protein kinase SaeS OS=Staphylococcus aureus (strain USA300) OX=367830 GN=saeS PE=3 SV=1	0.897251	-1.11452	0.912664	0.321369
sp|Q2FIV6|UPPP_STAA3 Undecaprenyl-diphosphatase OS=Staphylococcus aureus (strain USA300) OX=367830 GN=uppP PE=3 SV=1	1.07311	1.07311	0.671583	0.596257
sp|Q2FIX0|Y655_STAA3 Probable transcriptional regulatory protein SAUSA300_0655 OS=Staphylococcus aureus (strain USA300) OX=367830 GN=SAUSA300_0655 PE=3 SV=1	0.979284	-1.02115	0.984418	0.424859
sp|Q2FIX9|GRAS_STAA3 Sensor protein kinase GraS OS=Staphylococcus aureus (strain USA300) OX=367830 GN=graS PE=3 SV=1	0.943544	-1.05983	0.788755	0.313655
sp|Q2FIY0|GRAR_STAA3 Response regulator protein GraR OS=Staphylococcus aureus (strain USA300) OX=367830 GN=graR PE=3 SV=1	1.07327	1.07327	0.669564	0.621789
sp|Q2FJ01|TAGH_STAA3 Teichoic acids export ATP-binding protein TagH OS=Staphylococcus aureus (strain USA300) OX=367830 GN=tagH PE=3 SV=1	0.812626	-1.23058	0.314467	0.0360827
sp|Q2FJ11|MNHE2_STAA3 Putative antiporter subunit mnhE2 OS=Staphylococcus aureus (strain USA300) OX=367830 GN=mnhE2 PE=3 SV=1	1.16985	1.16985	0.182043	0.806106
sp|Q2FJ15|MNHA2_STAA3 Putative antiporter subunit mnhA2 OS=Staphylococcus aureus (strain USA300) OX=367830 GN=mnhA2 PE=3 SV=1	1.18883	1.18883	0.0967682	0.834972
sp|Q2FJ20|SARA_STAA3 Transcriptional regulator SarA OS=Staphylococcus aureus (strain USA300) OX=367830 GN=sarA PE=3 SV=1	0.979317	-1.02112	0.959387	0.446683
sp|Q2FJ29|SYR_STAA3 Arginine--tRNA ligase OS=Staphylococcus aureus (strain USA300) OX=367830 GN=argS PE=3 SV=1	0.78273	-1.27758	0.434968	0.0926791
sp|Q2FJ31|ADH_STAA3 Alcohol dehydrogenase OS=Staphylococcus aureus (strain USA300) OX=367830 GN=adh PE=3 SV=1	0.439863	-2.27344	0.178137	1.27713
sp|Q2FJ56|CHDC_STAA3 Coproheme decarboxylase OS=Staphylococcus aureus (strain USA300) OX=367830 GN=chdC PE=3 SV=1	0.89332	-1.11942	0.698789	0.219388
sp|Q2FJ60|Y565_STAA3 UPF0382 membrane protein SAUSA300_0565 OS=Staphylococcus aureus (strain USA300) OX=367830 GN=SAUSA300_0565 PE=3 SV=1	0.836096	-1.19603	0.230648	0.00773624
sp|Q2FJ62|UNG_STAA3 Uracil-DNA glycosylase OS=Staphylococcus aureus (strain USA300) OX=367830 GN=ung PE=3 SV=1	0.600807	-1.66443	0.209058	0.673287
sp|Q2FJ70|HPS_STAA3 3-hexulose-6-phosphate synthase OS=Staphylococcus aureus (strain USA300) OX=367830 GN=SAUSA300_0555 PE=3 SV=1	1.11107	1.11107	0.440926	0.706799
sp|Q2FJ71|NAGB_STAA3 Glucosamine-6-phosphate deaminase OS=Staphylococcus aureus (strain USA300) OX=367830 GN=nagB PE=3 SV=1	0.665712	-1.50215	0.348263	0.415176
sp|Q2FJ74|GCH4_STAA3 GTP cyclohydrolase FolE2 OS=Staphylococcus aureus (strain USA300) OX=367830 GN=folE2 PE=3 SV=1	0.948437	-1.05437	0.860113	0.327599
sp|Q2FJ80|AZO1_STAA3 FMN-dependent NADPH-azoreductase OS=Staphylococcus aureus (strain USA300) OX=367830 GN=azo1 PE=3 SV=1	0.871094	-1.14798	0.647116	0.115123
sp|Q2FJ87|Y538_STAA3 Uncharacterized epimerase/dehydratase SAUSA300_0538 OS=Staphylococcus aureus (strain USA300) OX=367830 GN=SAUSA300_0538 PE=3 SV=1	0.4798	-2.0842	0.0937185	1.22083
sp|Q2FJ89|HCHA_STAA3 Protein/nucleic acid deglycase HchA OS=Staphylococcus aureus (strain USA300) OX=367830 GN=hchA PE=3 SV=1	1.11446	1.11446	0.552625	0.69553
sp|Q2FJ92|EFTU_STAA3 Elongation factor Tu OS=Staphylococcus aureus (strain USA300) OX=367830 GN=tuf PE=3 SV=1	0.69402	-1.44088	0.246271	0.366629
sp|Q2FJ93|EFG_STAA3 Elongation factor G OS=Staphylococcus aureus (strain USA300) OX=367830 GN=fusA PE=3 SV=3	0.752504	-1.3289	0.41874	0.149669
sp|Q2FJ94|RS7_STAA3 30S ribosomal protein S7 OS=Staphylococcus aureus (strain USA300) OX=367830 GN=rpsG PE=3 SV=2	0.657283	-1.52142	0.337799	0.404704
sp|Q2FJ95|RS12_STAA3 30S ribosomal protein S12 OS=Staphylococcus aureus (strain USA300) OX=367830 GN=rpsL PE=3 SV=1	1.92032	1.92032	0.30712	3.02171
sp|Q2FJ97|RPOC_STAA3 DNA-directed RNA polymerase subunit beta OS=Staphylococcus aureus (strain USA300) OX=367830 GN=rpoC PE=3 SV=2	0.882076	-1.13369	0.751498	0.212958
sp|Q2FJ98|RPOB_STAA3 DNA-directed RNA polymerase subunit beta OS=Staphylococcus aureus (strain USA300) OX=367830 GN=rpoB PE=3 SV=2	0.829013	-1.20625	0.543479	0.057652
sp|Q2FJA0|RL7_STAA3 50S ribosomal protein L7/L12 OS=Staphylococcus aureus (strain USA300) OX=367830 GN=rplL PE=3 SV=1	0.836376	-1.19563	0.58788	0.0638791
sp|Q2FJA1|RL10_STAA3 50S ribosomal protein L10 OS=Staphylococcus aureus (strain USA300) OX=367830 GN=rplJ PE=3 SV=1	0.834698	-1.19804	0.506717	0.0163828
sp|Q2FJA2|RL1_STAA3 50S ribosomal protein L1 OS=Staphylococcus aureus (strain USA300) OX=367830 GN=rplA PE=3 SV=1	1.10305	1.10305	0.616243	0.85067
sp|Q2FJA3|RL11_STAA3 50S ribosomal protein L11 OS=Staphylococcus aureus (strain USA300) OX=367830 GN=rplK PE=3 SV=3	0.790187	-1.26552	0.529448	0.0180021
sp|Q2FJB0|SYC_STAA3 Cysteine--tRNA ligase OS=Staphylococcus aureus (strain USA300) OX=367830 GN=cysS PE=3 SV=1	0.816914	-1.22412	0.516797	0.0254385
sp|Q2FJB2|SYE_STAA3 Glutamate--tRNA ligase OS=Staphylococcus aureus (strain USA300) OX=367830 GN=gltX PE=3 SV=1	1.03735	1.03735	0.761076	0.564944
sp|Q2FJB5|CLPC_STAA3 ATP-dependent Clp protease ATP-binding subunit ClpC OS=Staphylococcus aureus (strain USA300) OX=367830 GN=clpC PE=3 SV=1	1.39658	1.39658	0.0913577	1.24635
sp|Q2FJB6|MCSB_STAA3 Protein-arginine kinase OS=Staphylococcus aureus (strain USA300) OX=367830 GN=mcsB PE=3 SV=1	0.776033	-1.2886	0.138402	0.177212
sp|Q2FJB8|CTSR_STAA3 Transcriptional regulator CtsR OS=Staphylococcus aureus (strain USA300) OX=367830 GN=ctsR PE=3 SV=1	0.939582	-1.0643	0.661024	0.281433
sp|Q2FJC0|PDXT_STAA3 Pyridoxal 5-phosphate synthase subunit PdxT OS=Staphylococcus aureus (strain USA300) OX=367830 GN=pdxT PE=3 SV=1	0.627925	-1.59255	0.224301	0.572369
sp|Q2FJC1|PDXS_STAA3 Pyridoxal 5-phosphate synthase subunit PdxS OS=Staphylococcus aureus (strain USA300) OX=367830 GN=pdxS PE=3 SV=1	0.68134	-1.4677	0.219975	0.418695
sp|Q2FJC3|SYK_STAA3 Lysine--tRNA ligase OS=Staphylococcus aureus (strain USA300) OX=367830 GN=lysS PE=3 SV=1	0.782306	-1.27827	0.357882	0.123558
sp|Q2FJC9|HSLO_STAA3 33 kDa chaperonin OS=Staphylococcus aureus (strain USA300) OX=367830 GN=hslO PE=3 SV=1	0.782984	-1.27717	0.526162	0.159127
sp|Q2FJD8|MFD_STAA3 Transcription-repair-coupling factor OS=Staphylococcus aureus (strain USA300) OX=367830 GN=mfd PE=3 SV=1	0.60737	-1.64644	0.235234	0.64693
sp|Q2FJD9|PTH_STAA3 Peptidyl-tRNA hydrolase OS=Staphylococcus aureus (strain USA300) OX=367830 GN=pth PE=3 SV=1	0.509906	-1.96115	0.225667	1.15011
sp|Q2FJE0|RL25_STAA3 50S ribosomal protein L25 OS=Staphylococcus aureus (strain USA300) OX=367830 GN=rplY PE=1 SV=1	0.902035	-1.1086	0.769155	0.240236
sp|Q2FJE2|GLMU_STAA3 Bifunctional protein GlmU OS=Staphylococcus aureus (strain USA300) OX=367830 GN=glmU PE=3 SV=1	1.02694	1.02694	0.809238	0.560924
sp|Q2FJE4|SP5G_STAA3 Putative septation protein SpoVG OS=Staphylococcus aureus (strain USA300) OX=367830 GN=spoVG PE=3 SV=1	1.02403	1.02403	0.770064	0.477156
sp|Q2FJE7|ISPE_STAA3 Putative 4-diphosphocytidyl-2-C-methyl-D-erythritol kinase OS=Staphylococcus aureus (strain USA300) OX=367830 GN=ispE PE=3 SV=1	0.564897	-1.77023	0.197656	0.799451
sp|Q2FJE9|RSMA_STAA3 Ribosomal RNA small subunit methyltransferase A OS=Staphylococcus aureus (strain USA300) OX=367830 GN=rsmA PE=3 SV=1	0.738082	-1.35486	0.263549	0.250467
sp|Q2FJG0|KTHY_STAA3 Thymidylate kinase OS=Staphylococcus aureus (strain USA300) OX=367830 GN=tmk PE=3 SV=1	0.579874	-1.72451	0.459534	0.511777
sp|Q2FJG3|Y453_STAA3 Nucleoid-associated protein SAUSA300_0453 OS=Staphylococcus aureus (strain USA300) OX=367830 GN=SAUSA300_0453 PE=3 SV=1	1.20643	1.20643	0.55382	0.882497
sp|Q2FJH7|SLE1_STAA3 N-acetylmuramoyl-L-alanine amidase sle1 OS=Staphylococcus aureus (strain USA300) OX=367830 GN=sle1 PE=3 SV=1	1.2862	1.2862	0.0763269	1.02905
sp|Q2FJI0|METN1_STAA3 Methionine import ATP-binding protein MetN 1 OS=Staphylococcus aureus (strain USA300) OX=367830 GN=metN1 PE=3 SV=1	0.558363	-1.79095	0.170028	0.835813
sp|Q2FJI9|Y426_STAA3 UPF0753 protein SAUSA300_0426 OS=Staphylococcus aureus (strain USA300) OX=367830 GN=SAUSA300_0426 PE=3 SV=1	0.796957	-1.25477	0.624801	0.0161306
sp|Q2FJJ6|Y419_STAA3 Uncharacterized lipoprotein SAUSA300_0419 OS=Staphylococcus aureus (strain USA300) OX=367830 GN=SAUSA300_0419 PE=3 SV=1	1.39519	1.39519	0.100933	1.24683
sp|Q2FJM5|GUAA_STAA3 GMP synthase [glutamine-hydrolyzing] OS=Staphylococcus aureus (strain USA300) OX=367830 GN=guaA PE=3 SV=1	0.694985	-1.43888	0.25238	0.386249
sp|Q2FJM6|IMDH_STAA3 Inosine-5-monophosphate dehydrogenase OS=Staphylococcus aureus (strain USA300) OX=367830 GN=guaB PE=3 SV=1	0.731593	-1.36688	0.262237	0.255524
sp|Q2FJM8|XPT_STAA3 Xanthine phosphoribosyltransferase OS=Staphylococcus aureus (strain USA300) OX=367830 GN=xpt PE=3 SV=1	0.76684	-1.30405	0.208058	0.220472
sp|Q2FJN3|NFRA_STAA3 NADPH-dependent oxidoreductase OS=Staphylococcus aureus (strain USA300) OX=367830 GN=nfrA PE=3 SV=1	1.5265	1.5265	0.0509447	1.45967
sp|Q2FJN4|AHPC_STAA3 Alkyl hydroperoxide reductase C OS=Staphylococcus aureus (strain USA300) OX=367830 GN=ahpC PE=3 SV=1	1.19549	1.19549	0.322913	0.836961
sp|Q2FJP6|RS18_STAA3 30S ribosomal protein S18 OS=Staphylococcus aureus (strain USA300) OX=367830 GN=rpsR PE=3 SV=1	0.635945	-1.57246	0.240045	0.537784
sp|Q2FJP8|RS6_STAA3 30S ribosomal protein S6 OS=Staphylococcus aureus (strain USA300) OX=367830 GN=rpsF PE=3 SV=1	0.844256	-1.18447	0.646761	0.105871
sp|Q2FJQ7|METE_STAA3 5-methyltetrahydropteroyltriglutamate--homocysteine methyltransferase OS=Staphylococcus aureus (strain USA300) OX=367830 GN=metE PE=3 SV=1	0.808159	-1.23738	0.696395	0.0973272
sp|Q2FJQ9|THLA_STAA3 Probable acetyl-CoA acyltransferase OS=Staphylococcus aureus (strain USA300) OX=367830 GN=SAUSA300_0355 PE=3 SV=1	0.647116	-1.54532	0.21511	0.587176
sp|Q2FJU6|NANE_STAA3 Putative N-acetylmannosamine-6-phosphate 2-epimerase OS=Staphylococcus aureus (strain USA300) OX=367830 GN=nanE PE=3 SV=1	0.879931	-1.13645	0.829668	0.257861
sp|Q2FJU9|NANA_STAA3 N-acetylneuraminate lyase OS=Staphylococcus aureus (strain USA300) OX=367830 GN=nanA PE=3 SV=1	1.07496	1.07496	0.628468	0.692386
sp|Q2FK01|RBSD_STAA3 D-ribose pyranase OS=Staphylococcus aureus (strain USA300) OX=367830 GN=rbsD PE=3 SV=1	0.931457	-1.07359	0.722514	0.116764
sp|Q2FK11|SCDA_STAA3 Iron-sulfur cluster repair protein ScdA OS=Staphylococcus aureus (strain USA300) OX=367830 GN=scdA PE=3 SV=1	1.00563	1.00563	0.860148	0.596724
sp|Q2FK15|TARI1_STAA3 Ribitol-5-phosphate cytidylyltransferase 1 OS=Staphylococcus aureus (strain USA300) OX=367830 GN=tarI1 PE=3 SV=1	0.952817	-1.04952	0.953083	0.384389
sp|Q2FK29|LDH1_STAA3 L-lactate dehydrogenase 1 OS=Staphylococcus aureus (strain USA300) OX=367830 GN=ldh1 PE=3 SV=2	0.798619	-1.25216	0.442333	0.0506597
sp|Q2FK44|PFLB_STAA3 Formate acetyltransferase OS=Staphylococcus aureus (strain USA300) OX=367830 GN=pflB PE=3 SV=1	0.620097	-1.61265	0.189981	0.616819
sp|Q2FK46|HPTS_STAA3 Sensor protein kinase HptS OS=Staphylococcus aureus (strain USA300) OX=367830 GN=hptS PE=3 SV=1	0.532642	-1.87743	0.142294	0.955307
sp|Q2FK47|HPTR_STAA3 Transcriptional regulatory protein HptR OS=Staphylococcus aureus (strain USA300) OX=367830 GN=hptR PE=3 SV=1	0.361736	-2.76444	0.114105	1.74732
sp|Q2FK58|AZOR_STAA3 FMN-dependent NADH-azoreductase OS=Staphylococcus aureus (strain USA300) OX=367830 GN=azoR PE=3 SV=1	1.11723	1.11723	0.666862	0.764107
sp|Q2FK70|PTXBC_STAA3 PTS system EIIBC component SAUSA300_0194 OS=Staphylococcus aureus (strain USA300) OX=367830 GN=SAUSA300_0194 PE=3 SV=1	0.59955	-1.66792	0.166126	0.738666
sp|Q2FK71|MURQ_STAA3 N-acetylmuramic acid 6-phosphate etherase OS=Staphylococcus aureus (strain USA300) OX=367830 GN=murQ PE=3 SV=2	0.733783	-1.3628	0.482873	0.148872
sp|Q2FK73|PTG3C_STAA3 PTS system glucose-specific EIICBA component OS=Staphylococcus aureus (strain USA300) OX=367830 GN=ptsG PE=3 SV=1	0.784587	-1.27456	0.311257	0.105759
sp|Q2FK94|ALDA_STAA3 Putative aldehyde dehydrogenase AldA OS=Staphylococcus aureus (strain USA300) OX=367830 GN=aldA PE=3 SV=1	0.956146	-1.04587	0.833902	0.333976
sp|Q2FK96|HDOX2_STAA3 Heme oxygenase (staphylobilin-producing) 2 OS=Staphylococcus aureus (strain USA300) OX=367830 GN=isdI PE=3 SV=1	1.76521	1.76521	0.621757	1.39968
sp|Q2FKC0|DEOB_STAA3 Phosphopentomutase OS=Staphylococcus aureus (strain USA300) OX=367830 GN=deoB PE=3 SV=1	1.04829	1.04829	0.780194	0.602409
sp|Q2FKC6|SODM2_STAA3 Superoxide dismutase [Mn/Fe] 2 OS=Staphylococcus aureus (strain USA300) OX=367830 GN=sodM PE=3 SV=1	1.16329	1.16329	0.508549	0.941173
sp|Q2FKG0|Y101_STAA3 Uncharacterized lipoprotein SAUSA300_0101 OS=Staphylococcus aureus (strain USA300) OX=367830 GN=SAUSA300_0101 PE=3 SV=1	0.478164	-2.09133	0.339627	0.953894
sp|Q2FKG1|Y100_STAA3 Uncharacterized lipoprotein SAUSA300_0100 OS=Staphylococcus aureus (strain USA300) OX=367830 GN=SAUSA300_0100 PE=3 SV=2	1.33398	1.33398	0.317601	1.27734
sp|Q2FKI2|COPB_STAA3 Probable copper-transporting P-type ATPase B OS=Staphylococcus aureus (strain USA300) OX=367830 GN=copB PE=3 SV=1	0.950656	-1.0519	0.955594	0.381712
sp|Q2FKJ8|ARCC3_STAA3 Carbamate kinase 3 OS=Staphylococcus aureus (strain USA300) OX=367830 GN=arcC3 PE=3 SV=1	0.659538	-1.51621	0.188276	0.494014
sp|Q2FKN2|RLMH_STAA3 Ribosomal RNA large subunit methyltransferase H OS=Staphylococcus aureus (strain USA300) OX=367830 GN=rlmH PE=3 SV=1	0.783247	-1.27674	0.472671	0.0516071
sp|Q2FKN7|WALK_STAA3 Sensor protein kinase WalK OS=Staphylococcus aureus (strain USA300) OX=367830 GN=walK PE=3 SV=1	1.01129	1.01129	0.912288	0.483645
sp|Q2FKN8|WALR_STAA3 Transcriptional regulatory protein WalR OS=Staphylococcus aureus (strain USA300) OX=367830 GN=walR PE=3 SV=1	0.968197	-1.03285	0.952749	0.459205
sp|Q2FKP1|RL9_STAA3 50S ribosomal protein L9 OS=Staphylococcus aureus (strain USA300) OX=367830 GN=rplI PE=3 SV=1	1.28025	1.28025	0.256095	0.98927
sp|Q2FKP7|SYS_STAA3 Serine--tRNA ligase OS=Staphylococcus aureus (strain USA300) OX=367830 GN=serS PE=3 SV=1	1.12615	1.12615	0.52317	0.754435
sp|Q2FKP8|HUTH_STAA3 Histidine ammonia-lyase OS=Staphylococcus aureus (strain USA300) OX=367830 GN=hutH PE=3 SV=1	1.04658	1.04658	0.692301	0.528928
sp|Q2FKQ0|GYRA_STAA3 DNA gyrase subunit A OS=Staphylococcus aureus (strain USA300) OX=367830 GN=gyrA PE=3 SV=1	0.768833	-1.30067	0.539867	0.0562722
sp|Q2FKQ1|GYRB_STAA3 DNA gyrase subunit B OS=Staphylococcus aureus (strain USA300) OX=367830 GN=gyrB PE=3 SV=3	0.692875	-1.44326	0.424832	0.275604
sp|Q2FKQ2|RECF_STAA3 DNA replication and repair protein RecF OS=Staphylococcus aureus (strain USA300) OX=367830 GN=recF PE=3 SV=1	0.243593	-4.10522	0.0409704	3.05293
sp|Q2FKQ5|DNAA_STAA3 Chromosomal replication initiator protein DnaA OS=Staphylococcus aureus (strain USA300) OX=367830 GN=dnaA PE=3 SV=1	0.457783	-2.18444	0.110681	1.29462
tr|A0A0H2XDD9|A0A0H2XDD9_STAA3 Lactamase_B domain-containing protein OS=Staphylococcus aureus (strain USA300) OX=367830 GN=SAUSA300_1505 PE=4 SV=1	1.04437	1.04437	0.833347	0.553762
tr|A0A0H2XDE4|A0A0H2XDE4_STAA3 Transcriptional regulator, MarR family OS=Staphylococcus aureus (strain USA300) OX=367830 GN=SAUSA300_0672 PE=4 SV=1	0.807422	-1.23851	0.41607	0.079642
tr|A0A0H2XDE9|A0A0H2XDE9_STAA3 Acetyltransferase, GNAT family OS=Staphylococcus aureus (strain USA300) OX=367830 GN=SAUSA300_2083 PE=4 SV=1	0.99715	-1.00286	0.936362	0.44652
tr|A0A0H2XDH0|A0A0H2XDH0_STAA3 PTS system, arbutin-like IIBC component OS=Staphylococcus aureus (strain USA300) OX=367830 GN=glvC PE=4 SV=1	0.79921	-1.25124	0.739932	0.0444463
tr|A0A0H2XDI1|A0A0H2XDI1_STAA3 Zn-binding lipoprotein adcA-like protein OS=Staphylococcus aureus (strain USA300) OX=367830 GN=SAUSA300_2351 PE=3 SV=1	0.998369	-1.00163	0.926062	0.444575
tr|A0A0H2XDJ7|A0A0H2XDJ7_STAA3 Single-stranded-DNA-specific exonuclease RecJ OS=Staphylococcus aureus (strain USA300) OX=367830 GN=recJ PE=3 SV=1	0.781888	-1.27895	0.339952	0.118285
tr|A0A0H2XDN2|A0A0H2XDN2_STAA3 Oxidoreductase, Gfo/Idh/MocA family OS=Staphylococcus aureus (strain USA300) OX=367830 GN=SAUSA300_0212 PE=4 SV=1	0.760542	-1.31485	0.299033	0.167832
tr|A0A0H2XDP9|A0A0H2XDP9_STAA3 ABC transporter, ATP-binding protein OS=Staphylococcus aureus (strain USA300) OX=367830 GN=SAUSA300_2357 PE=4 SV=1	0.613366	-1.63035	0.129496	0.677964
tr|A0A0H2XDR6|A0A0H2XDR6_STAA3 DNA topoisomerase 4 subunit A OS=Staphylococcus aureus (strain USA300) OX=367830 GN=parC PE=3 SV=1	0.759666	-1.31637	0.468933	0.158218
tr|A0A0H2XDT0|A0A0H2XDT0_STAA3 Nitroreductase family protein OS=Staphylococcus aureus (strain USA300) OX=367830 GN=SAUSA300_1986 PE=4 SV=1	0.871138	-1.14792	0.756779	0.216295
tr|A0A0H2XDU2|A0A0H2XDU2_STAA3 Na/Pi cotransporter family protein OS=Staphylococcus aureus (strain USA300) OX=367830 GN=SAUSA300_0107 PE=4 SV=1	0.491305	-2.03539	0.0432707	1.23258
tr|A0A0H2XDU3|A0A0H2XDU3_STAA3 FMN-dependent NADPH-azoreductase OS=Staphylococcus aureus (strain USA300) OX=367830 GN=SAUSA300_0590 PE=3 SV=1	0.964964	-1.03631	0.90294	0.349152
tr|A0A0H2XDU9|A0A0H2XDU9_STAA3 Uncharacterized protein OS=Staphylococcus aureus (strain USA300) OX=367830 GN=SAUSA300_0981 PE=4 SV=1	0.423072	-2.36366	0.082449	1.49634
tr|A0A0H2XDV3|A0A0H2XDV3_STAA3 Folylpolyglutamate synthase OS=Staphylococcus aureus (strain USA300) OX=367830 GN=folC PE=3 SV=1	0.439845	-2.27353	0.232536	1.30481
tr|A0A0H2XDW3|A0A0H2XDW3_STAA3 Urocanate hydratase OS=Staphylococcus aureus (strain USA300) OX=367830 GN=hutU PE=3 SV=1	0.645512	-1.54916	0.254678	0.494953
tr|A0A0H2XDW4|A0A0H2XDW4_STAA3 Transcriptional regulator TcaR OS=Staphylococcus aureus (strain USA300) OX=367830 GN=tcaR PE=4 SV=1	0.8676	-1.1526	0.724662	0.0100656
tr|A0A0H2XDW9|A0A0H2XDW9_STAA3 Uncharacterized protein OS=Staphylococcus aureus (strain USA300) OX=367830 GN=SAUSA300_2626 PE=4 SV=1	1.50705	1.50705	0.309771	1.70481
tr|A0A0H2XDX1|A0A0H2XDX1_STAA3 Ribose-5-phosphate isomerase A OS=Staphylococcus aureus (strain USA300) OX=367830 GN=rpiA PE=3 SV=1	0.661887	-1.51083	0.214099	0.632217
tr|A0A0H2XDX3|A0A0H2XDX3_STAA3 Uncharacterized protein OS=Staphylococcus aureus (strain USA300) OX=367830 GN=SAUSA300_0274 PE=4 SV=1	2.47367	2.47367	0.0301561	2.67772
tr|A0A0H2XDX7|A0A0H2XDX7_STAA3 Putative membrane protein OS=Staphylococcus aureus (strain USA300) OX=367830 GN=SAUSA300_2385 PE=4 SV=1	0.579444	-1.72579	0.187075	0.951592
tr|A0A0H2XDY2|A0A0H2XDY2_STAA3 EIIA OS=Staphylococcus aureus (strain USA300) OX=367830 GN=fruA PE=4 SV=1	0.797304	-1.25423	0.403856	0.0531522
tr|A0A0H2XDY4|A0A0H2XDY4_STAA3 Uncharacterized protein OS=Staphylococcus aureus (strain USA300) OX=367830 GN=SAUSA300_1908 PE=4 SV=1	0.588538	-1.69913	0.144431	0.751426
tr|A0A0H2XDZ4|A0A0H2XDZ4_STAA3 Cytosol aminopeptidase OS=Staphylococcus aureus (strain USA300) OX=367830 GN=ampA PE=3 SV=1	0.857799	-1.16577	0.506324	0.0920178
tr|A0A0H2XDZ5|A0A0H2XDZ5_STAA3 Uncharacterized protein OS=Staphylococcus aureus (strain USA300) OX=367830 GN=SAUSA300_2527 PE=4 SV=1	1.02974	1.02974	0.763337	0.591409
tr|A0A0H2XDZ6|A0A0H2XDZ6_STAA3 Gamma-aminobutyrate permease OS=Staphylococcus aureus (strain USA300) OX=367830 GN=SAUSA300_1231 PE=4 SV=1	0.508067	-1.96824	0.160639	1.02475
tr|A0A0H2XDZ9|A0A0H2XDZ9_STAA3 Replication initiation and membrane attachment protein OS=Staphylococcus aureus (strain USA300) OX=367830 GN=SAUSA300_1631 PE=4 SV=1	0.739654	-1.35198	0.261256	0.256967
tr|A0A0H2XE00|A0A0H2XE00_STAA3 2-dehydropantoate 2-reductase OS=Staphylococcus aureus (strain USA300) OX=367830 GN=panE PE=3 SV=1	0.474416	-2.10785	0.140996	1.17872
tr|A0A0H2XE01|A0A0H2XE01_STAA3 RNA polymerase sigma factor OS=Staphylococcus aureus (strain USA300) OX=367830 GN=rpoF PE=3 SV=1	0.774141	-1.29175	0.589873	0.00950392
tr|A0A0H2XE05|A0A0H2XE05_STAA3 ATPase, AAA family OS=Staphylococcus aureus (strain USA300) OX=367830 GN=SAUSA300_1584 PE=3 SV=1	0.443026	-2.25721	0.0830834	1.40976
tr|A0A0H2XE09|A0A0H2XE09_STAA3 Uncharacterized protein OS=Staphylococcus aureus (strain USA300) OX=367830 GN=SAUSA300_2112 PE=4 SV=1	0.932976	-1.07184	0.788185	0.299406
tr|A0A0H2XE12|A0A0H2XE12_STAA3 Uncharacterized protein OS=Staphylococcus aureus (strain USA300) OX=367830 GN=SAUSA300_0832 PE=4 SV=1	0.771882	-1.29553	0.507982	0.139746
tr|A0A0H2XE16|A0A0H2XE16_STAA3 5-formyltetrahydrofolate cyclo-ligase OS=Staphylococcus aureus (strain USA300) OX=367830 GN=SAUSA300_1510 PE=3 SV=1	0.393629	-2.54047	0.0600729	1.70601
tr|A0A0H2XE18|A0A0H2XE18_STAA3 Putative tRNA (cytidine(34)-2-O)-methyltransferase OS=Staphylococcus aureus (strain USA300) OX=367830 GN=SAUSA300_1805 PE=3 SV=1	0.679145	-1.47244	0.152245	0.497832
tr|A0A0H2XE20|A0A0H2XE20_STAA3 Uncharacterized protein OS=Staphylococcus aureus (strain USA300) OX=367830 GN=SAUSA300_2295 PE=4 SV=1	0.617529	-1.61936	0.208396	0.608114
tr|A0A0H2XE39|A0A0H2XE39_STAA3 HD domain-containing protein OS=Staphylococcus aureus (strain USA300) OX=367830 GN=SAUSA300_0592 PE=4 SV=1	0.868735	-1.1511	0.631496	0.161579
tr|A0A0H2XE45|A0A0H2XE45_STAA3 UDP-N-acetylglucosamine 2-epimerase OS=Staphylococcus aureus (strain USA300) OX=367830 GN=SAUSA300_2065 PE=3 SV=1	0.736586	-1.35761	0.324833	0.22658
tr|A0A0H2XE52|A0A0H2XE52_STAA3 AP_endonuc_2 domain-containing protein OS=Staphylococcus aureus (strain USA300) OX=367830 GN=SAUSA300_0214 PE=4 SV=1	0.631884	-1.58257	0.211419	0.573349
tr|A0A0H2XE54|A0A0H2XE54_STAA3 HD domain-containing protein OS=Staphylococcus aureus (strain USA300) OX=367830 GN=SAUSA300_1552 PE=4 SV=1	0.997667	-1.00234	0.961237	0.432585
tr|A0A0H2XE56|A0A0H2XE56_STAA3 Uncharacterized protein OS=Staphylococcus aureus (strain USA300) OX=367830 GN=SAUSA300_2447 PE=4 SV=1	1.56022	1.56022	0.11173	1.46436
tr|A0A0H2XE61|A0A0H2XE61_STAA3 ABC transporter, ATP-binding protein OS=Staphylococcus aureus (strain USA300) OX=367830 GN=SAUSA300_2399 PE=4 SV=1	0.72509	-1.37914	0.167836	0.338441
tr|A0A0H2XE66|A0A0H2XE66_STAA3 NfeD domain-containing protein OS=Staphylococcus aureus (strain USA300) OX=367830 GN=SAUSA300_1534 PE=4 SV=1	0.643811	-1.55325	0.21238	0.52597
tr|A0A0H2XE67|A0A0H2XE67_STAA3 Ribosomal protein L7Ae OS=Staphylococcus aureus (strain USA300) OX=367830 GN=SAUSA300_1161 PE=4 SV=1	0.836295	-1.19575	0.848108	0.217013
tr|A0A0H2XE76|A0A0H2XE76_STAA3 Glyoxalase family protein OS=Staphylococcus aureus (strain USA300) OX=367830 GN=SAUSA300_1458 PE=4 SV=1	1.24755	1.24755	0.477774	1.15086
tr|A0A0H2XE83|A0A0H2XE83_STAA3 PTS system, sucrose-specific IIBC component OS=Staphylococcus aureus (strain USA300) OX=367830 GN=SAUSA300_2324 PE=4 SV=1	0.847105	-1.18049	0.450302	0.00919977
tr|A0A0H2XE87|A0A0H2XE87_STAA3 Mannose-6-phosphate isomerase OS=Staphylococcus aureus (strain USA300) OX=367830 GN=manA PE=3 SV=1	0.743412	-1.34515	0.395717	0.208142
tr|A0A0H2XE88|A0A0H2XE88_STAA3 Uncharacterized protein OS=Staphylococcus aureus (strain USA300) OX=367830 GN=SAUSA300_1342 PE=4 SV=1	0.829709	-1.20524	0.565551	0.258767
tr|A0A0H2XE91|A0A0H2XE91_STAA3 Uncharacterized protein OS=Staphylococcus aureus (strain USA300) OX=367830 GN=SAUSA300_2330 PE=4 SV=1	0.828456	-1.20706	0.435317	0.0289102
tr|A0A0H2XEA1|A0A0H2XEA1_STAA3 Lipoprotein OS=Staphylococcus aureus (strain USA300) OX=367830 GN=SAUSA300_0798 PE=3 SV=1	0.914765	-1.09318	0.763459	0.235556
tr|A0A0H2XEA4|A0A0H2XEA4_STAA3 Biofilm operon icaADBC HTH-type negative transcriptional regulator IcaR OS=Staphylococcus aureus (strain USA300) OX=367830 GN=tetR PE=4 SV=1	0.761158	-1.31379	0.601152	0.0353726
tr|A0A0H2XEA5|A0A0H2XEA5_STAA3 DNA-3-methyladenine glycosidase OS=Staphylococcus aureus (strain USA300) OX=367830 GN=tag PE=4 SV=1	1.05596	1.05596	0.708327	0.652737
tr|A0A0H2XEA7|A0A0H2XEA7_STAA3 Signal peptidase I OS=Staphylococcus aureus (strain USA300) OX=367830 GN=spsB PE=3 SV=1	0.947709	-1.05518	0.911379	0.359943
tr|A0A0H2XEB0|A0A0H2XEB0_STAA3 Iron compound ABC transporter, iron compound-binding protein OS=Staphylococcus aureus (strain USA300) OX=367830 GN=SAUSA300_2136 PE=4 SV=1	0.831155	-1.20315	0.303002	0.00701455
tr|A0A0H2XEB7|A0A0H2XEB7_STAA3 Integral membrane protein OS=Staphylococcus aureus (strain USA300) OX=367830 GN=SAUSA300_0729 PE=4 SV=1	0.881185	-1.13484	0.739786	0.205515
tr|A0A0H2XEC3|A0A0H2XEC3_STAA3 Glutathione peroxidase OS=Staphylococcus aureus (strain USA300) OX=367830 GN=SAUSA300_1197 PE=3 SV=1	0.703626	-1.42121	0.188691	0.372162
tr|A0A0H2XEC4|A0A0H2XEC4_STAA3 Acetyltransferase, GNAT family OS=Staphylococcus aureus (strain USA300) OX=367830 GN=SAUSA300_2232 PE=4 SV=1	0.539522	-1.85349	0.459058	0.916405
tr|A0A0H2XED3|A0A0H2XED3_STAA3 Uncharacterized protein OS=Staphylococcus aureus (strain USA300) OX=367830 GN=SAUSA300_0649 PE=3 SV=1	0.791002	-1.26422	0.437703	0.0529721
tr|A0A0H2XED7|A0A0H2XED7_STAA3 DegV family protein OS=Staphylococcus aureus (strain USA300) OX=367830 GN=SAUSA300_0733 PE=4 SV=1	0.743855	-1.34435	0.370815	0.221373
tr|A0A0H2XED9|A0A0H2XED9_STAA3 Teichoic acid biosynthesis protein D OS=Staphylococcus aureus (strain USA300) OX=367830 GN=SAUSA300_0628 PE=4 SV=1	0.409504	-2.44198	0.053874	1.63391
tr|A0A0H2XEE1|A0A0H2XEE1_STAA3 Hydrolase, haloacid dehalogenase-like family OS=Staphylococcus aureus (strain USA300) OX=367830 GN=SAUSA300_0544 PE=4 SV=1	0.636297	-1.57159	0.285614	0.503872
tr|A0A0H2XEE2|A0A0H2XEE2_STAA3 Zinc-type alcohol dehydrogenase-like protein OS=Staphylococcus aureus (strain USA300) OX=367830 GN=SAUSA300_2146 PE=3 SV=1	1.04418	1.04418	0.748695	0.53078
tr|A0A0H2XEE7|A0A0H2XEE7_STAA3 Nitrate reductase (quinone) OS=Staphylococcus aureus (strain USA300) OX=367830 GN=SAUSA300_2343 PE=3 SV=1	0.719621	-1.38962	0.287701	0.281541
tr|A0A0H2XEF0|A0A0H2XEF0_STAA3 Alpha-amylase OS=Staphylococcus aureus (strain USA300) OX=367830 GN=SAUSA300_1456 PE=3 SV=1	0.751088	-1.3314	0.464801	0.124974
tr|A0A0H2XEF1|A0A0H2XEF1_STAA3 2-oxoisovalerate dehydrogenase, E1 component, beta subunit OS=Staphylococcus aureus (strain USA300) OX=367830 GN=SAUSA300_1465 PE=4 SV=1	0.748973	-1.33516	0.313242	0.192724
tr|A0A0H2XEF4|A0A0H2XEF4_STAA3 7,8-dihydroneopterin aldolase OS=Staphylococcus aureus (strain USA300) OX=367830 GN=folB PE=3 SV=1	0.784858	-1.27412	0.452046	0.0712868
tr|A0A0H2XEF6|A0A0H2XEF6_STAA3 Purine nucleoside phosphorylase DeoD-type OS=Staphylococcus aureus (strain USA300) OX=367830 GN=deoD PE=3 SV=1	0.708839	-1.41076	0.303727	0.305044
tr|A0A0H2XEG5|A0A0H2XEG5_STAA3 Polyribonucleotide nucleotidyltransferase OS=Staphylococcus aureus (strain USA300) OX=367830 GN=SAUSA300_0486 PE=4 SV=1	0.938555	-1.06547	0.749325	0.152663
tr|A0A0H2XEG8|A0A0H2XEG8_STAA3 Acetyltransferase, GNAT family OS=Staphylococcus aureus (strain USA300) OX=367830 GN=SAUSA300_0785 PE=4 SV=1	0.82369	-1.21405	0.296936	0.0198906
tr|A0A0H2XEH0|A0A0H2XEH0_STAA3 Alpha,alpha-phosphotrehalase OS=Staphylococcus aureus (strain USA300) OX=367830 GN=treC PE=4 SV=1	0.436211	-2.29247	0.0776528	1.71087
tr|A0A0H2XEH4|A0A0H2XEH4_STAA3 Glutamate synthase, large subunit OS=Staphylococcus aureus (strain USA300) OX=367830 GN=gltB PE=3 SV=1	0.619138	-1.61515	0.398814	0.692455
tr|A0A0H2XEH6|A0A0H2XEH6_STAA3 Glyoxalase family protein OS=Staphylococcus aureus (strain USA300) OX=367830 GN=SAUSA300_1088 PE=4 SV=1	0.698807	-1.43101	0.518342	0.243132
tr|A0A0H2XEH7|A0A0H2XEH7_STAA3 Staphopain A OS=Staphylococcus aureus (strain USA300) OX=367830 GN=SAUSA300_1890 PE=3 SV=1	0.333719	-2.99654	0.155938	2.9616
tr|A0A0H2XEI4|A0A0H2XEI4_STAA3 Transcription termination/antitermination protein NusG OS=Staphylococcus aureus (strain USA300) OX=367830 GN=nusG PE=3 SV=1	0.804764	-1.2426	0.595981	0.0152574
tr|A0A0H2XEJ4|A0A0H2XEJ4_STAA3 Putative competence-damage inducible protein OS=Staphylococcus aureus (strain USA300) OX=367830 GN=cinA PE=3 SV=1	0.671039	-1.49023	0.231177	0.486817
tr|A0A0H2XEK5|A0A0H2XEK5_STAA3 Ferrichrome transport ATP-binding protein fhuA OS=Staphylococcus aureus (strain USA300) OX=367830 GN=fhuA PE=4 SV=1	0.894662	-1.11774	0.671653	0.207297
tr|A0A0H2XEK9|A0A0H2XEK9_STAA3 Fumarate hydratase class II OS=Staphylococcus aureus (strain USA300) OX=367830 GN=fumC PE=3 SV=1	0.783439	-1.27642	0.377039	0.0864075
tr|A0A0H2XEL0|A0A0H2XEL0_STAA3 Ribosomal RNA small subunit methyltransferase I OS=Staphylococcus aureus (strain USA300) OX=367830 GN=rsmI PE=3 SV=1	0.688551	-1.45232	0.263944	0.383107
tr|A0A0H2XEL7|A0A0H2XEL7_STAA3 Secretory antigen SsaA OS=Staphylococcus aureus (strain USA300) OX=367830 GN=ssaA PE=4 SV=1	1.15618	1.15618	0.424527	0.747528
tr|A0A0H2XEM0|A0A0H2XEM0_STAA3 Flavin_Reduct domain-containing protein OS=Staphylococcus aureus (strain USA300) OX=367830 GN=SAUSA300_2593 PE=4 SV=1	0.701431	-1.42566	0.269535	0.407509
tr|A0A0H2XEM2|A0A0H2XEM2_STAA3 Uncharacterized protein OS=Staphylococcus aureus (strain USA300) OX=367830 GN=SAUSA300_0793 PE=4 SV=1	0.425516	-2.35009	0.0859993	1.49624
tr|A0A0H2XEM3|A0A0H2XEM3_STAA3 ATP synthase gamma chain OS=Staphylococcus aureus (strain USA300) OX=367830 GN=atpG PE=3 SV=1	0.694498	-1.43989	0.177734	0.394439
tr|A0A0H2XEM4|A0A0H2XEM4_STAA3 Site-specific DNA-methyltransferase (adenine-specific) OS=Staphylococcus aureus (strain USA300) OX=367830 GN=hsdM PE=3 SV=1;tr|A0A0H2XJM2|A0A0H2XJM2_STAA3 Site-specific DNA-methyltransferase (adenine-specific) OS=Staphylococc	0.822105	-1.21639	0.692477	0.0838694
tr|A0A0H2XEM6|A0A0H2XEM6_STAA3 1,4-dihydroxy-2-naphthoate octaprenyltransferase OS=Staphylococcus aureus (strain USA300) OX=367830 GN=menA PE=3 SV=1	0.749197	-1.33476	0.199056	0.244436
tr|A0A0H2XEM7|A0A0H2XEM7_STAA3 Indole-3-pyruvate decarboxylase OS=Staphylococcus aureus (strain USA300) OX=367830 GN=ipdC PE=3 SV=1	0.767669	-1.30264	0.443838	0.100862
tr|A0A0H2XEM8|A0A0H2XEM8_STAA3 PSP1 C-terminal domain-containing protein OS=Staphylococcus aureus (strain USA300) OX=367830 GN=SAUSA300_0462 PE=4 SV=1	0.738942	-1.35329	0.426057	0.166031
tr|A0A0H2XEM9|A0A0H2XEM9_STAA3 CBS domain pair protein OS=Staphylococcus aureus (strain USA300) OX=367830 GN=SAUSA300_1524 PE=4 SV=1	0.460214	-2.1729	0.104057	1.29297
tr|A0A0H2XEN2|A0A0H2XEN2_STAA3 Uncharacterized protein OS=Staphylococcus aureus (strain USA300) OX=367830 GN=SAUSA300_0580 PE=4 SV=1	1.06433	1.06433	0.624249	0.614795
tr|A0A0H2XEN6|A0A0H2XEN6_STAA3 Putative membrane protein OS=Staphylococcus aureus (strain USA300) OX=367830 GN=SAUSA300_1864 PE=4 SV=1	0.628409	-1.59132	0.274701	0.553235
tr|A0A0H2XEN8|A0A0H2XEN8_STAA3 L-lactate permease OS=Staphylococcus aureus (strain USA300) OX=367830 GN=lctP PE=3 SV=1	0.847864	-1.17943	0.43855	0.0546783
tr|A0A0H2XEP1|A0A0H2XEP1_STAA3 S4 RNA-binding domain-containing protein OS=Staphylococcus aureus (strain USA300) OX=367830 GN=SAUSA300_0003 PE=4 SV=1	2.83539	2.83539	0.067809	3.13993
tr|A0A0H2XEP7|A0A0H2XEP7_STAA3 Acetyltransferase family protein OS=Staphylococcus aureus (strain USA300) OX=367830 GN=SAUSA300_2460 PE=4 SV=1	1.31738	1.31738	0.185355	1.07086
tr|A0A0H2XEQ2|A0A0H2XEQ2_STAA3 Glucose-6-phosphate 1-dehydrogenase OS=Staphylococcus aureus (strain USA300) OX=367830 GN=zwf PE=3 SV=1	0.602516	-1.65971	0.131123	0.713247
tr|A0A0H2XEQ6|A0A0H2XEQ6_STAA3 Peptide methionine sulfoxide reductase MsrA OS=Staphylococcus aureus (strain USA300) OX=367830 GN=msrA PE=3 SV=1	1.21696	1.21696	0.364365	0.964945
tr|A0A0H2XEQ7|A0A0H2XEQ7_STAA3 Maltodextrin-binding protein OS=Staphylococcus aureus (strain USA300) OX=367830 GN=SAUSA300_0209 PE=3 SV=1	0.690802	-1.44759	0.199246	0.417716
tr|A0A0H2XER1|A0A0H2XER1_STAA3 YycI protein OS=Staphylococcus aureus (strain USA300) OX=367830 GN=SAUSA300_0023 PE=4 SV=1	0.759793	-1.31615	0.198579	0.209529
tr|A0A0H2XER4|A0A0H2XER4_STAA3 AcrB/AcrD/AcrF family protein OS=Staphylococcus aureus (strain USA300) OX=367830 GN=SAUSA300_2213 PE=4 SV=1	1.27364	1.27364	0.123198	1.01783
tr|A0A0H2XER5|A0A0H2XER5_STAA3 DNA mismatch repair protein-like protein OS=Staphylococcus aureus (strain USA300) OX=367830 GN=SAUSA300_2001 PE=4 SV=1	0.673383	-1.48504	0.268558	0.408439
tr|A0A0H2XER6|A0A0H2XER6_STAA3 Putative cell-division initiation protein OS=Staphylococcus aureus (strain USA300) OX=367830 GN=SAUSA300_1086 PE=4 SV=1	0.790598	-1.26486	0.399786	0.314612
tr|A0A0H2XES0|A0A0H2XES0_STAA3 Putative nucleoside transporter OS=Staphylococcus aureus (strain USA300) OX=367830 GN=SAUSA300_0631 PE=3 SV=1	0.750584	-1.3323	0.175981	0.235357
tr|A0A0H2XES1|A0A0H2XES1_STAA3 Gluconate permease OS=Staphylococcus aureus (strain USA300) OX=367830 GN=gntP PE=4 SV=1	0.735479	-1.35966	0.576633	0.323489
tr|A0A0H2XES4|A0A0H2XES4_STAA3 Ribonucleoside-diphosphate reductase OS=Staphylococcus aureus (strain USA300) OX=367830 GN=SAUSA300_0716 PE=3 SV=1	0.598009	-1.67221	0.21395	0.674968
tr|A0A0H2XET0|A0A0H2XET0_STAA3 Putative osmoprotectant ABC transporter, ATP-binding protein OS=Staphylococcus aureus (strain USA300) OX=367830 GN=SAUSA300_0706 PE=4 SV=1	0.938266	-1.0658	0.776245	0.286727
tr|A0A0H2XET3|A0A0H2XET3_STAA3 Uncharacterized protein OS=Staphylococcus aureus (strain USA300) OX=367830 GN=SAUSA300_1440 PE=4 SV=1	1.2465	1.2465	0.407616	1.07996
tr|A0A0H2XET4|A0A0H2XET4_STAA3 Transaldolase OS=Staphylococcus aureus (strain USA300) OX=367830 GN=SAUSA300_1725 PE=4 SV=1	1.08655	1.08655	0.587064	0.679252
tr|A0A0H2XEU4|A0A0H2XEU4_STAA3 Oligopeptide ABC transporter, permease protein OS=Staphylococcus aureus (strain USA300) OX=367830 GN=oppC PE=3 SV=1	0.860411	-1.16223	0.297415	0.0678522
tr|A0A0H2XEU5|A0A0H2XEU5_STAA3 Uncharacterized protein OS=Staphylococcus aureus (strain USA300) OX=367830 GN=SAUSA300_0508 PE=4 SV=1	0.881664	-1.13422	0.280593	0.0948972
tr|A0A0H2XEV3|A0A0H2XEV3_STAA3 Type VII secretion system protein EssC OS=Staphylococcus aureus (strain USA300) OX=367830 GN=SAUSA300_0283 PE=1 SV=1	1.37958	1.37958	0.197194	1.27337
tr|A0A0H2XEV7|A0A0H2XEV7_STAA3 Glycosyl transferase, group 2 family protein OS=Staphylococcus aureus (strain USA300) OX=367830 GN=SAUSA300_0689 PE=4 SV=1	0.53189	-1.88009	0.0559409	1.04396
tr|A0A0H2XEW3|A0A0H2XEW3_STAA3 D-3-phosphoglycerate dehydrogenase OS=Staphylococcus aureus (strain USA300) OX=367830 GN=serA PE=3 SV=1	0.461761	-2.16562	0.111265	1.28123
tr|A0A0H2XEW5|A0A0H2XEW5_STAA3 Alpha-hemolysin OS=Staphylococcus aureus (strain USA300) OX=367830 GN=SAUSA300_1058 PE=3 SV=1	0.528529	-1.89205	0.296426	1.06002
tr|A0A0H2XEX3|A0A0H2XEX3_STAA3 Uncharacterized protein OS=Staphylococcus aureus (strain USA300) OX=367830 GN=SAUSA300_0982 PE=4 SV=1	0.829369	-1.20574	0.0600121	0.0399943
tr|A0A0H2XEX6|A0A0H2XEX6_STAA3 Transcription termination/antitermination protein NusA OS=Staphylococcus aureus (strain USA300) OX=367830 GN=nusA PE=3 SV=1	0.839514	-1.19117	0.681628	0.106132
tr|A0A0H2XEX9|A0A0H2XEX9_STAA3 N5-carboxyaminoimidazole ribonucleotide synthase OS=Staphylococcus aureus (strain USA300) OX=367830 GN=purK PE=3 SV=1	0.878703	-1.13804	0.525796	0.148276
tr|A0A0H2XEY2|A0A0H2XEY2_STAA3 Uncharacterized protein OS=Staphylococcus aureus (strain USA300) OX=367830 GN=SAUSA300_1909 PE=4 SV=1	1.17614	1.17614	0.389871	0.878707
tr|A0A0H2XEY5|A0A0H2XEY5_STAA3 Uncharacterized protein OS=Staphylococcus aureus (strain USA300) OX=367830 GN=SAUSA300_0384 PE=4 SV=1	0.923353	-1.08301	0.449993	0.208811
tr|A0A0H2XEZ0|A0A0H2XEZ0_STAA3 VWFA domain-containing protein OS=Staphylococcus aureus (strain USA300) OX=367830 GN=SAUSA300_1301 PE=4 SV=1	0.971736	-1.02909	0.746375	0.00584457
tr|A0A0H2XEZ9|A0A0H2XEZ9_STAA3 Phosphomevalonate kinase OS=Staphylococcus aureus (strain USA300) OX=367830 GN=SAUSA300_0574 PE=4 SV=1	0.595624	-1.67891	0.0760834	0.776316
tr|A0A0H2XF03|A0A0H2XF03_STAA3 Beta-lactamase OS=Staphylococcus aureus (strain USA300) OX=367830 GN=SAUSA300_2386 PE=4 SV=1	0.724719	-1.37985	0.443985	0.206746
tr|A0A0H2XF07|A0A0H2XF07_STAA3 Putative zinc-binding dehydrogenase OS=Staphylococcus aureus (strain USA300) OX=367830 GN=SAUSA300_2317 PE=4 SV=1	0.522786	-1.91283	0.123434	1.0113
tr|A0A0H2XF10|A0A0H2XF10_STAA3 Glycosyl transferase, group 2 family protein OS=Staphylococcus aureus (strain USA300) OX=367830 GN=SAUSA300_0252 PE=4 SV=1	1.11966	1.11966	0.469024	0.72633
tr|A0A0H2XF16|A0A0H2XF16_STAA3 Multidrug resistance protein A, drug resistance transporter OS=Staphylococcus aureus (strain USA300) OX=367830 GN=SAUSA300_2299 PE=4 SV=1	0.728635	-1.37243	0.290275	0.318821
tr|A0A0H2XF17|A0A0H2XF17_STAA3 Putative lipoprotein OS=Staphylococcus aureus (strain USA300) OX=367830 GN=SAUSA300_1106 PE=4 SV=1	2.21231	2.21231	0.0487658	2.42567
tr|A0A0H2XF27|A0A0H2XF27_STAA3 Magnesium transporter MgtE OS=Staphylococcus aureus (strain USA300) OX=367830 GN=mgtE PE=3 SV=1	0.966127	-1.03506	0.932154	0.38126
tr|A0A0H2XF36|A0A0H2XF36_STAA3 Uncharacterized protein OS=Staphylococcus aureus (strain USA300) OX=367830 GN=SAUSA300_2169 PE=4 SV=1	0.461958	-2.1647	0.359959	1.00369
tr|A0A0H2XF50|A0A0H2XF50_STAA3 DNA-binding protein HU OS=Staphylococcus aureus (strain USA300) OX=367830 GN=hup PE=3 SV=1	1.09441	1.09441	0.589684	0.717746
tr|A0A0H2XF54|A0A0H2XF54_STAA3 Bacterial luciferase family protein OS=Staphylococcus aureus (strain USA300) OX=367830 GN=SAUSA300_1580 PE=4 SV=1	1.41548	1.41548	0.0965313	1.2713
tr|A0A0H2XF56|A0A0H2XF56_STAA3 Multifunctional fusion protein OS=Staphylococcus aureus (strain USA300) OX=367830 GN=secF PE=3 SV=1	0.850896	-1.17523	0.526117	0.0981242
tr|A0A0H2XF57|A0A0H2XF57_STAA3 Methyltransf_25 domain-containing protein OS=Staphylococcus aureus (strain USA300) OX=367830 GN=SAUSA300_0261 PE=4 SV=1	0.894791	-1.11758	0.80973	0.26158
tr|A0A0H2XF63|A0A0H2XF63_STAA3 DUF4097 domain-containing protein OS=Staphylococcus aureus (strain USA300) OX=367830 GN=SAUSA300_1906 PE=4 SV=1	1.248	1.248	0.615956	0.963685
tr|A0A0H2XF73|A0A0H2XF73_STAA3 Protein phosphatase 2C domain protein OS=Staphylococcus aureus (strain USA300) OX=367830 GN=SAUSA300_1112 PE=4 SV=1	0.458436	-2.18133	0.0984817	1.30701
tr|A0A0H2XF74|A0A0H2XF74_STAA3 Putative phage infection protein OS=Staphylococcus aureus (strain USA300) OX=367830 GN=SAUSA300_2578 PE=4 SV=1	0.795339	-1.25733	0.363239	0.069871
tr|A0A0H2XF75|A0A0H2XF75_STAA3 ATP-dependent DNA helicase OS=Staphylococcus aureus (strain USA300) OX=367830 GN=pcrA PE=3 SV=1	0.485929	-2.05792	0.141772	1.1332
tr|A0A0H2XF83|A0A0H2XF83_STAA3 DUF402 domain-containing protein OS=Staphylococcus aureus (strain USA300) OX=367830 GN=SAUSA300_0657 PE=4 SV=1	0.698459	-1.43172	0.272023	0.339323
tr|A0A0H2XF85|A0A0H2XF85_STAA3 UvrABC system protein A OS=Staphylococcus aureus (strain USA300) OX=367830 GN=uvrA PE=3 SV=1	0.710163	-1.40813	0.50038	0.199757
tr|A0A0H2XF86|A0A0H2XF86_STAA3 Molybdopterin molybdenumtransferase OS=Staphylococcus aureus (strain USA300) OX=367830 GN=moeA PE=3 SV=1	0.870379	-1.14892	0.691859	0.177456
tr|A0A0H2XF92|A0A0H2XF92_STAA3 Uncharacterized protein OS=Staphylococcus aureus (strain USA300) OX=367830 GN=SAUSA300_0518 PE=4 SV=1	0.738849	-1.35346	0.525782	0.48943
tr|A0A0H2XF94|A0A0H2XF94_STAA3 Uncharacterized protein OS=Staphylococcus aureus (strain USA300) OX=367830 GN=SAUSA300_0463 PE=4 SV=1	0.822013	-1.21653	0.725481	0.120662
tr|A0A0H2XFA5|A0A0H2XFA5_STAA3 Putative GTP-binding protein OS=Staphylococcus aureus (strain USA300) OX=367830 GN=SAUSA300_1556 PE=4 SV=1	0.637286	-1.56915	0.345558	0.476788
tr|A0A0H2XFA8|A0A0H2XFA8_STAA3 Aminotransferase OS=Staphylococcus aureus (strain USA300) OX=367830 GN=SAUSA300_0952 PE=3 SV=1	0.697974	-1.43272	0.329484	0.356034
tr|A0A0H2XFA9|A0A0H2XFA9_STAA3 Glutamine--fructose-6-phosphate aminotransferase [isomerizing] OS=Staphylococcus aureus (strain USA300) OX=367830 GN=glmS PE=3 SV=1	0.627145	-1.59453	0.224833	0.608604
tr|A0A0H2XFB3|A0A0H2XFB3_STAA3 Octanoyltransferase LipM OS=Staphylococcus aureus (strain USA300) OX=367830 GN=lipM PE=3 SV=1	0.558499	-1.79051	0.192679	0.820051
tr|A0A0H2XFB5|A0A0H2XFB5_STAA3 Pectate_lyase_3 domain-containing protein OS=Staphylococcus aureus (strain USA300) OX=367830 GN=SAUSA300_1898 PE=4 SV=1	0.744782	-1.34267	0.0848969	0.287201
tr|A0A0H2XFB6|A0A0H2XFB6_STAA3 6-phosphogluconate dehydrogenase, decarboxylating OS=Staphylococcus aureus (strain USA300) OX=367830 GN=SAUSA300_0226 PE=3 SV=1	1.14187	1.14187	0.415109	0.730828
tr|A0A0H2XFB7|A0A0H2XFB7_STAA3 Dihydroxyacetone kinase, DhaL subunit OS=Staphylococcus aureus (strain USA300) OX=367830 GN=SAUSA300_0637 PE=4 SV=1	0.769333	-1.29983	0.419946	0.108014
tr|A0A0H2XFC0|A0A0H2XFC0_STAA3 ABC transporter, ATP-binding protein, MsbA family OS=Staphylococcus aureus (strain USA300) OX=367830 GN=SAUSA300_0670 PE=4 SV=1	0.701876	-1.42475	0.479192	0.238117
tr|A0A0H2XFD1|A0A0H2XFD1_STAA3 Hydroxymethylglutaryl-CoA synthase OS=Staphylococcus aureus (strain USA300) OX=367830 GN=SAUSA300_2484 PE=3 SV=1	1.10422	1.10422	0.548216	0.697514
tr|A0A0H2XFD5|A0A0H2XFD5_STAA3 Transcriptional regulator, LysR family domain protein OS=Staphylococcus aureus (strain USA300) OX=367830 GN=SAUSA300_0093 PE=3 SV=1	0.516632	-1.93561	0.222876	0.923999
tr|A0A0H2XFD7|A0A0H2XFD7_STAA3 6-carboxy-5,6,7,8-tetrahydropterin synthase OS=Staphylococcus aureus (strain USA300) OX=367830 GN=SAUSA300_0696 PE=3 SV=1	0.906514	-1.10313	0.765399	0.24678
tr|A0A0H2XFD8|A0A0H2XFD8_STAA3 DUF2294 domain-containing protein OS=Staphylococcus aureus (strain USA300) OX=367830 GN=SAUSA300_0427 PE=4 SV=1	1.01235	1.01235	0.937953	0.460268
tr|A0A0H2XFD9|A0A0H2XFD9_STAA3 Diaminopimelate decarboxylase OS=Staphylococcus aureus (strain USA300) OX=367830 GN=lysA PE=3 SV=1	0.819495	-1.22026	0.530246	0.0328631
tr|A0A0H2XFE1|A0A0H2XFE1_STAA3 PepSY domain-containing protein OS=Staphylococcus aureus (strain USA300) OX=367830 GN=SAUSA300_1692 PE=4 SV=1	0.705681	-1.41707	0.290673	0.311753
tr|A0A0H2XFE3|A0A0H2XFE3_STAA3 4HBT domain-containing protein OS=Staphylococcus aureus (strain USA300) OX=367830 GN=SAUSA300_1247 PE=3 SV=1	0.621532	-1.60893	0.170234	0.630497
tr|A0A0H2XFE4|A0A0H2XFE4_STAA3 Acyltransferase OS=Staphylococcus aureus (strain USA300) OX=367830 GN=SAUSA300_2504 PE=3 SV=1	0.850742	-1.17545	0.430168	0.0752281
tr|A0A0H2XFE7|A0A0H2XFE7_STAA3 Glycosyl transferase, group 1 family protein OS=Staphylococcus aureus (strain USA300) OX=367830 GN=SAUSA300_0939 PE=4 SV=1	0.498963	-2.00416	0.0326984	1.21034
tr|A0A0H2XFF6|A0A0H2XFF6_STAA3 Regulatory protein Spx OS=Staphylococcus aureus (strain USA300) OX=367830 GN=spxA PE=3 SV=1	1.03043	1.03043	0.903382	0.458692
tr|A0A0H2XFF8|A0A0H2XFF8_STAA3 Cystathionine gamma-synthase OS=Staphylococcus aureus (strain USA300) OX=367830 GN=metB PE=3 SV=1	1.08155	1.08155	0.637218	0.706446
tr|A0A0H2XFG0|A0A0H2XFG0_STAA3 Iron compound ABC transporter, iron compound-binding protein OS=Staphylococcus aureus (strain USA300) OX=367830 GN=SAUSA300_2235 PE=4 SV=1	1.01694	1.01694	0.829342	0.513024
tr|A0A0H2XFG3|A0A0H2XFG3_STAA3 ComE operon protein 2 OS=Staphylococcus aureus (strain USA300) OX=367830 GN=SAUSA300_1548 PE=3 SV=1	0.772314	-1.29481	0.316037	0.151346
tr|A0A0H2XFG6|A0A0H2XFG6_STAA3 Uncharacterized protein OS=Staphylococcus aureus (strain USA300) OX=367830 GN=SAUSA300_1698 PE=4 SV=1	1.35551	1.35551	0.45122	2.66342
tr|A0A0H2XFG7|A0A0H2XFG7_STAA3 Glycerol uptake facilitator OS=Staphylococcus aureus (strain USA300) OX=367830 GN=glpF PE=3 SV=1	0.751362	-1.33092	0.277758	0.209892
tr|A0A0H2XFH1|A0A0H2XFH1_STAA3 Ribosomal silencing factor RsfS OS=Staphylococcus aureus (strain USA300) OX=367830 GN=rsfS PE=3 SV=1	0.751846	-1.33006	0.396029	0.265524
tr|A0A0H2XFH6|A0A0H2XFH6_STAA3 RelA_SpoT domain-containing protein OS=Staphylococcus aureus (strain USA300) OX=367830 GN=SAUSA300_2446 PE=4 SV=1	0.697013	-1.43469	0.292816	0.397074
tr|A0A0H2XFH8|A0A0H2XFH8_STAA3 Pyruvate dehydrogenase E1 component, beta subunit OS=Staphylococcus aureus (strain USA300) OX=367830 GN=pdhB PE=4 SV=1	0.853783	-1.17126	0.492554	0.093811
tr|A0A0H2XFI1|A0A0H2XFI1_STAA3 Replicative DNA helicase OS=Staphylococcus aureus (strain USA300) OX=367830 GN=dnaB PE=3 SV=1	0.701197	-1.42613	0.311804	0.317644
tr|A0A0H2XFI3|A0A0H2XFI3_STAA3 Metallophos domain-containing protein OS=Staphylococcus aureus (strain USA300) OX=367830 GN=SAUSA300_1793 PE=4 SV=1	0.865347	-1.15561	0.560896	0.105199
tr|A0A0H2XFI8|A0A0H2XFI8_STAA3 Uncharacterized protein OS=Staphylococcus aureus (strain USA300) OX=367830 GN=SAUSA300_1623 PE=4 SV=1	0.593508	-1.6849	0.291883	0.629308
tr|A0A0H2XFJ1|A0A0H2XFJ1_STAA3 Lipoate--protein ligase OS=Staphylococcus aureus (strain USA300) OX=367830 GN=SAUSA300_0930 PE=4 SV=1	0.97829	-1.02219	0.925037	0.371362
tr|A0A0H2XFJ2|A0A0H2XFJ2_STAA3 Na(+)/dicarboxylate symporter OS=Staphylococcus aureus (strain USA300) OX=367830 GN=SAUSA300_0676 PE=3 SV=1	1.53417	1.53417	0.39964	1.51391
tr|A0A0H2XFJ4|A0A0H2XFJ4_STAA3 TsaD domain-containing protein OS=Staphylococcus aureus (strain USA300) OX=367830 GN=SAUSA300_2004 PE=4 SV=1	0.439448	-2.27558	0.189462	1.25176
tr|A0A0H2XFJ6|A0A0H2XFJ6_STAA3 Aldo/keto reductase family protein OS=Staphylococcus aureus (strain USA300) OX=367830 GN=SAUSA300_2159 PE=4 SV=1	1.61903	1.61903	0.0627257	1.60524
tr|A0A0H2XFJ7|A0A0H2XFJ7_STAA3 Transporter gate domain protein OS=Staphylococcus aureus (strain USA300) OX=367830 GN=SAUSA300_2133 PE=4 SV=1	0.725397	-1.37856	0.508856	0.188613
tr|A0A0H2XFJ8|A0A0H2XFJ8_STAA3 Uracil transporter OS=Staphylococcus aureus (strain USA300) OX=367830 GN=pyrP PE=3 SV=1	0.810093	-1.23443	0.15268	0.0899333
tr|A0A0H2XFJ9|A0A0H2XFJ9_STAA3 Peptidase, M20/M25/M40 family OS=Staphylococcus aureus (strain USA300) OX=367830 GN=SAUSA300_1460 PE=3 SV=1	0.962791	-1.03865	0.957352	0.377451
tr|A0A0H2XFK1|A0A0H2XFK1_STAA3 Uncharacterized protein OS=Staphylococcus aureus (strain USA300) OX=367830 GN=SAUSA300_2350 PE=3 SV=1	0.768068	-1.30197	0.228712	0.237938
tr|A0A0H2XFK5|A0A0H2XFK5_STAA3 DUF2294 domain-containing protein OS=Staphylococcus aureus (strain USA300) OX=367830 GN=SAUSA300_0178 PE=4 SV=1	0.620432	-1.61178	0.353327	0.534947
tr|A0A0H2XFK6|A0A0H2XFK6_STAA3 N-acetylglucosaminyldiphosphoundecaprenol N-acetyl-beta-D-mannosaminyltransferase OS=Staphylococcus aureus (strain USA300) OX=367830 GN=tagA PE=3 SV=1	0.775209	-1.28997	0.1912	0.193021
tr|A0A0H2XFK8|A0A0H2XFK8_STAA3 Coproporphyrinogen III oxidase OS=Staphylococcus aureus (strain USA300) OX=367830 GN=hemG PE=3 SV=1	0.603475	-1.65707	0.145425	0.699851
tr|A0A0H2XFL3|A0A0H2XFL3_STAA3 Phosphoesterase OS=Staphylococcus aureus (strain USA300) OX=367830 GN=SAUSA300_1051 PE=3 SV=1	0.740537	-1.35037	0.297411	0.391394
tr|A0A0H2XFL4|A0A0H2XFL4_STAA3 Glycerophosphoryl diester phosphodiesterase family protein OS=Staphylococcus aureus (strain USA300) OX=367830 GN=SAUSA300_1020 PE=4 SV=1	0.886854	-1.12758	0.585072	0.180891
tr|A0A0H2XFL7|A0A0H2XFL7_STAA3 ABC transporter, permease protein OS=Staphylococcus aureus (strain USA300) OX=367830 GN=SAUSA300_0308 PE=4 SV=1	1.14197	1.14197	0.365088	0.769804
tr|A0A0H2XFL8|A0A0H2XFL8_STAA3 DNA mismatch repair protein MutS OS=Staphylococcus aureus (strain USA300) OX=367830 GN=mutS PE=3 SV=1	0.332654	-3.00613	0.115764	1.91306
tr|A0A0H2XFL9|A0A0H2XFL9_STAA3 GTP-binding protein OS=Staphylococcus aureus (strain USA300) OX=367830 GN=typA PE=4 SV=1	0.605795	-1.65072	0.226701	0.693667
tr|A0A0H2XFM0|A0A0H2XFM0_STAA3 NmrA domain-containing protein OS=Staphylococcus aureus (strain USA300) OX=367830 GN=SAUSA300_2513 PE=4 SV=1	1.05629	1.05629	0.737932	0.59152
tr|A0A0H2XFM1|A0A0H2XFM1_STAA3 Putative DNA replication protein DnaD OS=Staphylococcus aureus (strain USA300) OX=367830 GN=SAUSA300_1344 PE=4 SV=1	0.677215	-1.47664	0.101828	0.485405
tr|A0A0H2XFM2|A0A0H2XFM2_STAA3 Polyprenyl synthetase OS=Staphylococcus aureus (strain USA300) OX=367830 GN=SAUSA300_1359 PE=3 SV=1	0.730453	-1.36901	0.100715	0.362698
tr|A0A0H2XFM4|A0A0H2XFM4_STAA3 Glucokinase OS=Staphylococcus aureus (strain USA300) OX=367830 GN=glk PE=3 SV=1	0.654674	-1.52748	0.177289	0.522155
tr|A0A0H2XFM5|A0A0H2XFM5_STAA3 AHS1 domain-containing protein OS=Staphylococcus aureus (strain USA300) OX=367830 GN=SAUSA300_1566 PE=4 SV=1	1.36967	1.36967	0.0662393	1.17522
tr|A0A0H2XFM8|A0A0H2XFM8_STAA3 Acetyltransferase, GNAT family OS=Staphylococcus aureus (strain USA300) OX=367830 GN=SAUSA300_1312 PE=4 SV=1	0.947771	-1.05511	0.749487	0.238128
tr|A0A0H2XFN1|A0A0H2XFN1_STAA3 Uncharacterized protein OS=Staphylococcus aureus (strain USA300) OX=367830 GN=SAUSA300_0084 PE=4 SV=1	1.06317	1.06317	0.820549	0.540523
tr|A0A0H2XFN5|A0A0H2XFN5_STAA3 Lipid II isoglutaminyl synthase (glutamine-hydrolyzing) subunit MurT OS=Staphylococcus aureus (strain USA300) OX=367830 GN=murT PE=3 SV=1	0.589042	-1.69767	0.104472	0.780269
tr|A0A0H2XFN6|A0A0H2XFN6_STAA3 Tributyrin esterase OS=Staphylococcus aureus (strain USA300) OX=367830 GN=estA PE=4 SV=1	0.563963	-1.77316	0.25533	0.775739
tr|A0A0H2XFN8|A0A0H2XFN8_STAA3 Isochorismatase family protein OS=Staphylococcus aureus (strain USA300) OX=367830 GN=SAUSA300_2580 PE=4 SV=1	0.487529	-2.05116	0.0475378	1.24537
tr|A0A0H2XFP0|A0A0H2XFP0_STAA3 Formate dehydrogenase OS=Staphylococcus aureus (strain USA300) OX=367830 GN=SAUSA300_0179 PE=3 SV=1	0.661991	-1.51059	0.376593	0.51828
tr|A0A0H2XFP2|A0A0H2XFP2_STAA3 Teichoic acid biosynthesis protein X OS=Staphylococcus aureus (strain USA300) OX=367830 GN=tagX PE=4 SV=1	0.78422	-1.27515	0.379577	0.0936552
tr|A0A0H2XFP3|A0A0H2XFP3_STAA3 Deoxyribose-phosphate aldolase OS=Staphylococcus aureus (strain USA300) OX=367830 GN=deoC PE=3 SV=1	0.846055	-1.18196	0.703741	0.138613
tr|A0A0H2XFP5|A0A0H2XFP5_STAA3 Fmt protein OS=Staphylococcus aureus (strain USA300) OX=367830 GN=fmt PE=4 SV=1	0.74447	-1.34324	0.398792	0.203485
tr|A0A0H2XFP6|A0A0H2XFP6_STAA3 Glutamyl-aminopeptidase OS=Staphylococcus aureus (strain USA300) OX=367830 GN=SAUSA300_2400 PE=3 SV=1	0.869601	-1.14995	0.700993	0.130167
tr|A0A0H2XFQ2|A0A0H2XFQ2_STAA3 Cell-division initiation protein OS=Staphylococcus aureus (strain USA300) OX=367830 GN=SAUSA300_0485 PE=4 SV=1	1.37013	1.37013	0.946448	0.539802
tr|A0A0H2XFQ3|A0A0H2XFQ3_STAA3 Cysteine synthase OS=Staphylococcus aureus (strain USA300) OX=367830 GN=cysK PE=3 SV=1	0.693692	-1.44156	0.159144	0.423858
tr|A0A0H2XFQ5|A0A0H2XFQ5_STAA3 Uncharacterized protein OS=Staphylococcus aureus (strain USA300) OX=367830 GN=SAUSA300_2138 PE=3 SV=1	0.608632	-1.64303	0.181694	0.667683
tr|A0A0H2XFQ7|A0A0H2XFQ7_STAA3 Transporter, TRAP family OS=Staphylococcus aureus (strain USA300) OX=367830 GN=SAUSA300_1064 PE=4 SV=1	0.96429	-1.03703	0.77335	0.325236
tr|A0A0H2XFQ9|A0A0H2XFQ9_STAA3 Glyoxalase-like_dom domain-containing protein OS=Staphylococcus aureus (strain USA300) OX=367830 GN=SAUSA300_2215 PE=4 SV=1	0.993112	-1.00694	0.998825	0.413666
tr|A0A0H2XFR2|A0A0H2XFR2_STAA3 Glycine betaine/carnitine/choline transport system permease OS=Staphylococcus aureus (strain USA300) OX=367830 GN=opuCd PE=3 SV=1	0.560796	-1.78318	0.75597	0.0923676
tr|A0A0H2XFR5|A0A0H2XFR5_STAA3 PhiSLT ORF204-like protein OS=Staphylococcus aureus (strain USA300) OX=367830 GN=SAUSA300_1437 PE=4 SV=1	0.689731	-1.44984	0.225568	0.387921
tr|A0A0H2XFR6|A0A0H2XFR6_STAA3 GntR family regulatory protein OS=Staphylococcus aureus (strain USA300) OX=367830 GN=SAUSA300_1914 PE=4 SV=1	0.737748	-1.35548	0.344808	0.297986
tr|A0A0H2XFR7|A0A0H2XFR7_STAA3 Chaperone protein ClpB OS=Staphylococcus aureus (strain USA300) OX=367830 GN=clpB PE=3 SV=1	1.02644	1.02644	0.81441	0.520072
tr|A0A0H2XFR8|A0A0H2XFR8_STAA3 Putative exonuclease OS=Staphylococcus aureus (strain USA300) OX=367830 GN=SAUSA300_1970 PE=4 SV=1	0.794601	-1.25849	0.411546	0.0626127
tr|A0A0H2XFR9|A0A0H2XFR9_STAA3 Uncharacterized protein OS=Staphylococcus aureus (strain USA300) OX=367830 GN=SAUSA300_2053 PE=4 SV=1	0.828044	-1.20766	0.468798	0.0345185
tr|A0A0H2XFS1|A0A0H2XFS1_STAA3 Putative lipoprotein OS=Staphylococcus aureus (strain USA300) OX=367830 GN=SAUSA300_0079 PE=4 SV=1	2.00693	2.00693	0.00158226	2.08447
tr|A0A0H2XFS2|A0A0H2XFS2_STAA3 RpiR family transcriptional regulator OS=Staphylococcus aureus (strain USA300) OX=367830 GN=SAUSA300_0195 PE=4 SV=1	0.590294	-1.69407	0.42643	0.497307
tr|A0A0H2XFS3|A0A0H2XFS3_STAA3 Putative lipoprotein OS=Staphylococcus aureus (strain USA300) OX=367830 GN=SAUSA300_2354 PE=4 SV=1	0.625125	-1.59968	0.0777997	0.671921
tr|A0A0H2XFS4|A0A0H2XFS4_STAA3 Phosphoribosylamine--glycine ligase OS=Staphylococcus aureus (strain USA300) OX=367830 GN=purD PE=3 SV=1	1.01407	1.01407	0.842221	0.541032
tr|A0A0H2XFS5|A0A0H2XFS5_STAA3 Acetyltransferase, GNAT family OS=Staphylococcus aureus (strain USA300) OX=367830 GN=SAUSA300_2505 PE=4 SV=1	0.559492	-1.78733	0.172024	0.892841
tr|A0A0H2XFS7|A0A0H2XFS7_STAA3 Uncharacterized protein OS=Staphylococcus aureus (strain USA300) OX=367830 GN=SAUSA300_0128 PE=4 SV=1	0.889293	-1.12449	0.741566	0.227283
tr|A0A0H2XFS9|A0A0H2XFS9_STAA3 Sensor protein kinase WalK OS=Staphylococcus aureus (strain USA300) OX=367830 GN=phoR PE=4 SV=1	0.696229	-1.43631	0.198177	0.393862
tr|A0A0H2XFT0|A0A0H2XFT0_STAA3 HTH-type transcriptional regulator OS=Staphylococcus aureus (strain USA300) OX=367830 GN=SAUSA300_2547 PE=3 SV=1	0.757534	-1.32007	0.444625	0.130661
tr|A0A0H2XFT2|A0A0H2XFT2_STAA3 UPF0154 protein SAUSA300_1240 OS=Staphylococcus aureus (strain USA300) OX=367830 GN=SAUSA300_1240 PE=3 SV=1	0.544561	-1.83634	0.200718	1.04449
tr|A0A0H2XFT3|A0A0H2XFT3_STAA3 DNA topoisomerase 4 subunit B OS=Staphylococcus aureus (strain USA300) OX=367830 GN=parE PE=3 SV=1	0.536984	-1.86225	0.215479	0.870183
tr|A0A0H2XFT6|A0A0H2XFT6_STAA3 UDP-N-acetylglucosamine 1-carboxyvinyltransferase OS=Staphylococcus aureus (strain USA300) OX=367830 GN=murA PE=3 SV=1	0.77148	-1.29621	0.484185	0.115552
tr|A0A0H2XFT9|A0A0H2XFT9_STAA3 Lipoprotein OS=Staphylococcus aureus (strain USA300) OX=367830 GN=SAUSA300_0437 PE=3 SV=1	0.625466	-1.59881	0.212603	0.581319
tr|A0A0H2XFU0|A0A0H2XFU0_STAA3 S1 RNA binding domain protein OS=Staphylococcus aureus (strain USA300) OX=367830 GN=SAUSA300_2021 PE=4 SV=1	0.5493	-1.8205	0.1869	0.851225
tr|A0A0H2XFU2|A0A0H2XFU2_STAA3 Uncharacterized protein OS=Staphylococcus aureus (strain USA300) OX=367830 GN=SAUSA300_0198 PE=4 SV=1	0.790531	-1.26497	0.455887	0.06886
tr|A0A0H2XFU3|A0A0H2XFU3_STAA3 Peptidase_M16_C domain-containing protein OS=Staphylococcus aureus (strain USA300) OX=367830 GN=SAUSA300_1171 PE=4 SV=1	0.629168	-1.5894	0.250004	0.584034
tr|A0A0H2XFU4|A0A0H2XFU4_STAA3 Uncharacterized protein OS=Staphylococcus aureus (strain USA300) OX=367830 GN=SAUSA300_0299 PE=4 SV=1	2.41795	2.41795	0.0545639	2.6835
tr|A0A0H2XFU7|A0A0H2XFU7_STAA3 Aldehyde dehydrogenase OS=Staphylococcus aureus (strain USA300) OX=367830 GN=aldA2 PE=3 SV=1	1.04624	1.04624	0.761312	0.515072
tr|A0A0H2XFV1|A0A0H2XFV1_STAA3 HAD-superfamily hydrolase, subfamily IA, variant 1 OS=Staphylococcus aureus (strain USA300) OX=367830 GN=SAUSA300_0540 PE=4 SV=1	1.09146	1.09146	0.637895	0.795927
tr|A0A0H2XFV4|A0A0H2XFV4_STAA3 ABC transporter, ATP-binding protein OS=Staphylococcus aureus (strain USA300) OX=367830 GN=SAUSA300_2103 PE=4 SV=1	0.73752	-1.35589	0.246198	0.247268
tr|A0A0H2XFW0|A0A0H2XFW0_STAA3 Pyruvate ferredoxin oxidoreductase, beta subunit OS=Staphylococcus aureus (strain USA300) OX=367830 GN=SAUSA300_1183 PE=4 SV=1	0.905838	-1.10395	0.643699	0.201615
tr|A0A0H2XFW2|A0A0H2XFW2_STAA3 Usp domain-containing protein OS=Staphylococcus aureus (strain USA300) OX=367830 GN=SAUSA300_1652 PE=3 SV=1	0.70729	-1.41385	0.22542	0.336896
tr|A0A0H2XFW3|A0A0H2XFW3_STAA3 APH domain-containing protein OS=Staphylococcus aureus (strain USA300) OX=367830 GN=SAUSA300_1695 PE=4 SV=1	0.54662	-1.82942	0.340203	0.780748
tr|A0A0H2XFW5|A0A0H2XFW5_STAA3 Uncharacterized protein OS=Staphylococcus aureus (strain USA300) OX=367830 GN=SAUSA300_2525 PE=3 SV=1	0.702745	-1.42299	0.107614	0.406214
tr|A0A0H2XFW6|A0A0H2XFW6_STAA3 DHOdehase OS=Staphylococcus aureus (strain USA300) OX=367830 GN=pyrD PE=3 SV=1	0.77516	-1.29006	0.382724	0.108857
[truncated: 665 more rows]

## Sheet: RNAseq vs Proteomics comparison
Comparison between RNA sequencing and Proteomics-based fold-changes, SSR42 mutant vs WT for selected virulence-related factors
[truncated: 26 more rows]
